# Supplementary material for: Genomic Analysis Reveals Subdivision of Black Rats (Rattus rattus) in India, Origin of the Worldwide Species Spread
Source: Genes (Basel). 2022 Jan 29;13(2):267. doi: 10.3390/genes13020267 (PMC8871742; doi:10.3390/genes13020267)
Supplement: Supplementary file 1 [file genes-13-00267-s001.zip]

Archive with 2 entries (2 files):
- Baig et al Electronic supplementary material FINAL.pdf
- Dataset_R. rattus.vcf
