# Supplementary material for: Genomic Analysis Reveals Subdivision of Black Rats (Rattus rattus) in India, Origin of the Worldwide Species Spread
Source: Genes (Basel). 2022 Jan 29;13(2):267. doi: 10.3390/genes13020267 (PMC8871742; doi:10.3390/genes13020267)
Supplement: Supplementary file 1 [file genes-13-00267-s001.zip › Dataset_R. rattus.vcf]

##fileformat=VCFv4.0
##Tassel=<ID=GenotypeTable,Version=5,Description="Reference allele is not known. The major allele was used as reference allele">
##FORMAT=<ID=GT,Number=1,Type=String,Description="Genotype">
##FORMAT=<ID=AD,Number=.,Type=Integer,Description="Allelic depths for the reference and alternate alleles in the order listed">
##FORMAT=<ID=DP,Number=1,Type=Integer,Description="Read Depth (only filtered reads used for calling)">
##FORMAT=<ID=GQ,Number=1,Type=Float,Description="Genotype Quality">
##FORMAT=<ID=PL,Number=.,Type=Float,Description="Normalized, Phred-scaled likelihoods for AA,AB,BB genotypes where A=ref and B=alt; not applicable if site is not biallelic">
##INFO=<ID=NS,Number=1,Type=Integer,Description="Number of Samples With Data">
##INFO=<ID=DP,Number=1,Type=Integer,Description="Total Depth">
##INFO=<ID=AF,Number=.,Type=Float,Description="Allele Frequency">
#CHROM	POS	ID	REF	ALT	QUAL	FILTER	INFO	FORMAT	Rr28:C6NT7ANXX:1:250498127	Rr34:C6NT7ANXX:1:250498131	Rr9:C6NT7ANXX:1:250498116	Rr14:C6NT7ANXX:1:250498112	Rr80:C6NT7ANXX:1:250498129	Rr45:C6NT7ANXX:1:250498144	Rr1:C6NT7ANXX:1:250498101	Rr79:C6NT7ANXX:1:250498133	Rr33:C6NT7ANXX:1:250498141	Mm2:C6NT7ANXX:1:250498115	Mm1:C6NT7ANXX:1:250498114	Mm3:C6NT7ANXX:1:250498113	Rr55:C6NT7ANXX:1:250498151	Rr32:C6NT7ANXX:1:250498139	Rr63:C6NT7ANXX:1:250498130	Rr2:C6NT7ANXX:1:250498102	Rr78:C6NT7ANXX:1:250498128	Rr56:C6NT7ANXX:1:250498135	Rr6:C6NT7ANXX:1:250498106	Rr29:C6NT7ANXX:1:250498125	Rr30:C6NT7ANXX:1:250498146	Rr57:C6NT7ANXX:1:250498122	Rr18:C6NT7ANXX:1:250498124	Rr13:C6NT7ANXX:1:250498111	Rr27:C6NT7ANXX:1:250498149	Rr3:C6NT7ANXX:1:250498103	Rr5:C6NT7ANXX:1:250498105	Rr19:C6NT7ANXX:1:250498117	Rr12:C6NT7ANXX:1:250498110	Rr4:C6NT7ANXX:1:250498104
ENA|CM000072|CM000072.5	2372598	SENA|CM000072|CM000072.5_2372598	G	A	.	PASS	QualityScore=0.0;DP=2918	GT:AD:DP:GQ:PL	0/0:3,0:3:88:0,9,108	0/1:11,4:15:99:99,0,255	0/1:108,84:192:100:255,0,255	1/0:29,49:78:100:255,0,255	1/0:3,5:8:99:156,0,84	1/0:11,13:24:100:255,0,255	0/1:164,33:197:100:255,0,255	0/1:119,102:221:100:255,0,255	0/0:10,1:11:66:3,0,255	0/0:310,0:310:100:0,255,255	0/0:165,0:165:100:0,255,255	0/0:285,0:285:100:0,255,255	1/0:10,11:21:100:255,0,255	0/1:30,29:59:100:255,0,255	1/0:63,63:126:100:255,0,255	0/1:79,69:148:100:255,0,255	1/0:60,60:120:100:255,0,255	0/1:9,7:16:100:204,0,255	0/1:110,17:127:100:230,0,255	0/1:66,30:96:100:255,0,255	0/1:8,4:12:99:108,0,252	0/1:22,17:39:100:255,0,255	0/1:45,31:76:100:255,0,255	1/0:13,41:54:100:255,0,255	0/0:27,0:27:99:0,81,255	0/1:75,50:125:100:255,0,255	0/1:65,45:110:100:255,0,255	1/1:1,95:96:100:255,253,0	0/1:92,23:115:100:255,0,255	0/1:23,19:42:100:255,0,255
ENA|CM000072|CM000072.5	2372606	SENA|CM000072|CM000072.5_2372606	T	A	.	PASS	QualityScore=0.0;DP=2918	GT:AD:DP:GQ:PL	0/0:3,0:3:88:0,9,108	0/1:11,4:15:99:99,0,255	1/0:96,96:192:100:255,0,255	1/0:29,49:78:100:255,0,255	1/0:3,5:8:99:156,0,84	1/0:11,13:24:100:255,0,255	0/1:126,71:197:100:255,0,255	1/0:78,143:221:100:255,0,255	0/0:10,1:11:66:3,0,255	1/0:31,274:305:100:255,0,199	1/0:54,111:165:100:255,0,255	1/0:45,245:290:100:255,0,255	1/0:10,11:21:100:255,0,255	0/1:30,29:59:100:255,0,255	1/0:63,63:126:100:255,0,255	0/1:79,69:148:100:255,0,255	1/0:24,96:120:100:255,0,255	1/0:8,8:16:100:240,0,240	0/1:90,37:127:100:255,0,255	0/1:65,31:96:100:255,0,255	0/1:8,4:12:99:108,0,252	0/1:21,18:39:100:255,0,255	0/1:45,31:76:100:255,0,255	1/0:13,41:54:100:255,0,255	0/0:27,0:27:99:0,81,255	0/1:77,48:125:100:255,0,255	0/1:61,49:110:100:255,0,255	1/0:34,62:96:100:255,0,255	0/1:74,41:115:100:255,0,255	0/1:26,16:42:100:255,0,255
ENA|CM000072|CM000072.5	8830810	SENA|CM000072|CM000072.5_8830810	C	T	.	PASS	QualityScore=0.0;DP=1336	GT:AD:DP:GQ:PL	0/0:3,0:3:88:0,9,108	1/0:4,8:12:99:252,0,108	0/0:89,0:89:100:0,255,255	0/0:45,0:45:99:0,135,255	0/0:7,0:7:99:0,21,252	0/0:27,0:27:99:0,81,255	0/0:74,0:74:100:0,222,255	0/0:69,0:69:100:0,207,255	0/1:10,3:13:99:69,0,255	0/0:105,0:105:100:0,255,255	0/0:50,0:50:99:0,150,255	0/0:90,0:90:100:0,255,255	0/0:18,0:18:99:0,54,255	1/1:1,29:30:99:255,54,0	0/0:66,0:66:100:0,198,255	0/0:60,0:60:100:0,180,255	0/0:85,0:85:100:0,255,255	0/0:13,0:13:99:0,39,255	0/0:47,0:47:99:0,141,255	0/0:61,0:61:100:0,183,255	0/0:6,0:6:98:0,18,216	0/0:22,0:22:99:0,66,255	0/0:55,0:55:100:0,165,255	0/0:58,0:58:100:0,174,255	1/0:6,11:17:100:255,0,165	0/0:41,0:41:99:0,123,255	0/0:37,0:37:99:0,111,255	0/0:90,0:90:100:0,255,255	0/0:39,0:39:99:0,117,255	0/0:7,0:7:99:0,21,252
ENA|CM000072|CM000072.5	41809057	SENA|CM000072|CM000072.5_41809057	T	C,G	.	PASS	QualityScore=0.0;DP=919	GT:AD:DP:GQ:PL	0/0:1,0,0:1:66:0,3,36,255,255,255	0/0:3,0,0:3:88:0,9,108,255,255,255	0/0:58,0,2:60:100:0,174,255,255,255,255	0/0:25,0,0:25:99:0,75,255,255,255,255	0/0:1,0,0:1:66:0,3,36,255,255,255	0/0:16,0,0:16:99:0,48,255,255,255,255	0/0:81,0,0:81:100:0,244,255,255,255,255	0/0:44,0,0:44:99:0,132,255,255,255,255	0/0:3,0,0:3:88:0,9,108,255,255,255	0/0:46,0,0:46:99:0,138,255,255,255,255	0/0:34,0,0:34:99:0,102,255,255,255,255	0/0:67,0,0:67:100:0,201,255,255,255,255	0/0:9,0,0:9:99:0,27,255,255,255,255	0/0:23,0,0:23:99:0,69,255,255,255,255	0/0:60,0,0:60:100:0,180,255,255,255,255	0/0:51,0,0:51:99:0,153,255,255,255,255	0/0:65,0,0:65:100:0,195,255,255,255,255	0/0:7,0,0:7:99:0,21,252,255,255,255	0/0:35,0,0:35:99:0,105,255,255,255,255	0/0:31,0,0:31:99:0,93,255,255,255,255	0/0:2,0,0:2:79:0,6,72,255,255,255	0/0:21,0,0:21:99:0,63,255,255,255,255	0/0:38,0,0:38:99:0,114,255,255,255,255	0/0:34,0,0:34:99:0,102,255,255,255,255	0/0:8,0,0:8:99:0,24,255,255,255,255	0/0:22,0,0:22:99:0,66,255,255,255,255	0/0:29,0,0:29:99:0,87,255,255,255,255	0/0:66,0,0:66:100:0,198,255,255,255,255	0/0:32,0,0:32:99:0,96,255,255,255,255	0/1:4,1,0:5:99:21,0,129,255,255,255
ENA|CM000072|CM000072.5	46853440	SENA|CM000072|CM000072.5_46853440	G	A,T	.	PASS	QualityScore=0.0;DP=3206	GT:AD:DP:GQ:PL	0/0:13,0,0:13:99:0,39,255,255,255,255	0/1:31,12,0:43:100:255,0,255,255,255,255	1/0:38,68,1:107:100:255,0,255,255,255,255	1/0:46,51,0:97:100:255,0,255,255,255,255	0/1:22,11,0:33:100:255,0,255,255,255,255	0/1:86,61,0:147:100:255,0,255,255,255,255	0/1:61,44,0:105:100:255,0,255,255,255,255	0/1:150,113,0:263:100:255,0,255,255,255,255	0/1:29,17,0:46:100:255,0,255,255,255,255	0/2:28,0,19:47:99:0,84,255,255,255,255	0/2:15,0,14:29:99:0,45,255,255,255,255	2/0:5,0,6:11:96:0,15,180,255,255,255	0/1:43,14,0:57:100:255,0,255,255,255,255	0/1:75,22,0:97:100:255,0,255,255,255,255	0/1:132,68,0:200:100:255,0,255,255,255,255	0/1:67,35,0:102:100:255,0,255,255,255,255	0/1:133,99,0:232:100:255,0,255,255,255,255	0/0:35,2,0:37:99:0,40,255,255,255,255	0/0:56,0,0:56:100:0,168,255,255,255,255	0/1:158,80,0:238:100:255,0,255,255,255,255	0/1:12,7,0:19:100:195,0,255,255,255,255	0/1:81,41,0:122:100:255,0,255,255,255,255	0/1:159,61,0:220:100:255,0,255,255,255,255	0/1:81,75,0:156:100:255,0,255,255,255,255	0/1:58,35,0:93:100:255,0,255,255,255,255	0/1:78,20,0:98:100:255,0,255,255,255,255	0/1:88,47,0:135:100:255,0,255,255,255,255	1/0:89,106,0:195:100:255,0,255,255,255,255	0/1:93,71,0:164:100:255,0,255,255,255,255	0/1:37,7,0:44:99:120,0,255,255,255,255
ENA|CM000072|CM000072.5	46853441	SENA|CM000072|CM000072.5_46853441	C	T	.	PASS	QualityScore=0.0;DP=4019	GT:AD:DP:GQ:PL	0/0:17,0:17:99:0,51,255	0/0:48,0:48:99:0,144,255	0/0:159,0:159:100:0,255,255	0/0:132,0:132:100:0,255,255	0/0:49,0:49:99:0,147,255	0/0:203,0:203:100:0,255,255	0/0:144,2:146:100:0,255,255	0/0:310,0:310:100:0,255,255	0/0:60,0:60:100:0,180,255	0/0:47,0:47:99:0,141,255	0/0:29,0:29:99:0,87,255	0/0:11,0:11:99:0,33,255	0/0:86,0:86:100:0,255,255	0/0:114,0:114:100:0,255,255	0/0:254,1:255:100:0,255,255	0/0:119,1:120:100:0,255,255	0/0:274,0:274:100:0,255,255	0/0:46,0:46:99:0,138,255	0/0:83,0:83:100:0,250,255	0/0:285,0:285:100:0,255,255	0/0:19,0:19:99:0,57,255	0/0:154,0:154:100:0,255,255	0/0:274,0:274:100:0,255,255	0/0:193,0:193:100:0,255,255	0/0:123,0:123:100:0,255,255	0/0:129,1:130:100:0,255,255	0/0:172,6:178:100:0,255,255	0/0:229,0:229:100:0,255,255	0/0:193,0:193:100:0,255,255	0/0:52,0:52:99:0,156,255
ENA|CM000072|CM000072.5	46853446	SENA|CM000072|CM000072.5_46853446	C	T	.	PASS	QualityScore=0.0;DP=4031	GT:AD:DP:GQ:PL	0/0:15,2:17:99:21,0,255	0/0:44,4:48:52:0,0,255	0/0:149,10:159:99:0,118,255	0/0:122,10:132:99:0,37,255	0/1:32,17:49:100:255,0,255	0/1:166,40:206:100:255,0,255	0/1:128,18:146:100:209,0,255	0/0:285,20:305:100:0,197,255	0/1:44,16:60:100:255,0,255	0/0:47,0:47:99:0,141,255	0/0:29,0:29:99:0,87,255	0/0:11,0:11:99:0,33,255	0/1:69,17:86:100:255,0,255	0/1:100,14:114:100:161,0,255	0/0:237,17:254:99:0,152,255	0/0:110,10:120:55:0,1,255	0/0:274,5:279:100:0,255,255	0/0:40,6:46:99:78,0,255	0/1:56,27:83:100:255,0,255	0/0:274,20:294:100:0,164,255	0/0:17,2:19:96:15,0,255	0/1:130,24:154:100:255,0,255	0/0:245,27:272:99:154,0,255	0/0:182,11:193:100:0,185,255	0/1:105,18:123:100:255,0,255	0/1:108,22:130:100:255,0,255	0/0:163,15:178:74:5,0,255	0/0:222,12:234:100:0,255,255	0/0:188,3:191:100:0,255,255	0/1:40,12:52:100:255,0,255
ENA|CM000072|CM000072.5	46853454	SENA|CM000072|CM000072.5_46853454	G	A	.	PASS	QualityScore=0.0;DP=2608	GT:AD:DP:GQ:PL	0/1:9,3:12:99:72,0,255	0/0:36,2:38:99:0,43,255	0/0:83,1:84:100:0,216,255	0/0:70,5:75:99:0,46,255	0/0:22,1:23:99:0,33,255	0/1:105,14:119:99:146,0,255	0/0:72,4:76:99:0,84,255	0/0:184,2:186:100:0,255,255	0/0:36,2:38:99:0,43,255	0/0:118,5:123:100:0,190,255	0/0:64,6:70:77:6,0,255	0/0:43,0:43:99:0,129,255	0/0:38,5:43:99:51,0,255	0/1:65,14:79:100:255,0,255	0/0:133,5:138:100:0,235,255	0/0:76,7:83:63:3,0,255	0/0:153,2:155:100:0,255,255	0/0:31,1:32:99:0,60,255	0/1:45,17:62:100:255,0,255	0/0:188,13:201:99:0,136,255	0/0:13,1:14:80:0,6,255	0/0:84,6:90:99:0,55,255	0/0:142,14:156:99:35,0,255	0/0:107,0:107:100:0,255,255	0/0:78,1:79:100:0,202,255	0/0:74,11:85:99:141,0,255	0/1:89,16:105:100:255,0,255	0/0:128,7:135:99:0,154,255	0/0:118,2:120:100:0,255,255	0/1:30,7:37:99:141,0,255
ENA|CM000072|CM000072.5	46853456	SENA|CM000072|CM000072.5_46853456	C	T	.	PASS	QualityScore=0.0;DP=2055	GT:AD:DP:GQ:PL	1/0:3,4:7:99:123,0,87	0/1:17,14:31:100:255,0,255	0/1:39,36:75:100:255,0,255	0/1:35,28:63:100:255,0,255	0/1:15,8:23:100:219,0,255	0/1:51,36:87:100:255,0,255	1/0:26,42:68:100:255,0,255	0/1:106,66:172:100:255,0,255	0/1:18,14:32:100:255,0,255	0/0:28,0:28:99:0,84,255	0/0:19,0:19:99:0,57,255	0/1:6,2:8:99:48,0,192	0/1:27,12:39:100:255,0,255	0/1:37,20:57:100:255,0,255	0/1:69,51:120:100:255,0,255	1/0:28,40:68:100:255,0,255	0/1:78,71:149:100:255,0,255	0/1:14,11:25:100:255,0,255	0/1:24,21:45:100:255,0,255	0/1:101,60:161:100:255,0,255	0/1:8,6:14:100:174,0,246	0/1:42,32:74:100:255,0,255	0/1:75,50:125:100:255,0,255	0/1:65,34:99:100:255,0,255	0/1:38,25:63:100:255,0,255	0/1:34,33:67:100:255,0,255	0/1:41,41:82:100:255,0,255	0/1:89,31:120:100:255,0,255	0/1:78,29:107:100:255,0,255	0/1:14,13:27:100:255,0,255
ENA|CM000072|CM000072.5	46853465	SENA|CM000072|CM000072.5_46853465	A	C	.	PASS	QualityScore=0.0;DP=1598	GT:AD:DP:GQ:PL	0/0:12,0:12:99:0,36,255	0/0:22,0:22:99:0,66,255	0/0:28,1:29:99:0,51,255	0/0:41,0:41:99:0,123,255	0/0:15,0:15:99:0,45,255	0/0:93,0:93:100:0,255,255	0/0:46,0:46:99:0,138,255	0/0:64,0:64:100:0,192,255	0/0:12,0:12:99:0,36,255	1/0:37,142:179:100:255,0,255	1/0:23,94:117:100:255,0,255	1/1:6,53:59:99:255,0,38	0/0:40,0:40:99:0,120,255	0/0:65,0:65:100:0,195,255	0/0:80,0:80:100:0,240,255	0/0:40,1:41:99:0,87,255	0/0:35,0:35:99:0,105,255	0/0:18,0:18:99:0,54,255	0/0:44,0:44:99:0,132,255	0/0:125,0:125:100:0,255,255	0/0:5,0:5:96:0,15,180	0/0:54,0:54:100:0,162,255	0/0:90,0:90:100:0,255,255	0/0:19,0:19:99:0,57,255	0/0:68,0:68:100:0,204,255	0/0:65,0:65:100:0,195,255	0/0:66,0:66:100:0,198,255	0/0:31,0:31:99:0,93,255	0/0:34,0:34:99:0,102,255	0/0:29,0:29:99:0,87,255
ENA|CM000072|CM000072.5	46853470	SENA|CM000072|CM000072.5_46853470	C	T	.	PASS	QualityScore=0.0;DP=1598	GT:AD:DP:GQ:PL	0/1:10,2:12:99:36,0,255	0/0:19,3:22:99:42,0,255	0/1:19,10:29:100:255,0,255	0/1:33,8:41:100:165,0,255	0/1:8,7:15:100:207,0,243	0/1:78,15:93:100:255,0,255	0/1:31,15:46:100:255,0,255	0/0:56,8:64:99:95,0,255	0/0:11,1:12:50:0,0,255	0/0:170,9:179:100:0,214,255	0/0:110,7:117:99:0,100,255	0/0:59,0:59:100:0,177,255	0/1:20,20:40:100:255,0,255	0/1:50,15:65:100:255,0,255	0/1:65,15:80:100:255,0,255	0/1:26,15:41:100:255,0,255	0/1:28,7:35:99:146,0,255	0/0:16,2:18:98:18,0,255	0/1:28,16:44:100:255,0,255	0/1:86,39:125:100:255,0,255	1/0:2,3:5:99:93,0,57	0/1:43,11:54:100:234,0,255	0/1:68,22:90:100:255,0,255	0/1:13,6:19:99:159,0,255	0/1:49,19:68:100:255,0,255	0/1:41,24:65:100:255,0,255	0/1:44,22:66:100:255,0,255	0/1:23,8:31:100:195,0,255	0/1:26,8:34:100:186,0,255	0/1:19,10:29:100:255,0,255
ENA|CM000072|CM000072.5	46853474	SENA|CM000072|CM000072.5_46853474	C	T	.	PASS	QualityScore=0.0;DP=1043	GT:AD:DP:GQ:PL	0/0:6,1:7:96:15,0,195	0/0:15,0:15:99:0,45,255	0/1:17,3:20:99:48,0,255	0/0:26,3:29:99:21,0,255	0/1:9,6:15:100:171,0,255	0/0:57,4:61:99:0,39,255	0/1:31,7:38:99:138,0,255	0/0:45,3:48:99:0,37,255	0/0:6,0:6:98:0,18,216	0/0:84,0:84:100:0,253,255	0/0:66,0:66:100:0,198,255	0/0:24,0:24:99:0,72,255	0/1:28,8:36:100:180,0,255	0/0:38,5:43:99:51,0,255	0/0:53,9:62:99:138,0,255	0/1:19,7:26:100:174,0,255	0/0:27,2:29:97:0,15,255	0/0:10,1:11:66:3,0,255	0/1:23,4:27:99:63,0,255	0/0:77,8:85:99:32,0,255	0/1:4,1:5:99:21,0,129	0/1:32,6:38:99:101,0,255	0/1:47,12:59:100:254,0,255	0/1:8,3:11:99:75,0,255	0/1:43,9:52:100:168,0,255	0/1:32,15:47:100:255,0,255	0/1:31,12:43:100:255,0,255	0/1:10,6:16:100:168,0,255	0/1:16,5:21:99:117,0,255	0/1:12,7:19:100:195,0,255
ENA|CM000072|CM000072.5	47282416	SENA|CM000072|CM000072.5_47282416	C	G	.	PASS	QualityScore=0.0;DP=1175	GT:AD:DP:GQ:PL	0/0:11,0:11:99:0,33,255	0/0:13,1:14:80:0,6,255	1/1:0,60:60:100:255,180,0	0/1:17,8:25:100:213,0,255	0/0:6,0:6:98:0,18,216	1/0:4,10:14:99:255,0,102	1/0:32,41:73:100:255,0,255	1/0:27,34:61:100:255,0,255	1/1:2,16:18:98:255,0,18	0/0:64,0:64:100:0,192,255	0/0:53,0:53:99:0,159,255	0/0:81,0:81:100:0,244,255	1/0:8,15:23:100:255,0,219	0/0:29,1:30:99:0,54,255	1/0:30,33:63:100:255,0,255	1/0:20,27:47:100:255,0,255	1/0:32,36:68:100:255,0,255	1/1:0,11:11:99:255,33,0	0/0:37,0:37:99:0,111,255	0/1:33,25:58:100:255,0,255	0/0:9,0:9:99:0,27,255	1/0:12,13:25:100:255,0,255	1/1:0,40:40:99:255,120,0	1/0:25,35:60:100:255,0,255	1/1:0,19:19:99:255,57,0	1/0:8,27:35:100:255,0,183	1/1:0,42:42:99:255,126,0	1/1:0,63:63:100:255,189,0	1/0:25,26:51:100:255,0,255	0/1:8,6:14:100:174,0,246
ENA|CM000072|CM000072.5	47282424	SENA|CM000072|CM000072.5_47282424	C	T	.	PASS	QualityScore=0.0;DP=1175	GT:AD:DP:GQ:PL	0/0:11,0:11:99:0,33,255	0/0:13,1:14:80:0,6,255	1/1:0,60:60:100:255,180,0	0/1:17,8:25:100:213,0,255	0/0:6,0:6:98:0,18,216	0/0:14,0:14:99:0,42,255	1/0:32,41:73:100:255,0,255	1/0:27,34:61:100:255,0,255	0/0:18,0:18:99:0,54,255	0/0:64,0:64:100:0,192,255	0/0:53,0:53:99:0,159,255	0/0:81,0:81:100:0,244,255	1/0:8,15:23:100:255,0,219	0/0:29,1:30:99:0,54,255	1/0:30,33:63:100:255,0,255	1/0:20,27:47:100:255,0,255	1/0:32,36:68:100:255,0,255	1/1:0,11:11:99:255,33,0	0/0:37,0:37:99:0,111,255	0/0:57,1:58:99:0,139,255	0/0:9,0:9:99:0,27,255	1/0:12,13:25:100:255,0,255	1/1:0,40:40:99:255,120,0	1/0:25,35:60:100:255,0,255	0/0:19,0:19:99:0,57,255	1/0:8,27:35:100:255,0,183	1/1:0,42:42:99:255,126,0	1/1:2,61:63:99:255,117,0	1/0:25,26:51:100:255,0,255	0/1:8,6:14:100:174,0,246
ENA|CM000072|CM000072.5	48470953	SENA|CM000072|CM000072.5_48470953	C	T	.	PASS	QualityScore=0.0;DP=3322	GT:AD:DP:GQ:PL	0/0:26,0:26:99:0,78,255	0/0:17,0:17:99:0,51,255	0/1:105,35:140:100:255,0,255	0/1:96,14:110:100:173,0,255	0/0:16,0:16:99:0,48,255	0/0:26,0:26:99:0,78,255	1/0:17,26:43:100:255,0,255	0/0:93,0:93:100:0,255,255	0/1:14,3:17:99:57,0,255	0/0:504,35:539:100:0,255,255	0/1:264,31:295:100:229,0,255	0/0:338,30:368:99:0,27,255	0/0:50,0:50:99:0,150,255	0/0:354,3:357:100:0,255,255	0/0:123,0:123:100:0,255,255	0/1:18,13:31:100:255,0,255	0/0:112,0:112:100:0,255,255	0/0:35,0:35:99:0,105,255	1/1:1,14:15:89:255,9,0	0/0:114,10:124:95:0,13,255	0/0:14,0:14:99:0,42,255	0/0:51,1:52:99:0,120,255	0/0:160,0:160:100:0,255,255	0/0:125,0:125:100:0,255,255	0/0:59,8:67:99:87,0,255	0/1:7,6:13:100:177,0,213	0/1:46,8:54:99:126,0,255	0/0:144,0:144:100:0,255,255	0/1:121,14:135:99:98,0,255	0/1:17,4:21:99:81,0,255
ENA|CM000072|CM000072.5	48470976	SENA|CM000072|CM000072.5_48470976	A	G	.	PASS	QualityScore=0.0;DP=4738	GT:AD:DP:GQ:PL	0/0:32,5:37:99:68,0,255	0/0:50,0:50:99:0,150,255	0/0:184,0:184:100:0,255,255	0/0:166,0:166:100:0,255,255	0/0:43,0:43:99:0,129,255	0/0:67,0:67:100:0,201,255	0/1:67,21:88:100:255,0,255	0/0:150,9:159:99:0,154,255	0/0:97,0:97:100:0,255,255	0/0:453,12:465:100:0,255,255	0/0:264,11:275:100:0,255,255	0/0:338,16:354:100:0,255,255	0/0:63,0:63:100:0,189,255	0/1:237,52:289:100:255,0,255	0/0:173,0:173:100:0,255,255	0/1:75,22:97:100:255,0,255	0/0:245,0:245:100:0,255,255	0/0:71,0:71:100:0,213,255	0/0:49,7:56:99:83,0,255	0/0:310,2:312:100:0,255,255	0/0:17,0:17:99:0,51,255	0/0:159,0:159:100:0,255,255	0/0:245,0:245:100:0,255,255	0/0:144,6:150:100:0,235,255	0/0:222,0:222:100:0,255,255	0/1:55,16:71:100:255,0,255	0/0:106,4:110:100:0,187,255	0/0:237,0:237:100:0,255,255	0/0:188,0:188:100:0,255,255	0/0:48,0:48:99:0,144,255
ENA|CM000072|CM000072.5	48470980	SENA|CM000072|CM000072.5_48470980	C	T	.	PASS	QualityScore=0.0;DP=781	GT:AD:DP:GQ:PL	0/0:10,0:10:99:0,30,255	0/0:2,0:2:79:0,6,72	1/1:0,31:31:99:255,93,0	0/1:11,11:22:100:255,0,255	0/0:2,0:2:79:0,6,72	0/0:6,0:6:98:0,18,216	1/1:1,6:7:96:195,0,15	0/0:19,1:20:99:0,24,255	0/1:9,8:17:100:237,0,255	0/1:67,28:95:100:255,0,255	0/1:46,23:69:100:255,0,255	0/1:65,26:91:100:255,0,255	0/0:1,0:1:66:0,3,36	0/0:80,6:86:99:0,43,255	0/0:23,1:24:99:0,36,255	1/1:0,13:13:99:255,39,0	0/0:36,1:37:99:0,75,255	0/0:8,0:8:99:0,24,255	1/1:0,25:25:99:255,75,0	0/1:13,12:25:100:255,0,255	0/0:2,0:2:79:0,6,72	0/0:15,0:15:99:0,45,255	0/0:53,0:53:99:0,159,255	0/0:28,0:28:99:0,84,255	0/1:5,4:9:99:117,0,153	1/1:0,14:14:99:255,42,0	1/1:0,11:11:99:255,33,0	0/0:37,0:37:99:0,111,255	0/1:10,5:15:99:135,0,255	1/0:1,5:6:98:162,0,18
ENA|CM000072|CM000072.5	48470989	SENA|CM000072|CM000072.5_48470989	G	A	.	PASS	QualityScore=0.0;DP=4749	GT:AD:DP:GQ:PL	0/0:32,5:37:99:68,0,255	0/0:48,2:50:99:0,78,255	0/0:182,2:184:100:0,255,255	0/0:152,14:166:74:4,0,255	0/0:41,2:43:99:0,57,255	0/1:56,11:67:100:195,0,255	0/0:88,0:88:100:0,255,255	0/1:135,24:159:100:255,0,255	0/0:88,9:97:99:32,0,255	0/1:371,91:462:100:255,0,255	0/1:229,51:280:100:255,0,255	0/1:264,95:359:100:255,0,255	0/0:58,5:63:89:0,10,255	0/0:264,28:292:99:130,0,255	0/1:145,28:173:100:255,0,255	0/0:97,0:97:100:0,255,255	0/1:209,36:245:100:255,0,255	0/0:63,8:71:99:75,0,255	0/0:56,0:56:100:0,168,255	0/0:297,20:317:100:0,234,255	0/0:15,2:17:99:21,0,255	0/1:143,16:159:99:98,0,255	0/1:175,67:242:100:255,0,255	0/1:121,29:150:100:255,0,255	0/0:215,6:221:100:0,255,255	0/0:71,0:71:100:0,213,255	0/0:110,0:110:100:0,255,255	0/1:188,48:236:100:255,0,255	0/0:178,11:189:100:0,173,255	0/0:48,0:48:99:0,144,255
ENA|CM000072|CM000072.5	52408277	SENA|CM000072|CM000072.5_52408277	G	A	.	PASS	QualityScore=0.0;DP=1288	GT:AD:DP:GQ:PL	0/0:4,0:4:94:0,12,144	0/0:22,0:22:99:0,66,255	0/0:61,0:61:100:0,183,255	0/0:44,0:44:99:0,132,255	0/0:11,0:11:99:0,33,255	0/0:16,0:16:99:0,48,255	0/0:64,0:64:100:0,192,255	0/0:67,0:67:100:0,201,255	0/0:11,0:11:99:0,33,255	0/0:79,0:79:100:0,237,255	0/1:25,18:43:100:255,0,255	0/1:47,40:87:100:255,0,255	0/0:16,0:16:99:0,48,255	0/0:46,0:46:99:0,138,255	0/0:79,0:79:100:0,237,255	0/0:62,0:62:100:0,186,255	0/0:85,0:85:100:0,255,255	0/0:13,0:13:99:0,39,255	0/0:40,0:40:99:0,120,255	0/0:61,0:61:100:0,183,255	0/0:8,0:8:99:0,24,255	0/0:32,0:32:99:0,96,255	0/0:38,0:38:99:0,114,255	0/0:53,0:53:99:0,159,255	0/0:38,0:38:99:0,114,255	0/0:34,0:34:99:0,102,255	0/0:39,0:39:99:0,117,255	0/0:79,0:79:100:0,237,255	0/0:46,0:46:99:0,138,255	0/0:10,0:10:99:0,30,255
ENA|CM000072|CM000072.5	53402884	SENA|CM000072|CM000072.5_53402884	A	G	.	PASS	QualityScore=0.0;DP=2967	GT:AD:DP:GQ:PL	0/0:4,0:4:94:0,12,144	0/0:2,0:2:79:0,6,72	0/1:6,3:9:99:81,0,189	0/0:10,0:10:99:0,30,255	0/0:7,0:7:99:0,21,252	0/0:37,0:37:99:0,111,255	0/0:19,0:19:99:0,57,255	0/0:49,0:49:99:0,147,255	0/0:3,0:3:88:0,9,108	0/1:430,338:768:100:255,0,255	0/1:245,215:460:100:255,0,255	0/1:453,390:843:100:255,0,255	0/0:15,0:15:99:0,45,255	0/0:39,1:40:99:0,84,255	0/0:105,0:105:100:0,255,255	0/0:11,0:11:99:0,33,255	0/0:87,0:87:100:0,255,255	0/0:11,0:11:99:0,33,255	0/0:18,1:19:99:0,21,255	0/0:18,0:18:99:0,54,255	0/0:12,0:12:99:0,36,255	0/0:28,0:28:99:0,84,255	0/0:71,0:71:100:0,213,255	0/0:72,1:73:100:0,184,255	0/0:13,0:13:99:0,39,255	0/0:10,0:10:99:0,30,255	0/0:57,0:57:100:0,171,255	0/0:153,0:153:100:0,255,255	0/0:17,0:17:99:0,51,255	0/0:16,0:16:99:0,48,255
ENA|CM000072|CM000072.5	53403012	SENA|CM000072|CM000072.5_53403012	T	C,A	.	PASS	QualityScore=0.0;DP=2429	GT:AD:DP:GQ:PL	1/0:3,4,0:7:99:123,0,87,255,255,255	0/0:14,0,0:14:99:0,42,255,255,255,255	0/0:1,0,0:1:66:0,3,36,255,255,255	0/0:16,0,0:16:99:0,48,255,255,255,255	0/0:11,0,0:11:99:0,33,255,255,255,255	0/0:25,0,0:25:99:0,75,255,255,255,255	0/0:3,0,0:3:88:0,9,108,255,255,255	0/0:63,0,0:63:100:0,189,255,255,255,255	0/0:20,0,0:20:99:0,60,255,255,255,255	0/0:478,0,0:478:100:0,255,255,255,255,255	0/0:274,0,0:274:100:0,255,255,255,255,255	0/0:595,0,0:595:100:0,255,255,255,255,255	0/1:20,15,2:37:100:255,0,255,255,255,255	0/0:37,0,0:37:99:0,111,255,255,255,255	0/0:81,0,0:81:100:0,244,255,255,255,255	0/0:1,0,0:1:66:0,3,36,255,255,255	0/0:113,0,0:113:100:0,255,255,255,255,255	0/1:15,9,4:28:100:252,0,255,255,255,255	./.:0,0,0:0	0/0:53,0,0:53:99:0,159,255,255,255,255	1/0:12,14,5:31:100:255,0,255,255,255,255	0/0:37,0,0:37:99:0,111,255,255,255,255	0/0:60,0,0:60:100:0,180,255,255,255,255	0/0:60,0,0:60:100:0,180,255,255,255,255	0/0:30,0,0:30:99:0,90,255,255,255,255	1/1:0,1,0:1:66:36,3,0,255,255,255	0/1:31,25,3:59:100:255,0,255,255,255,255	0/1:128,96,32:256:100:255,0,255,255,255,255	0/0:25,0,0:25:99:0,75,255,255,255,255	0/1:6,5,2:13:99:147,0,183,255,255,255
ENA|CM000072|CM000072.5	53403015	SENA|CM000072|CM000072.5_53403015	G	A	.	PASS	QualityScore=0.0;DP=2427	GT:AD:DP:GQ:PL	0/0:7,0:7:99:0,21,252	0/0:14,0:14:99:0,42,255	0/0:1,0:1:66:0,3,36	1/1:0,16:16:99:255,48,0	0/0:11,0:11:99:0,33,255	0/0:25,0:25:99:0,75,255	0/0:3,0:3:88:0,9,108	0/0:63,0:63:100:0,189,255	0/0:20,0:20:99:0,60,255	0/0:478,0:478:100:0,255,255	0/0:274,0:274:100:0,255,255	0/0:595,0:595:100:0,255,255	0/0:37,0:37:99:0,111,255	0/0:37,0:37:99:0,111,255	0/0:81,0:81:100:0,244,255	1/1:0,1:1:66:36,3,0	0/1:83,30:113:100:255,0,255	0/0:28,0:28:99:0,84,255	./.:0,0:0	0/0:53,0:53:99:0,159,255	0/0:31,0:31:99:0,93,255	0/0:37,0:37:99:0,111,255	0/0:60,0:60:100:0,180,255	0/0:60,0:60:100:0,180,255	0/0:30,0:30:99:0,90,255	0/0:1,0:1:66:0,3,36	0/0:59,0:59:100:0,177,255	0/0:254,0:254:100:0,255,255	1/1:0,25:25:99:255,75,0	0/0:13,0:13:99:0,39,255
ENA|CM000072|CM000072.5	53403019	SENA|CM000072|CM000072.5_53403019	A	C,G	.	PASS	QualityScore=0.0;DP=2451	GT:AD:DP:GQ:PL	0/0:6,1,0:7:96:15,0,195,255,255,255	1/0:3,11,0:14:99:255,0,66,255,255,255	0/0:1,0,0:1:66:0,3,36,255,255,255	0/0:16,0,0:16:99:0,48,255,255,255,255	0/0:11,0,0:11:99:0,33,255,255,255,255	0/0:25,0,0:25:99:0,75,255,255,255,255	0/0:3,0,0:3:88:0,9,108,255,255,255	0/0:63,0,0:63:100:0,189,255,255,255,255	1/0:6,14,0:20:99:255,0,156,255,255,255	0/2:409,0,72:481:100:0,255,255,255,255,255	0/0:264,0,18:282:100:0,255,255,255,255,255	0/2:532,0,76:608:100:0,255,255,255,255,255	0/0:37,0,0:37:99:0,111,255,255,255,255	0/1:19,18,0:37:100:255,0,255,255,255,255	0/0:81,0,0:81:100:0,244,255,255,255,255	0/0:1,0,0:1:66:0,3,36,255,255,255	0/0:113,0,0:113:100:0,255,255,255,255,255	0/0:28,0,0:28:99:0,84,255,255,255,255	./.:0,0,0:0	1/0:17,36,0:53:100:255,0,255,255,255,255	0/0:31,0,0:31:99:0,93,255,255,255,255	0/0:37,0,0:37:99:0,111,255,255,255,255	0/0:60,0,0:60:100:0,180,255,255,255,255	0/0:60,0,0:60:100:0,180,255,255,255,255	1/0:6,24,0:30:99:255,0,126,255,255,255	0/0:1,0,0:1:66:0,3,36,255,255,255	0/0:59,0,0:59:100:0,177,255,255,255,255	0/0:254,0,0:254:100:0,255,255,255,255,255	0/0:25,0,0:25:99:0,75,255,255,255,255	0/0:13,0,0:13:99:0,39,255,255,255,255
ENA|CM000072|CM000072.5	53403024	SENA|CM000072|CM000072.5_53403024	T	C	.	PASS	QualityScore=0.0;DP=2427	GT:AD:DP:GQ:PL	0/0:7,0:7:99:0,21,252	0/0:14,0:14:99:0,42,255	0/0:1,0:1:66:0,3,36	1/1:0,16:16:99:255,48,0	0/0:11,0:11:99:0,33,255	0/0:25,0:25:99:0,75,255	0/0:3,0:3:88:0,9,108	0/0:63,0:63:100:0,189,255	0/0:20,0:20:99:0,60,255	0/0:478,0:478:100:0,255,255	0/0:274,0:274:100:0,255,255	0/0:595,0:595:100:0,255,255	0/0:37,0:37:99:0,111,255	0/0:37,0:37:99:0,111,255	0/0:81,0:81:100:0,244,255	1/1:0,1:1:66:36,3,0	0/1:83,30:113:100:255,0,255	0/0:28,0:28:99:0,84,255	./.:0,0:0	0/0:53,0:53:99:0,159,255	0/0:31,0:31:99:0,93,255	0/0:37,0:37:99:0,111,255	0/0:60,0:60:100:0,180,255	0/0:60,0:60:100:0,180,255	0/0:30,0:30:99:0,90,255	0/0:1,0:1:66:0,3,36	0/0:59,0:59:100:0,177,255	0/0:254,0:254:100:0,255,255	1/1:0,25:25:99:255,75,0	0/0:13,0:13:99:0,39,255
ENA|CM000072|CM000072.5	53403029	SENA|CM000072|CM000072.5_53403029	G	A	.	PASS	QualityScore=0.0;DP=2432	GT:AD:DP:GQ:PL	1/0:3,4:7:99:123,0,87	0/0:14,0:14:99:0,42,255	1/1:0,1:1:66:36,3,0	1/1:0,16:16:99:255,48,0	0/1:8,3:11:99:75,0,255	0/1:18,7:25:100:177,0,255	0/0:3,0:3:88:0,9,108	0/1:43,20:63:100:255,0,255	0/0:20,0:20:99:0,60,255	0/1:245,229:474:100:255,0,255	0/1:147,132:279:100:255,0,255	0/1:409,188:597:100:255,0,255	1/0:14,23:37:100:255,0,255	0/1:29,8:37:100:177,0,255	0/1:62,19:81:100:255,0,255	1/1:0,1:1:66:36,3,0	1/0:55,58:113:100:255,0,255	1/0:11,17:28:100:255,0,255	./.:0,0:0	0/0:50,3:53:99:0,51,255	1/0:8,23:31:100:255,0,195	0/1:24,13:37:100:255,0,255	0/1:44,16:60:100:255,0,255	0/1:41,19:60:100:255,0,255	0/0:30,0:30:99:0,90,255	1/1:0,1:1:66:36,3,0	1/0:21,38:59:100:255,0,255	1/0:90,166:256:100:255,0,255	1/1:0,25:25:99:255,75,0	1/0:5,8:13:99:249,0,141
ENA|CM000072|CM000072.5	53637412	SENA|CM000072|CM000072.5_53637412	G	A	.	PASS	QualityScore=0.0;DP=2208	GT:AD:DP:GQ:PL	1/1:0,1:1:66:36,3,0	1/0:1,2:3:99:63,0,27	0/1:29,19:48:100:255,0,255	0/0:28,0:28:99:0,84,255	0/0:5,0:5:96:0,15,180	0/0:10,0:10:99:0,30,255	0/0:44,0:44:99:0,132,255	0/0:66,0:66:100:0,198,255	1/1:0,1:1:66:36,3,0	0/1:285,150:435:100:255,0,255	0/1:171,139:310:100:255,0,255	0/1:478,310:788:100:255,0,255	0/0:15,0:15:99:0,45,255	1/1:0,3:3:88:108,9,0	0/0:66,0:66:100:0,198,255	0/0:55,1:56:99:0,133,255	0/0:61,0:61:100:0,183,255	0/0:12,0:12:99:0,36,255	0/0:38,0:38:99:0,114,255	1/0:4,8:12:99:252,0,108	0/0:4,0:4:94:0,12,144	0/0:21,0:21:99:0,63,255	0/0:53,0:53:99:0,159,255	0/0:13,0:13:99:0,39,255	1/1:0,2:2:79:72,6,0	0/0:15,0:15:99:0,45,255	0/0:7,0:7:99:0,21,252	0/0:54,0:54:100:0,162,255	0/0:33,0:33:99:0,99,255	0/0:4,0:4:94:0,12,144
ENA|CM000072|CM000072.5	53637433	SENA|CM000072|CM000072.5_53637433	T	G,A	.	PASS	QualityScore=0.0;DP=2204	GT:AD:DP:GQ:PL	0/0:1,0,0:1:66:0,3,36,255,255,255	0/0:3,0,0:3:88:0,9,108,255,255,255	0/0:44,1,3:48:99:0,100,255,255,255,255	0/0:28,0,0:28:99:0,84,255,255,255,255	0/0:5,0,0:5:96:0,15,180,255,255,255	0/0:10,0,0:10:99:0,30,255,255,255,255	0/0:44,0,0:44:99:0,132,255,255,255,255	0/1:48,18,0:66:100:255,0,255,255,255,255	0/0:1,0,0:1:66:0,3,36,255,255,255	0/2:237,85,112:434:100:255,0,255,255,255,255	0/2:140,45,125:310:100:255,0,255,255,255,255	0/2:409,79,297:785:100:255,0,255,255,255,255	0/1:12,3,0:15:99:63,0,255,255,255,255	0/0:3,0,0:3:88:0,9,108,255,255,255	0/1:43,23,0:66:100:255,0,255,255,255,255	0/0:55,0,1:56:100:0,165,255,255,255,255	0/1:50,11,0:61:100:213,0,255,255,255,255	0/1:9,3,0:12:99:72,0,255,255,255,255	0/0:38,0,0:38:99:0,114,255,255,255,255	0/1:10,2,0:12:99:36,0,255,255,255,255	0/0:4,0,0:4:94:0,12,144,255,255,255	0/1:14,7,0:21:100:189,0,255,255,255,255	0/1:37,16,0:53:100:255,0,255,255,255,255	0/0:13,0,0:13:99:0,39,255,255,255,255	0/0:2,0,0:2:79:0,6,72,255,255,255	0/0:15,0,0:15:99:0,45,255,255,255,255	0/0:7,0,0:7:99:0,21,252,255,255,255	0/0:54,0,0:54:100:0,162,255,255,255,255	0/0:33,0,0:33:99:0,99,255,255,255,255	0/0:4,0,0:4:94:0,12,144,255,255,255
ENA|CM000072|CM000072.5	53637438	SENA|CM000072|CM000072.5_53637438	C	T	.	PASS	QualityScore=0.0;DP=2201	GT:AD:DP:GQ:PL	0/0:1,0:1:66:0,3,36	0/0:3,0:3:88:0,9,108	0/0:47,1:48:99:0,108,255	0/0:28,0:28:99:0,84,255	0/0:5,0:5:96:0,15,180	0/0:10,0:10:99:0,30,255	0/0:44,0:44:99:0,132,255	0/0:66,0:66:100:0,198,255	0/0:1,0:1:66:0,3,36	0/1:338,93:431:100:255,0,255	0/1:198,111:309:100:255,0,255	0/1:532,254:786:100:255,0,255	0/0:15,0:15:99:0,45,255	0/0:3,0:3:88:0,9,108	0/0:66,0:66:100:0,198,255	0/0:55,1:56:99:0,133,255	0/0:61,0:61:100:0,183,255	0/0:12,0:12:99:0,36,255	0/0:38,0:38:99:0,114,255	0/0:12,0:12:99:0,36,255	0/0:4,0:4:94:0,12,144	0/0:21,0:21:99:0,63,255	0/0:53,0:53:99:0,159,255	0/0:13,0:13:99:0,39,255	0/0:2,0:2:79:0,6,72	0/0:15,0:15:99:0,45,255	0/0:7,0:7:99:0,21,252	0/0:54,0:54:100:0,162,255	0/0:33,0:33:99:0,99,255	0/0:4,0:4:94:0,12,144
ENA|CM000072|CM000072.5	53637440	SENA|CM000072|CM000072.5_53637440	A	G	.	PASS	QualityScore=0.0;DP=2219	GT:AD:DP:GQ:PL	0/0:1,0:1:66:0,3,36	0/0:3,0:3:88:0,9,108	0/0:48,0:48:99:0,144,255	0/0:28,0:28:99:0,84,255	0/0:5,0:5:96:0,15,180	0/0:10,0:10:99:0,30,255	0/0:43,1:44:99:0,97,255	0/0:65,1:66:100:0,162,255	0/0:1,0:1:66:0,3,36	1/0:198,237:435:100:255,0,255	0/1:170,140:310:100:255,0,255	1/0:390,409:799:100:255,0,255	0/1:12,3:15:99:63,0,255	0/0:3,0:3:88:0,9,108	0/1:43,23:66:100:255,0,255	0/0:56,0:56:100:0,168,255	0/0:60,1:61:99:0,147,255	0/1:9,3:12:99:72,0,255	0/0:38,0:38:99:0,114,255	0/0:12,0:12:99:0,36,255	0/0:4,0:4:94:0,12,144	0/1:14,7:21:100:189,0,255	0/1:37,16:53:100:255,0,255	0/0:13,0:13:99:0,39,255	0/0:2,0:2:79:0,6,72	0/0:15,0:15:99:0,45,255	0/0:7,0:7:99:0,21,252	0/0:53,1:54:99:0,127,255	0/0:33,0:33:99:0,99,255	0/1:3,1:4:99:24,0,96
ENA|CM000072|CM000072.5	53660586	SENA|CM000072|CM000072.5_53660586	T	C	.	PASS	QualityScore=0.0;DP=3126	GT:AD:DP:GQ:PL	0/0:3,0:3:88:0,9,108	1/0:5,8:13:99:249,0,141	0/1:142,70:212:100:255,0,255	0/1:41,39:80:100:255,0,255	1/0:4,4:8:99:120,0,120	1/0:24,26:50:100:255,0,255	0/1:168,97:265:100:255,0,255	0/1:107,86:193:100:255,0,255	1/0:5,7:12:99:216,0,144	0/0:198,0:198:100:0,255,255	0/0:129,0:129:100:0,255,255	0/0:222,0:222:100:0,255,255	0/1:24,18:42:100:255,0,255	1/0:24,35:59:100:255,0,255	0/1:82,77:159:100:255,0,255	0/1:120,67:187:100:255,0,255	0/1:162,83:245:100:255,0,255	0/1:14,10:24:100:255,0,255	0/1:85,61:146:100:255,0,255	1/0:36,69:105:100:255,0,255	1/1:0,7:7:99:252,21,0	1/0:21,30:51:100:255,0,255	0/1:45,43:88:100:255,0,255	0/1:85,51:136:100:255,0,255	1/0:12,37:49:100:255,0,255	0/1:37,20:57:100:255,0,255	1/0:32,37:69:100:255,0,255	1/0:74,91:165:100:255,0,255	0/1:92,47:139:100:255,0,255	1/0:6,7:13:100:213,0,177
ENA|CM000072|CM000072.5	53710021	SENA|CM000072|CM000072.5_53710021	C	T,A	.	PASS	QualityScore=0.0;DP=5499	GT:AD:DP:GQ:PL	0/1:13,3,0:16:99:60,0,255,255,255,255	0/0:26,3,0:29:99:21,0,255,255,255,255	0/1:297,167,0:464:100:255,0,255,255,255,255	0/1:102,43,0:145:100:255,0,255,255,255,255	0/0:17,2,0:19:96:15,0,255,255,255,255	0/0:52,6,0:58:99:42,0,255,255,255,255	0/1:285,76,0:361:100:255,0,255,255,255,255	0/1:198,83,0:281:100:255,0,255,255,255,255	0/0:25,2,0:27:89:0,9,255,255,255,255	0/0:430,0,18:448:100:0,255,255,255,255,255	0/2:274,0,32:306:100:0,255,255,255,255,255	0/0:297,0,0:297:100:0,255,255,255,255,255	0/0:55,8,0:63:99:99,0,255,255,255,255	0/1:108,21,0:129:100:255,0,255,255,255,255	0/1:188,75,0:263:100:255,0,255,255,255,255	0/1:264,63,0:327:100:255,0,255,255,255,255	0/1:274,90,0:364:100:255,0,255,255,255,255	0/0:31,5,0:36:99:72,0,255,255,255,255	0/1:203,41,0:244:100:255,0,255,255,255,255	0/1:165,27,0:192:100:255,0,255,255,255,255	0/1:11,3,0:14:99:66,0,255,255,255,255	0/1:61,13,0:74:100:246,0,255,255,255,255	0/1:114,36,0:150:100:255,0,255,255,255,255	0/1:164,72,0:236:100:255,0,255,255,255,255	0/0:72,6,0:78:98:0,18,255,255,255,255	0/1:139,20,0:159:100:242,0,255,255,255,255	0/1:95,25,0:120:100:255,0,255,255,255,255	0/1:209,162,0:371:100:255,0,255,255,255,255	0/1:141,48,0:189:100:255,0,255,255,255,255	0/0:35,4,0:39:99:27,0,255,255,255,255
ENA|CM000072|CM000072.5	53710022	SENA|CM000072|CM000072.5_53710022	T	A	.	PASS	QualityScore=0.0;DP=5522	GT:AD:DP:GQ:PL	0/0:16,0:16:99:0,48,255	0/0:29,0:29:99:0,87,255	0/0:478,1:479:100:0,255,255	0/0:145,0:145:100:0,255,255	0/0:19,0:19:99:0,57,255	0/0:58,0:58:100:0,174,255	0/0:371,0:371:100:0,255,255	0/0:285,0:285:100:0,255,255	0/0:27,0:27:99:0,81,255	0/1:254,188:442:100:255,0,255	0/1:163,139:302:100:255,0,255	1/0:106,188:294:100:255,0,255	0/0:63,0:63:100:0,189,255	0/0:129,0:129:100:0,255,255	0/0:264,0:264:100:0,255,255	0/0:323,1:324:100:0,255,255	0/0:371,0:371:100:0,255,255	0/0:36,0:36:99:0,108,255	0/0:245,0:245:100:0,255,255	0/0:193,0:193:100:0,255,255	0/0:14,0:14:99:0,42,255	0/0:74,0:74:100:0,222,255	0/0:150,0:150:100:0,255,255	0/0:237,0:237:100:0,255,255	0/0:78,0:78:100:0,234,255	0/0:159,0:159:100:0,255,255	0/0:120,0:120:100:0,255,255	0/0:371,0:371:100:0,255,255	0/0:188,0:188:100:0,255,255	0/0:39,0:39:99:0,117,255
ENA|CM000072|CM000072.5	53710027	SENA|CM000072|CM000072.5_53710027	T	A	.	PASS	QualityScore=0.0;DP=5509	GT:AD:DP:GQ:PL	0/0:16,0:16:99:0,48,255	0/0:27,2:29:97:0,15,255	0/1:409,67:476:100:255,0,255	0/0:137,8:145:99:0,148,255	0/0:19,0:19:99:0,57,255	0/0:55,3:58:99:0,66,255	0/0:338,21:359:100:0,255,255	0/0:254,24:278:99:28,0,255	0/0:24,3:27:99:27,0,255	0/1:285,158:443:100:255,0,255	0/1:222,82:304:100:255,0,255	0/1:188,106:294:100:255,0,255	0/0:60,3:63:99:0,81,255	0/0:121,8:129:99:0,100,255	0/0:245,20:265:99:0,77,255	0/0:297,28:325:99:31,0,255	0/0:354,15:369:100:0,255,255	0/0:36,0:36:99:0,108,255	0/0:237,12:249:100:0,255,255	0/0:177,15:192:99:0,38,255	0/1:9,5:14:99:138,0,255	0/0:71,3:74:99:0,114,255	0/0:144,6:150:100:0,235,255	0/0:229,9:238:100:0,255,255	0/0:69,9:78:99:89,0,255	0/0:150,9:159:99:0,154,255	0/0:115,5:120:100:0,181,255	0/0:338,34:372:99:105,0,255	0/0:178,11:189:100:0,173,255	0/0:37,2:39:99:0,45,255
ENA|CM000072|CM000072.5	53710041	SENA|CM000072|CM000072.5_53710041	T	C	.	PASS	QualityScore=0.0;DP=5479	GT:AD:DP:GQ:PL	0/1:12,4:16:99:96,0,255	0/1:24,5:29:99:93,0,255	1/0:229,237:466:100:255,0,255	0/1:94,51:145:100:255,0,255	0/0:17,2:19:96:15,0,255	0/1:49,9:58:99:150,0,255	0/1:264,97:361:100:255,0,255	0/1:176,107:283:100:255,0,255	0/1:20,7:27:100:171,0,255	1/1:0,430:430:100:255,255,0	1/1:0,297:297:100:255,255,0	1/1:0,297:297:100:255,255,0	0/1:52,11:63:100:207,0,255	0/1:96,33:129:100:255,0,255	0/1:168,95:263:100:255,0,255	0/1:229,92:321:100:255,0,255	0/1:264,105:369:100:255,0,255	0/0:31,5:36:99:72,0,255	0/1:193,53:246:100:255,0,255	0/1:140,52:192:100:255,0,255	1/0:6,8:14:100:246,0,174	0/1:58,16:74:100:255,0,255	0/1:108,42:150:100:255,0,255	0/1:145,91:236:100:255,0,255	0/1:57,21:78:100:255,0,255	0/1:130,29:159:100:255,0,255	0/1:84,36:120:100:255,0,255	1/0:175,198:373:100:255,0,255	0/1:130,59:189:100:255,0,255	0/1:30,9:39:100:207,0,255
ENA|CM000072|CM000072.5	54118392	SENA|CM000072|CM000072.5_54118392	C	T,G	.	PASS	QualityScore=0.0;DP=4092	GT:AD:DP:GQ:PL	0/1:4,2,0:6:99:54,0,126,255,255,255	0/0:5,0,0:5:96:0,15,180,255,255,255	0/0:371,38,0:409:99:138,0,255,255,255,255	0/1:92,21,20:133:100:255,0,255,255,255,255	0/0:1,0,0:1:66:0,3,36,255,255,255	0/1:26,8,1:35:100:186,0,255,255,255,255	0/1:254,47,0:301:100:255,0,255,255,255,255	0/1:274,36,19:329:100:255,0,255,255,255,255	0/1:4,4,0:8:99:120,0,120,255,255,255	0/0:215,0,0:215:100:0,255,255,255,255,255	0/0:138,0,0:138:100:0,255,255,255,255,255	0/0:237,0,0:237:100:0,255,255,255,255,255	0/1:30,7,5:42:99:141,0,255,255,255,255	0/0:71,9,8:88:99:83,0,255,255,255,255	0/1:215,48,0:263:100:255,0,255,255,255,255	0/1:182,41,0:223:100:255,0,255,255,255,255	0/1:229,44,29:302:100:255,0,255,255,255,255	0/0:19,3,0:22:99:42,0,255,255,255,255	0/1:102,19,0:121:100:255,0,255,255,255,255	0/1:121,18,0:139:100:230,0,255,255,255,255	0/1:3,1,0:4:99:24,0,96,255,255,255	0/1:41,8,0:49:99:140,0,255,255,255,255	0/1:111,16,0:127:100:194,0,255,255,255,255	0/1:184,28,26:238:100:255,0,255,255,255,255	0/1:37,7,0:44:99:120,0,255,255,255,255	0/0:46,5,0:51:99:27,0,255,255,255,255	0/1:90,11,0:101:99:92,0,255,255,255,255	0/1:229,44,0:273:100:255,0,255,255,255,255	0/2:112,32,32:176:100:255,0,255,255,255,255	0/1:10,2,0:12:99:36,0,255,255,255,255
ENA|CM000072|CM000072.5	54118398	SENA|CM000072|CM000072.5_54118398	C	T	.	PASS	QualityScore=0.0;DP=4089	GT:AD:DP:GQ:PL	0/1:4,2:6:99:54,0,126	0/0:5,0:5:96:0,15,180	0/0:371,38:409:99:138,0,255	0/1:91,42:133:100:255,0,255	0/0:1,0:1:66:0,3,36	0/1:26,9:35:100:219,0,255	0/1:254,47:301:100:255,0,255	0/1:274,55:329:100:255,0,255	0/1:4,4:8:99:120,0,120	0/0:215,0:215:100:0,255,255	0/0:138,0:138:100:0,255,255	0/1:203,31:234:100:255,0,255	0/1:30,12:42:100:255,0,255	0/1:71,17:88:100:255,0,255	0/1:215,48:263:100:255,0,255	0/1:182,41:223:100:255,0,255	0/1:229,73:302:100:255,0,255	0/0:19,3:22:99:42,0,255	0/1:102,19:121:100:255,0,255	0/1:121,18:139:100:230,0,255	0/1:3,1:4:99:24,0,96	0/1:41,8:49:99:140,0,255	0/1:111,16:127:100:194,0,255	0/1:184,54:238:100:255,0,255	0/1:37,7:44:99:120,0,255	0/0:46,5:51:99:27,0,255	0/1:90,11:101:99:92,0,255	0/1:229,44:273:100:255,0,255	0/1:112,64:176:100:255,0,255	0/1:10,2:12:99:36,0,255
ENA|CM000072|CM000072.5	54118400	SENA|CM000072|CM000072.5_54118400	A	G	.	PASS	QualityScore=0.0;DP=4091	GT:AD:DP:GQ:PL	0/0:6,0:6:98:0,18,216	0/0:5,0:5:96:0,15,180	0/0:409,2:411:100:0,255,255	0/0:133,0:133:100:0,255,255	0/0:1,0:1:66:0,3,36	0/0:35,0:35:99:0,105,255	0/0:297,1:298:100:0,255,255	0/0:338,0:338:100:0,255,255	0/0:8,0:8:99:0,24,255	0/1:182,31:213:100:255,0,255	0/0:133,5:138:100:0,235,255	0/1:174,60:234:100:255,0,255	0/0:42,0:42:99:0,126,255	0/0:88,0:88:100:0,255,255	0/0:264,1:265:100:0,255,255	0/0:222,0:222:100:0,255,255	0/0:297,0:297:100:0,255,255	0/0:22,0:22:99:0,66,255	0/0:121,0:121:100:0,255,255	0/0:139,0:139:100:0,255,255	0/0:4,0:4:94:0,12,144	0/0:49,0:49:99:0,147,255	0/0:127,0:127:100:0,255,255	0/0:237,0:237:100:0,255,255	0/0:44,0:44:99:0,132,255	0/0:51,0:51:99:0,153,255	0/0:101,0:101:100:0,255,255	0/0:274,0:274:100:0,255,255	0/0:176,0:176:100:0,255,255	0/0:12,0:12:99:0,36,255
ENA|CM000072|CM000072.5	54731407	SENA|CM000072|CM000072.5_54731407	C	T	.	PASS	QualityScore=0.0;DP=6418	GT:AD:DP:GQ:PL	./.:0,0:0	0/0:37,0:37:99:0,111,255	0/0:310,0:310:100:0,255,255	0/0:338,0:338:100:0,255,255	0/0:22,0:22:99:0,66,255	0/0:95,0:95:100:0,255,255	0/0:478,1:479:100:0,255,255	0/0:229,0:229:100:0,255,255	0/0:43,0:43:99:0,129,255	0/1:245,40:285:100:255,0,255	0/1:165,28:193:100:255,0,255	0/1:245,46:291:100:255,0,255	0/0:97,0:97:100:0,255,255	0/0:88,0:88:100:0,255,255	0/0:323,0:323:100:0,255,255	0/0:430,0:430:100:0,255,255	0/0:93,0:93:100:0,255,255	0/0:121,0:121:100:0,255,255	0/0:323,0:323:100:0,255,255	0/0:264,0:264:100:0,255,255	0/0:14,0:14:99:0,42,255	0/0:180,0:180:100:0,255,255	0/0:177,0:177:100:0,255,255	0/0:338,0:338:100:0,255,255	0/0:193,0:193:100:0,255,255	0/0:264,0:264:100:0,255,255	0/0:264,0:264:100:0,255,255	0/0:409,1:410:100:0,255,255	0/0:430,1:431:100:0,255,255	0/0:86,0:86:100:0,255,255
ENA|CM000072|CM000072.5	55311488	SENA|CM000072|CM000072.5_55311488	A	T	.	PASS	QualityScore=0.0;DP=1716	GT:AD:DP:GQ:PL	0/0:5,0:5:96:0,15,180	0/0:5,0:5:96:0,15,180	0/0:44,0:44:99:0,132,255	0/0:35,0:35:99:0,105,255	0/0:13,0:13:99:0,39,255	0/0:11,0:11:99:0,33,255	0/0:125,0:125:100:0,255,255	0/0:85,0:85:100:0,255,255	0/0:9,0:9:99:0,27,255	0/1:147,25:172:100:255,0,255	0/0:76,11:87:99:135,0,255	0/1:203,30:233:100:255,0,255	0/0:26,0:26:99:0,78,255	0/0:35,0:35:99:0,105,255	0/0:85,0:85:100:0,255,255	0/0:105,0:105:100:0,255,255	0/0:83,0:83:100:0,250,255	0/0:14,0:14:99:0,42,255	0/0:85,0:85:100:0,255,255	0/0:47,0:47:99:0,141,255	0/0:9,0:9:99:0,27,255	0/0:40,0:40:99:0,120,255	0/0:78,0:78:100:0,234,255	0/0:80,0:80:100:0,240,255	0/0:23,0:23:99:0,69,255	0/0:38,0:38:99:0,114,255	0/0:54,0:54:100:0,162,255	0/0:38,0:38:99:0,114,255	0/0:44,0:44:99:0,132,255	0/0:8,0:8:99:0,24,255
ENA|CM000072|CM000072.5	55435564	SENA|CM000072|CM000072.5_55435564	T	A,C	.	PASS	QualityScore=0.0;DP=31530	GT:AD:DP:GQ:PL	0/0:48,3,0:51:99:0,45,255,255,255,255	0/0:84,1,1:86:100:0,219,255,255,255,255	0/0:3401,51,4:3456:100:0,255,255,255,255,255	0/0:902,47,0:949:100:0,255,255,255,255,255	0/0:41,4,0:45:88:9,0,255,255,255,255	0/0:338,17,0:355:100:0,255,255,255,255,255	0/0:3174,54,7:3235:100:0,255,255,255,255,255	0/0:1968,108,0:2076:100:0,255,255,255,255,255	0/0:203,4,0:207:100:0,255,255,255,255,255	1/2:0,153,42:195:100:255,255,0,255,255,255	1/2:0,102,39:141:100:255,255,0,255,255,255	1/2:3,163,77:243:100:255,255,0,255,255,255	0/0:229,12,0:241:100:0,255,255,255,255,255	0/0:752,12,1:765:100:0,255,255,255,255,255	0/0:1322,96,4:1422:100:0,255,255,255,255,255	0/0:2582,34,3:2619:100:0,255,255,255,255,255	0/0:2765,163,5:2933:100:0,255,255,255,255,255	0/1:90,11,0:101:99:92,0,255,255,255,255	0/0:1411,45,2:1458:100:0,255,255,255,255,255	0/0:902,20,0:922:100:0,255,255,255,255,255	0/0:29,1,0:30:99:0,54,255,255,255,255	0/0:264,23,1:288:99:0,35,255,255,255,255	0/0:668,64,1:733:99:102,0,255,255,255,255	0/0:1721,36,0:1757:100:0,255,255,255,255,255	0/0:264,4,0:268:100:0,255,255,255,255,255	0/0:668,13,2:683:100:0,255,255,255,255,255	0/0:960,13,0:973:100:0,255,255,255,255,255	0/0:3908,41,6:3955:100:0,255,255,255,255,255	0/0:1161,72,0:1233:100:0,255,255,255,255,255	0/0:107,3,0:110:100:0,223,255,255,255,255
ENA|CM000072|CM000072.5	55986015	SENA|CM000072|CM000072.5_55986015	C	T	.	PASS	QualityScore=0.0;DP=27629	GT:AD:DP:GQ:PL	0/0:94,3:97:100:0,184,255	0/0:297,32:329:100:163,0,255	0/0:1610,31:1641:100:0,255,255	0/0:848,0:848:100:0,255,255	0/0:98,0:98:100:0,255,255	0/0:264,0:264:100:0,255,255	0/1:2582,409:2991:0:255,0,255	0/0:1610,2:1612:100:0,255,255	0/1:310,48:358:100:255,0,255	./.:0,0:0	0/1:1,1:2:99:30,0,30	./.:0,0:0	0/0:390,0:390:100:0,255,255	0/1:848,115:963:100:255,0,255	0/0:1322,0:1322:100:0,255,255	0/1:2105,338:2443:100:255,0,255	0/0:1507,0:1507:100:0,255,255	0/0:184,0:184:100:0,255,255	0/1:1507,237:1744:100:255,0,255	0/1:1239,209:1448:100:255,0,255	0/0:122,0:122:100:0,255,255	0/0:478,0:478:100:0,255,255	0/0:1023,1:1024:100:0,255,255	0/0:1610,54:1664:100:0,255,255	0/1:595,101:696:100:255,0,255	0/1:960,126:1086:100:255,0,255	0/1:1023,174:1197:100:255,0,255	0/0:1968,3:1971:100:0,255,255	0/0:848,0:848:100:0,255,255	0/1:264,38:302:100:255,0,255
ENA|CM000072|CM000072.5	55986016	SENA|CM000072|CM000072.5_55986016	G	C,A	.	PASS	QualityScore=0.0;DP=27903	GT:AD:DP:GQ:PL	0/0:89,7,1:97:99:0,37,255,255,255,255	0/0:297,22,11:330:100:0,167,255,255,255,255	0/0:1411,128,67:1606:99:0,20,255,255,255,255	0/1:708,114,47:869:100:255,0,255,255,255,255	0/1:79,15,4:98:100:255,0,255,255,255,255	0/0:229,20,13:262:99:0,29,255,255,255,255	0/0:2765,163,75:3003:100:0,255,255,255,255,255	0/0:1322,137,92:1551:100:255,0,255,255,255,255	0/1:323,40,0:363:100:255,0,255,255,255,255	./.:0,0,0:0	2/0:1,0,1:2:66:0,3,36,255,255,255	./.:0,0,0:0	0/1:338,38,23:399:100:237,0,255,255,255,255	0/0:902,73,0:975:100:0,255,255,255,255,255	0/1:1089,131,115:1335:100:255,0,255,255,255,255	0/0:2253,162,53:2468:0:0,255,255,255,255,255	0/0:1322,131,93:1546:100:255,0,255,255,255,255	0/2:145,17,22:184:99:125,0,255,255,255,255	0/0:1721,110,43:1874:100:0,255,255,255,255,255	0/0:1322,101,29:1452:100:0,255,255,255,255,255	0/0:102,11,9:122:99:56,0,255,255,255,255	0/0:409,29,36:474:100:0,255,255,255,255,255	0/0:902,83,55:1040:99:25,0,255,255,255,255	0/0:1507,154,24:1685:100:255,0,255,255,255,255	0/0:630,47,15:692:100:0,255,255,255,255,255	0/0:1023,75,34:1132:100:0,255,255,255,255,255	0/0:1089,84,22:1195:100:0,255,255,255,255,255	0/0:1721,136,111:1968:100:0,255,255,255,255,255	0/1:708,120,42:870:100:255,0,255,255,255,255	0/0:297,10,4:311:100:0,255,255,255,255,255
ENA|CM000072|CM000072.5	64658063	SENA|CM000072|CM000072.5_64658063	A	G	.	PASS	QualityScore=0.0;DP=1440	GT:AD:DP:GQ:PL	0/0:13,0:13:99:0,39,255	0/0:30,0:30:99:0,90,255	0/0:63,1:64:99:0,156,255	0/0:56,0:56:100:0,168,255	1/0:1,5:6:98:162,0,18	0/0:22,0:22:99:0,66,255	0/0:68,1:69:100:0,172,255	0/0:69,0:69:100:0,207,255	0/0:25,0:25:99:0,75,255	1/1:0,63:63:100:255,189,0	1/1:0,63:63:100:255,189,0	1/1:0,96:96:100:255,255,0	1/0:13,16:29:100:255,0,255	1/0:14,15:29:100:255,0,255	0/1:44,28:72:100:255,0,255	0/0:60,0:60:100:0,180,255	0/0:77,0:77:100:0,231,255	1/0:6,12:18:100:255,0,162	0/0:61,0:61:100:0,183,255	0/0:72,0:72:100:0,216,255	0/0:17,0:17:99:0,51,255	0/1:18,13:31:100:255,0,255	0/0:56,0:56:100:0,168,255	0/0:50,0:50:99:0,150,255	0/0:45,0:45:99:0,135,255	0/0:38,0:38:99:0,114,255	0/0:46,0:46:99:0,138,255	0/0:69,0:69:100:0,207,255	0/0:67,0:67:100:0,201,255	0/0:27,0:27:99:0,81,255
ENA|CM000072|CM000072.5	72359597	SENA|CM000072|CM000072.5_72359597	C	T	.	PASS	QualityScore=0.0;DP=857	GT:AD:DP:GQ:PL	0/0:2,0:2:79:0,6,72	0/0:3,0:3:88:0,9,108	0/0:66,0:66:100:0,198,255	0/0:32,0:32:99:0,96,255	0/0:3,0:3:88:0,9,108	0/0:11,0:11:99:0,33,255	0/1:24,24:48:100:255,0,255	0/0:60,0:60:100:0,180,255	0/0:6,0:6:98:0,18,216	0/0:53,1:54:99:0,127,255	0/0:45,0:45:99:0,135,255	0/0:69,0:69:100:0,207,255	0/0:3,0:3:88:0,9,108	0/0:10,0:10:99:0,30,255	0/0:28,0:28:99:0,84,255	1/0:23,30:53:100:255,0,255	0/0:88,0:88:100:0,255,255	0/1:2,1:3:99:27,0,63	1/0:4,10:14:99:255,0,102	0/0:30,0:30:99:0,90,255	0/0:1,0:1:66:0,3,36	0/0:16,0:16:99:0,48,255	0/0:37,1:38:99:0,78,255	0/0:34,0:34:99:0,102,255	0/0:3,0:3:88:0,9,108	0/1:4,3:7:99:87,0,123	0/0:16,0:16:99:0,48,255	0/0:61,0:61:100:0,183,255	0/0:47,1:48:99:0,108,255	0/1:3,2:5:99:57,0,93
ENA|CM000072|CM000072.5	72359600	SENA|CM000072|CM000072.5_72359600	A	G	.	PASS	QualityScore=0.0;DP=857	GT:AD:DP:GQ:PL	0/0:2,0:2:79:0,6,72	0/0:3,0:3:88:0,9,108	0/0:66,0:66:100:0,198,255	0/0:32,0:32:99:0,96,255	0/0:3,0:3:88:0,9,108	0/0:11,0:11:99:0,33,255	0/0:48,0:48:99:0,144,255	0/0:60,0:60:100:0,180,255	0/0:6,0:6:98:0,18,216	1/1:0,54:54:100:255,162,0	1/1:0,45:45:99:255,135,0	1/1:0,69:69:100:255,207,0	0/0:3,0:3:88:0,9,108	0/0:10,0:10:99:0,30,255	0/0:28,0:28:99:0,84,255	0/0:53,0:53:99:0,159,255	0/0:88,0:88:100:0,255,255	0/1:2,1:3:99:27,0,63	0/0:14,0:14:99:0,42,255	0/0:30,0:30:99:0,90,255	0/0:1,0:1:66:0,3,36	0/0:16,0:16:99:0,48,255	0/0:37,1:38:99:0,78,255	0/0:34,0:34:99:0,102,255	0/0:3,0:3:88:0,9,108	0/0:7,0:7:99:0,21,252	0/0:16,0:16:99:0,48,255	0/0:61,0:61:100:0,183,255	0/0:47,1:48:99:0,108,255	0/0:5,0:5:96:0,15,180
ENA|CM000072|CM000072.5	78934941	SENA|CM000072|CM000072.5_78934941	A	G	.	PASS	QualityScore=0.0;DP=593	GT:AD:DP:GQ:PL	./.:0,0:0	0/0:3,0:3:88:0,9,108	0/0:52,0:52:99:0,156,255	0/0:23,0:23:99:0,69,255	./.:0,0:0	0/0:12,0:12:99:0,36,255	0/0:46,0:46:99:0,138,255	0/0:35,0:35:99:0,105,255	0/0:5,0:5:96:0,15,180	0/0:45,0:45:99:0,135,255	0/0:32,0:32:99:0,96,255	0/0:77,0:77:100:0,231,255	0/0:5,0:5:96:0,15,180	0/0:8,0:8:99:0,24,255	0/0:12,0:12:99:0,36,255	0/0:37,0:37:99:0,111,255	0/0:34,0:34:99:0,102,255	0/0:2,0:2:79:0,6,72	0/0:25,0:25:99:0,75,255	0/0:20,0:20:99:0,60,255	0/0:4,0:4:94:0,12,144	0/0:2,0:2:79:0,6,72	0/0:10,0:10:99:0,30,255	0/0:13,0:13:99:0,39,255	0/0:4,0:4:94:0,12,144	0/0:10,0:10:99:0,30,255	0/0:9,0:9:99:0,27,255	0/0:33,0:33:99:0,99,255	0/0:34,0:34:99:0,102,255	0/0:1,0:1:66:0,3,36
ENA|CM000072|CM000072.5	80158524	SENA|CM000072|CM000072.5_80158524	G	A	.	PASS	QualityScore=0.0;DP=1763	GT:AD:DP:GQ:PL	0/0:6,0:6:98:0,18,216	0/0:27,0:27:99:0,81,255	0/0:146,0:146:100:0,255,255	0/0:70,0:70:100:0,210,255	0/0:3,0:3:88:0,9,108	0/0:28,0:28:99:0,84,255	0/0:141,0:141:100:0,255,255	0/0:118,0:118:100:0,255,255	0/0:18,0:18:99:0,54,255	1/0:27,36:63:100:255,0,255	1/1:0,42:42:99:255,126,0	1/1:0,85:85:100:255,255,0	0/0:33,0:33:99:0,99,255	0/0:32,0:32:99:0,96,255	0/0:98,0:98:100:0,255,255	0/0:84,0:84:100:0,253,255	0/0:122,0:122:100:0,255,255	0/0:6,0:6:98:0,18,216	0/0:76,0:76:100:0,228,255	0/0:80,0:80:100:0,240,255	0/0:7,0:7:99:0,21,252	0/0:24,0:24:99:0,72,255	0/0:74,0:74:100:0,222,255	0/0:57,0:57:100:0,171,255	0/0:29,0:29:99:0,87,255	0/0:48,0:48:99:0,144,255	0/0:55,0:55:100:0,165,255	0/0:128,0:128:100:0,255,255	0/0:57,0:57:100:0,171,255	0/0:6,0:6:98:0,18,216
ENA|CM000072|CM000072.5	81397067	SENA|CM000072|CM000072.5_81397067	C	T	.	PASS	QualityScore=0.0;DP=957	GT:AD:DP:GQ:PL	0/0:2,0:2:79:0,6,72	0/0:2,0:2:79:0,6,72	0/0:60,0:60:100:0,180,255	0/0:29,0:29:99:0,87,255	0/0:2,0:2:79:0,6,72	0/0:19,0:19:99:0,57,255	0/1:29,23:52:100:255,0,255	0/0:81,0:81:100:0,244,255	0/0:9,1:10:79:6,0,255	0/0:71,0:71:100:0,213,255	0/0:49,0:49:99:0,147,255	0/0:94,0:94:100:0,255,255	0/0:2,0:2:79:0,6,72	0/0:18,0:18:99:0,54,255	0/1:31,27:58:100:255,0,255	1/0:15,23:38:100:255,0,255	0/0:83,1:84:100:0,216,255	0/0:2,0:2:79:0,6,72	0/1:14,13:27:100:255,0,255	0/0:31,0:31:99:0,93,255	0/0:1,0:1:66:0,3,36	0/1:8,5:13:99:141,0,249	1/0:14,15:29:100:255,0,255	0/0:47,0:47:99:0,141,255	0/0:4,0:4:94:0,12,144	0/1:7,6:13:100:177,0,213	1/1:0,21:21:99:255,63,0	0/0:53,0:53:99:0,159,255	0/0:39,1:40:99:0,84,255	0/1:3,2:5:99:57,0,93
ENA|CM000072|CM000072.5	85003246	SENA|CM000072|CM000072.5_85003246	T	C	.	PASS	QualityScore=0.0;DP=985	GT:AD:DP:GQ:PL	1/1:0,1:1:66:36,3,0	1/1:0,3:3:88:108,9,0	0/0:78,0:78:100:0,234,255	0/0:29,0:29:99:0,87,255	0/0:6,0:6:98:0,18,216	0/0:13,0:13:99:0,39,255	0/0:79,0:79:100:0,237,255	1/0:27,36:63:100:255,0,255	1/1:0,3:3:88:108,9,0	0/0:53,0:53:99:0,159,255	0/0:43,0:43:99:0,129,255	0/0:96,0:96:100:0,255,255	0/1:9,4:13:99:105,0,255	0/1:15,7:22:100:186,0,255	1/0:13,16:29:100:255,0,255	0/0:60,0:60:100:0,180,255	0/1:46,44:90:100:255,0,255	1/0:2,4:6:99:126,0,54	0/0:31,0:31:99:0,93,255	1/1:1,30:31:99:255,57,0	0/0:1,0:1:66:0,3,36	0/1:7,6:13:100:177,0,213	0/1:16,11:27:100:255,0,255	0/0:51,0:51:99:0,153,255	1/1:0,9:9:99:255,27,0	0/0:16,0:16:99:0,48,255	0/0:14,0:14:99:0,42,255	0/0:56,0:56:100:0,168,255	0/0:47,0:47:99:0,141,255	0/0:2,0:2:79:0,6,72
ENA|CM000072|CM000072.5	87928620	SENA|CM000072|CM000072.5_87928620	G	A	.	PASS	QualityScore=0.0;DP=565	GT:AD:DP:GQ:PL	0/0:3,0:3:88:0,9,108	0/0:1,0:1:66:0,3,36	0/0:36,1:37:99:0,75,255	0/0:17,0:17:99:0,51,255	0/0:3,0:3:88:0,9,108	0/0:9,0:9:99:0,27,255	0/0:41,0:41:99:0,123,255	0/0:34,0:34:99:0,102,255	0/0:4,0:4:94:0,12,144	1/1:1,46:47:99:255,105,0	1/0:15,19:34:100:255,0,255	1/0:19,22:41:100:255,0,255	0/0:6,0:6:98:0,18,216	0/0:10,0:10:99:0,30,255	0/0:37,0:37:99:0,111,255	0/0:24,0:24:99:0,72,255	0/0:34,0:34:99:0,102,255	0/0:2,0:2:79:0,6,72	0/0:22,0:22:99:0,66,255	0/0:11,0:11:99:0,33,255	0/0:1,0:1:66:0,3,36	0/0:17,0:17:99:0,51,255	0/0:17,0:17:99:0,51,255	0/0:15,0:15:99:0,45,255	0/0:10,0:10:99:0,30,255	0/0:7,0:7:99:0,21,252	0/0:20,0:20:99:0,60,255	0/0:34,0:34:99:0,102,255	0/0:20,0:20:99:0,60,255	0/0:7,0:7:99:0,21,252
ENA|CM000072|CM000072.5	90350779	SENA|CM000072|CM000072.5_90350779	G	T	.	PASS	QualityScore=0.0;DP=698	GT:AD:DP:GQ:PL	1/1:0,2:2:79:72,6,0	1/1:1,55:56:99:255,133,0	0/1:8,6:14:100:174,0,246	0/0:18,0:18:99:0,54,255	1/1:0,5:5:96:180,15,0	0/0:15,0:15:99:0,45,255	0/0:21,2:23:65:3,0,255	1/0:15,16:31:100:255,0,255	1/1:0,8:8:99:255,24,0	1/1:0,79:79:100:255,237,0	1/1:0,28:28:99:255,84,0	1/1:0,44:44:99:255,132,0	0/0:10,0:10:99:0,30,255	1/0:8,10:18:100:255,0,234	0/0:28,0:28:99:0,84,255	0/0:10,0:10:99:0,30,255	1/0:4,6:10:99:186,0,114	0/0:2,0:2:79:0,6,72	0/0:19,0:19:99:0,57,255	1/1:0,83:83:100:255,250,0	0/0:6,0:6:98:0,18,216	0/0:14,0:14:99:0,42,255	1/0:10,24:34:100:255,0,255	0/0:2,0:2:79:0,6,72	1/1:0,59:59:100:255,177,0	0/0:22,0:22:99:0,66,255	0/0:11,0:11:99:0,33,255	1/0:10,14:24:100:255,0,255	0/0:15,0:15:99:0,45,255	0/0:8,0:8:99:0,24,255
ENA|CM000072|CM000072.5	90350780	SENA|CM000072|CM000072.5_90350780	A	G	.	PASS	QualityScore=0.0;DP=698	GT:AD:DP:GQ:PL	1/1:0,2:2:79:72,6,0	1/1:1,55:56:99:255,133,0	0/1:8,6:14:100:174,0,246	0/0:18,0:18:99:0,54,255	1/1:0,5:5:96:180,15,0	0/0:15,0:15:99:0,45,255	0/0:21,2:23:65:3,0,255	1/0:15,16:31:100:255,0,255	1/1:0,8:8:99:255,24,0	1/1:0,79:79:100:255,237,0	1/1:0,28:28:99:255,84,0	1/1:0,44:44:99:255,132,0	0/0:10,0:10:99:0,30,255	1/0:8,10:18:100:255,0,234	0/0:28,0:28:99:0,84,255	0/0:10,0:10:99:0,30,255	1/0:4,6:10:99:186,0,114	0/0:2,0:2:79:0,6,72	0/0:19,0:19:99:0,57,255	1/1:0,83:83:100:255,250,0	0/0:6,0:6:98:0,18,216	0/0:14,0:14:99:0,42,255	1/0:10,24:34:100:255,0,255	0/0:2,0:2:79:0,6,72	1/1:0,59:59:100:255,177,0	0/0:22,0:22:99:0,66,255	0/0:11,0:11:99:0,33,255	1/0:10,14:24:100:255,0,255	0/0:15,0:15:99:0,45,255	0/0:8,0:8:99:0,24,255
ENA|CM000072|CM000072.5	90358731	SENA|CM000072|CM000072.5_90358731	T	A	.	PASS	QualityScore=0.0;DP=1879	GT:AD:DP:GQ:PL	0/0:2,0:2:79:0,6,72	0/0:9,1:10:79:6,0,255	0/1:79,24:103:100:255,0,255	0/0:53,0:53:99:0,159,255	0/0:10,0:10:99:0,30,255	0/0:86,8:94:77:5,0,255	0/1:95,24:119:100:255,0,255	0/0:63,0:63:100:0,189,255	0/0:22,0:22:99:0,66,255	0/0:35,0:35:99:0,105,255	0/0:11,0:11:99:0,33,255	0/0:28,0:28:99:0,84,255	0/0:47,5:52:99:24,0,255	0/1:70,13:83:100:219,0,255	0/1:126,49:175:100:255,0,255	0/1:90,26:116:100:255,0,255	0/0:33,0:33:99:0,99,255	0/0:26,4:30:99:54,0,255	0/0:103,9:112:95:0,12,255	0/0:52,0:52:99:0,156,255	0/0:12,0:12:99:0,36,255	0/1:84,18:102:100:255,0,255	0/1:119,14:133:99:104,0,255	0/1:45,36:81:100:255,0,255	0/0:21,0:21:99:0,63,255	0/0:74,9:83:99:75,0,255	0/0:72,0:72:100:0,216,255	0/0:74,0:74:100:0,222,255	0/0:49,0:49:99:0,147,255	0/0:46,3:49:99:0,39,255
ENA|CM000072|CM000072.5	90358733	SENA|CM000072|CM000072.5_90358733	T	C,A	.	PASS	QualityScore=0.0;DP=2083	GT:AD:DP:GQ:PL	1/0:1,1,0:2:99:30,0,30,255,255,255	1/1:0,10,0:10:99:255,30,0,255,255,255	1/0:51,68,2:121:100:255,0,255,255,255,255	1/1:0,53,0:53:99:255,159,0,255,255,255	0/1:10,2,0:12:99:36,0,255,255,255,255	1/1:0,94,0:94:100:255,255,0,255,255,255	1/1:0,119,0:119:100:255,255,0,255,255,255	1/0:26,50,0:76:100:255,0,255,255,255,255	1/0:13,15,0:28:100:255,0,255,255,255,255	2/2:0,1,64:65:66:36,3,0,255,255,255	2/1:0,5,21:26:96:180,15,0,255,255,255	2/2:0,2,45:47:79:72,6,0,255,255,255	1/1:0,52,0:52:99:255,156,0,255,255,255	1/0:19,73,0:92:100:255,0,255,255,255,255	1/1:0,175,0:175:100:255,255,0,255,255,255	1/1:0,116,0:116:100:255,255,0,255,255,255	0/1:52,13,0:65:100:255,0,255,255,255,255	1/1:0,30,0:30:99:255,90,0,255,255,255	1/1:0,112,0:112:100:255,255,0,255,255,255	1/0:24,41,0:65:100:255,0,255,255,255,255	1/1:0,12,0:12:99:255,36,0,255,255,255	1/1:0,102,0:102:100:255,255,0,255,255,255	1/0:32,113,0:145:100:255,0,255,255,255,255	1/1:0,81,0:81:100:255,244,0,255,255,255	0/1:18,14,0:32:100:255,0,255,255,255,255	1/1:0,83,0:83:100:255,250,0,255,255,255	1/1:0,72,0:72:100:255,216,0,255,255,255	1/0:49,49,0:98:100:255,0,255,255,255,255	1/1:0,49,0:49:99:255,147,0,255,255,255	1/1:0,49,0:49:99:255,147,0,255,255,255
ENA|CM000072|CM000072.5	90358741	SENA|CM000072|CM000072.5_90358741	G	A	.	PASS	QualityScore=0.0;DP=2145	GT:AD:DP:GQ:PL	1/0:1,1:2:99:30,0,30	1/1:1,9:10:79:255,0,6	0/1:77,44:121:100:255,0,255	1/1:3,53:56:99:255,61,0	0/1:10,2:12:99:36,0,255	1/1:10,86:96:99:255,0,71	1/0:27,95:122:100:255,0,255	1/0:31,50:81:100:255,0,255	1/0:15,15:30:100:255,0,255	0/0:64,1:65:99:0,159,255	0/1:21,5:26:99:101,0,255	0/0:45,2:47:99:0,70,255	1/1:7,47:54:99:255,0,89	1/0:33,60:93:100:255,0,255	1/0:56,126:182:100:255,0,255	1/0:30,90:120:100:255,0,255	0/1:56,13:69:100:255,0,255	1/0:5,26:31:99:255,0,86	1/0:18,103:121:100:255,0,255	1/0:24,41:65:100:255,0,255	1/1:0,12:12:99:255,36,0	1/0:20,84:104:100:255,0,255	1/0:53,99:152:100:255,0,255	1/0:37,45:82:100:255,0,255	0/1:18,14:32:100:255,0,255	1/1:12,74:86:100:255,0,173	1/1:4,72:76:99:255,84,0	1/0:49,49:98:100:255,0,255	1/1:1,49:50:99:255,114,0	1/1:4,46:50:81:255,7,0
ENA|CM000072|CM000072.5	90358828	SENA|CM000072|CM000072.5_90358828	A	G,T	.	PASS	QualityScore=0.0;DP=1921	GT:AD:DP:GQ:PL	0/0:13,2,0:15:99:27,0,255,255,255,255	0/0:19,0,0:19:99:0,57,255,255,255,255	0/1:42,14,0:56:100:255,0,255,255,255,255	0/1:71,14,0:85:100:248,0,255,255,255,255	0/0:7,0,0:7:99:0,21,252,255,255,255	0/0:60,6,0:66:98:17,0,255,255,255,255	0/1:66,55,0:121:100:255,0,255,255,255,255	0/1:39,13,0:52:100:255,0,255,255,255,255	0/0:26,0,0:26:99:0,78,255,255,255,255	0/0:32,0,0:32:99:0,96,255,255,255,255	0/0:23,0,0:23:99:0,69,255,255,255,255	2/0:11,0,19:30:99:0,33,255,255,255,255	0/1:34,8,0:42:99:162,0,255,255,255,255	0/0:59,10,0:69:99:153,0,255,255,255,255	0/1:95,37,0:132:100:255,0,255,255,255,255	0/1:78,35,0:113:100:255,0,255,255,255,255	0/1:21,18,0:39:100:255,0,255,255,255,255	0/0:30,5,0:35:99:75,0,255,255,255,255	0/1:105,30,0:135:100:255,0,255,255,255,255	0/0:81,0,0:81:100:0,244,255,255,255,255	0/0:13,1,0:14:80:0,6,255,255,255,255	0/1:59,12,0:71:100:219,0,255,255,255,255	0/1:109,17,0:126:100:234,0,255,255,255,255	0/1:42,24,0:66:100:255,0,255,255,255,255	0/0:56,0,0:56:100:0,168,255,255,255,255	0/1:82,18,0:100:100:255,0,255,255,255,255	0/1:76,20,0:96:100:255,0,255,255,255,255	0/1:68,19,0:87:100:255,0,255,255,255,255	0/1:49,33,0:82:100:255,0,255,255,255,255	0/0:41,4,0:45:88:9,0,255,255,255,255
ENA|CM000072|CM000072.5	90358844	SENA|CM000072|CM000072.5_90358844	G	A	.	PASS	QualityScore=0.0;DP=1796	GT:AD:DP:GQ:PL	1/0:3,9:12:99:255,0,72	1/1:2,16:18:98:255,0,18	0/1:43,19:62:100:255,0,255	0/0:53,0:53:99:0,159,255	1/0:4,7:11:99:219,0,111	0/0:65,0:65:100:0,195,255	0/0:117,3:120:100:0,254,255	0/1:39,25:64:100:255,0,255	1/0:2,11:13:99:255,0,33	0/1:12,9:21:100:255,0,255	1/0:8,10:18:100:255,0,234	0/1:23,8:31:100:195,0,255	0/0:30,0:30:99:0,90,255	0/1:41,21:62:100:255,0,255	0/0:131,0:131:100:0,255,255	0/0:125,0:125:100:0,255,255	0/1:27,7:34:99:149,0,255	0/0:28,0:28:99:0,84,255	0/0:108,3:111:100:0,226,255	1/0:23,90:113:100:255,0,255	0/0:13,0:13:99:0,39,255	0/0:48,0:48:99:0,144,255	0/1:89,31:120:100:255,0,255	0/0:55,0:55:100:0,165,255	1/0:22,49:71:100:255,0,255	0/0:89,2:91:100:0,202,255	0/0:84,8:92:93:11,0,255	0/1:51,24:75:100:255,0,255	0/0:76,0:76:100:0,228,255	0/0:33,0:33:99:0,99,255
ENA|CM000072|CM000072.5	90358846	SENA|CM000072|CM000072.5_90358846	T	C	.	PASS	QualityScore=0.0;DP=1767	GT:AD:DP:GQ:PL	1/0:4,8:12:99:252,0,108	1/0:9,9:18:100:255,0,255	1/0:20,37:57:100:255,0,255	1/0:9,44:53:100:255,0,164	1/0:3,8:11:99:255,0,75	1/0:23,42:65:100:255,0,255	1/0:24,96:120:100:255,0,255	1/0:12,50:62:100:255,0,246	1/0:5,7:12:99:216,0,144	1/1:0,21:21:99:255,63,0	1/1:0,18:18:99:255,54,0	1/1:0,31:31:99:255,93,0	1/0:8,22:30:100:255,0,198	1/0:17,45:62:100:255,0,255	1/0:38,93:131:100:255,0,255	1/0:23,102:125:100:255,0,255	1/1:2,28:30:98:255,18,0	1/0:9,18:27:100:255,0,243	1/0:27,84:111:100:255,0,255	1/0:37,69:106:100:255,0,255	1/0:2,10:12:99:255,0,36	1/0:15,33:48:100:255,0,255	1/0:34,84:118:100:255,0,255	1/0:13,42:55:100:255,0,255	1/0:22,46:68:100:255,0,255	1/0:20,71:91:100:255,0,255	1/1:10,82:92:99:255,0,83	1/0:17,55:72:100:255,0,255	1/1:11,65:76:100:255,0,167	1/0:9,24:33:100:255,0,225
ENA|CM000072|CM000072.5	90358847	SENA|CM000072|CM000072.5_90358847	G	A	.	PASS	QualityScore=0.0;DP=2046	GT:AD:DP:GQ:PL	0/1:8,4:12:99:108,0,252	0/1:14,5:19:99:123,0,255	0/1:54,23:77:100:255,0,255	0/1:38,27:65:100:255,0,255	1/0:4,8:12:99:252,0,108	0/1:49,20:69:100:255,0,255	0/1:100,50:150:100:255,0,255	0/1:38,33:71:100:255,0,255	1/0:6,8:14:100:246,0,174	0/1:12,9:21:100:255,0,255	0/1:11,7:18:100:198,0,255	0/1:26,5:31:99:86,0,255	0/1:22,13:35:100:255,0,255	0/1:44,21:65:100:255,0,255	0/1:108,38:146:100:255,0,255	0/1:116,44:160:100:255,0,255	0/1:45,11:56:100:228,0,255	0/1:17,13:30:100:255,0,255	0/1:81,38:119:100:255,0,255	0/1:63,59:122:100:255,0,255	1/0:7,8:15:100:243,0,207	0/1:34,18:52:100:255,0,255	0/1:78,49:127:100:255,0,255	0/0:59,10:69:99:153,0,255	1/0:33,41:74:100:255,0,255	0/1:65,33:98:100:255,0,255	1/0:48,54:102:100:255,0,255	0/1:50,34:84:100:255,0,255	0/1:65,34:99:100:255,0,255	0/1:18,16:34:100:255,0,255
ENA|CM000072|CM000072.5	91414514	SENA|CM000072|CM000072.5_91414514	C	T	.	PASS	QualityScore=0.0;DP=1149	GT:AD:DP:GQ:PL	0/0:8,0:8:99:0,24,255	0/0:11,0:11:99:0,33,255	1/0:25,26:51:100:255,0,255	0/1:20,15:35:100:255,0,255	1/1:0,1:1:66:36,3,0	1/0:11,12:23:100:255,0,255	0/1:48,21:69:100:255,0,255	1/1:0,69:69:100:255,207,0	0/0:24,1:25:99:0,39,255	0/0:71,0:71:100:0,213,255	0/0:33,0:33:99:0,99,255	0/0:97,0:97:100:0,255,255	1/1:0,4:4:94:144,12,0	0/0:31,0:31:99:0,93,255	1/1:0,56:56:100:255,168,0	0/1:26,23:49:100:255,0,255	0/1:42,40:82:100:255,0,255	1/1:0,8:8:99:255,24,0	0/1:24,24:48:100:255,0,255	0/0:49,0:49:99:0,147,255	1/1:0,4:4:94:144,12,0	1/1:0,21:21:99:255,63,0	1/1:0,33:33:99:255,99,0	0/1:25,18:43:100:255,0,255	0/0:33,0:33:99:0,99,255	1/0:15,17:32:100:255,0,255	0/0:44,0:44:99:0,132,255	1/1:0,65:65:100:255,195,0	0/1:20,17:37:100:255,0,255	1/0:8,9:17:100:255,0,237
ENA|CM000072|CM000072.5	100631390	SENA|CM000072|CM000072.5_100631390	C	G,A,T	.	PASS	QualityScore=0.0;DP=1197	GT:AD:DP:GQ:PL	1/1:0,1,0,0:1:66:36,3,0,255,255,255,255,255,255,255	1/0:2,3,0,0:5:99:93,0,57,255,255,255,255,255,255,255	0/0:94,0,0,0:94:100:0,255,255,255,255,255,255,255,255,255	0/0:36,0,0,0:36:99:0,108,255,255,255,255,255,255,255,255	0/0:4,0,0,0:4:94:0,12,144,255,255,255,255,255,255,255	0/0:12,0,0,0:12:99:0,36,255,255,255,255,255,255,255,255	0/0:42,0,0,0:42:99:0,126,255,255,255,255,255,255,255,255	0/1:54,46,0,0:100:100:255,0,255,255,255,255,255,255,255,255	1/0:1,3,0,0:4:99:96,0,24,255,255,255,255,255,255,255	1/1:0,63,0,0:63:100:255,189,0,255,255,255,255,255,255,255	1/1:0,49,0,0:49:99:255,147,0,255,255,255,255,255,255,255	1/1:0,101,0,0:101:100:255,255,0,255,255,255,255,255,255,255	0/0:11,0,0,0:11:99:0,33,255,255,255,255,255,255,255,255	1/1:0,24,0,0:24:99:255,72,0,255,255,255,255,255,255,255	0/0:83,0,0,0:83:100:0,250,255,255,255,255,255,255,255,255	0/0:42,0,0,0:42:99:0,126,255,255,255,255,255,255,255,255	1/0:49,55,0,0:104:100:255,0,255,255,255,255,255,255,255,255	0/0:4,0,0,0:4:94:0,12,144,255,255,255,255,255,255,255	0/0:22,0,0,0:22:99:0,66,255,255,255,255,255,255,255,255	1/0:23,26,0,0:49:100:255,0,255,255,255,255,255,255,255,255	0/0:1,0,0,0:1:66:0,3,36,255,255,255,255,255,255,255	0/0:24,0,0,0:24:99:0,72,255,255,255,255,255,255,255,255	0/0:49,0,0,0:49:99:0,147,255,255,255,255,255,255,255,255	1/0:26,31,0,0:57:100:255,0,255,255,255,255,255,255,255,255	0/0:6,1,0,0:7:96:15,0,195,255,255,255,255,255,255,255	0/0:13,0,0,0:13:99:0,39,255,255,255,255,255,255,255,255	0/0:33,0,0,0:33:99:0,99,255,255,255,255,255,255,255,255	0/0:101,1,0,0:102:100:0,255,255,255,255,255,255,255,255,255	1/0:28,30,0,0:58:100:255,0,255,255,255,255,255,255,255,255	0/0:3,0,0,0:3:88:0,9,108,255,255,255,255,255,255,255
ENA|CM000072|CM000072.5	100631438	SENA|CM000072|CM000072.5_100631438	C	T	.	PASS	QualityScore=0.0;DP=1231	GT:AD:DP:GQ:PL	1/0:1,4:5:99:129,0,21	1/1:0,10:10:99:255,30,0	0/0:76,0:76:100:0,228,255	0/0:59,0:59:100:0,177,255	0/0:4,0:4:94:0,12,144	0/0:8,0:8:99:0,24,255	0/0:81,0:81:100:0,244,255	0/1:53,47:100:100:255,0,255	1/1:0,8:8:99:255,24,0	0/0:51,0:51:99:0,153,255	0/0:43,0:43:99:0,129,255	0/0:90,0:90:100:0,255,255	0/0:16,0:16:99:0,48,255	1/1:0,27:27:99:255,81,0	0/0:66,1:67:100:0,166,255	0/0:57,0:57:100:0,171,255	1/0:45,50:95:100:255,0,255	0/0:10,0:10:99:0,30,255	0/0:45,0:45:99:0,135,255	1/1:0,35:35:99:255,105,0	0/0:5,0:5:96:0,15,180	0/0:14,0:14:99:0,42,255	0/0:53,0:53:99:0,159,255	0/1:31,27:58:100:255,0,255	1/1:0,15:15:99:255,45,0	0/0:39,0:39:99:0,117,255	0/0:24,0:24:99:0,72,255	0/0:75,0:75:100:0,225,255	0/1:36,21:57:100:255,0,255	0/0:4,0:4:94:0,12,144
ENA|CM000072|CM000072.5	101023843	SENA|CM000072|CM000072.5_101023843	G	A	.	PASS	QualityScore=0.0;DP=847	GT:AD:DP:GQ:PL	1/1:0,1:1:66:36,3,0	1/1:0,3:3:88:108,9,0	1/0:30,30:60:100:255,0,255	1/0:10,20:30:100:255,0,255	0/1:2,1:3:99:27,0,63	0/0:6,0:6:98:0,18,216	0/0:54,0:54:100:0,162,255	0/0:54,1:55:99:0,130,255	1/1:0,3:3:88:108,9,0	0/0:59,0:59:100:0,177,255	0/0:26,0:26:99:0,78,255	0/0:54,0:54:100:0,162,255	1/1:0,7:7:99:252,21,0	1/1:0,23:23:99:255,69,0	1/1:0,55:55:100:255,165,0	0/0:52,0:52:99:0,156,255	1/0:23,33:56:100:255,0,255	1/1:0,2:2:79:72,6,0	0/0:33,0:33:99:0,99,255	1/1:0,27:27:99:255,81,0	1/1:0,2:2:79:72,6,0	1/1:0,11:11:99:255,33,0	0/0:29,0:29:99:0,87,255	0/0:25,0:25:99:0,75,255	1/1:1,16:17:97:255,15,0	0/0:22,0:22:99:0,66,255	0/0:18,0:18:99:0,54,255	0/1:36,30:66:100:255,0,255	1/0:15,27:42:100:255,0,255	0/0:6,0:6:98:0,18,216
ENA|CM000072|CM000072.5	101104298	SENA|CM000072|CM000072.5_101104298	C	T,G	.	PASS	QualityScore=0.0;DP=1347	GT:AD:DP:GQ:PL	0/0:8,0,0:8:99:0,24,255,255,255,255	0/0:22,0,0:22:99:0,66,255,255,255,255	0/1:41,36,0:77:100:255,0,255,255,255,255	0/0:35,0,0:35:99:0,105,255,255,255,255	0/0:7,0,0:7:99:0,21,252,255,255,255	1/1:0,15,0:15:99:255,45,0,255,255,255	0/0:76,0,0:76:100:0,228,255,255,255,255	0/0:84,0,0:84:100:0,253,255,255,255,255	0/0:6,0,0:6:98:0,18,216,255,255,255	0/0:91,0,0:91:100:0,255,255,255,255,255	2/0:23,0,27:50:99:0,69,255,255,255,255	0/0:83,0,0:83:100:0,250,255,255,255,255	0/0:18,0,0:18:99:0,54,255,255,255,255	0/0:34,0,0:34:99:0,102,255,255,255,255	0/0:74,0,0:74:100:0,222,255,255,255,255	0/0:74,0,0:74:100:0,222,255,255,255,255	0/0:75,0,0:75:100:0,225,255,255,255,255	0/0:13,0,0:13:99:0,39,255,255,255,255	0/0:51,0,0:51:99:0,153,255,255,255,255	0/0:52,0,0:52:99:0,156,255,255,255,255	0/0:6,0,0:6:98:0,18,216,255,255,255	0/0:25,0,1:26:99:0,75,255,255,255,255	0/0:52,0,0:52:99:0,156,255,255,255,255	0/0:48,0,0:48:99:0,144,255,255,255,255	0/0:31,0,0:31:99:0,93,255,255,255,255	0/0:52,0,0:52:99:0,156,255,255,255,255	0/0:40,0,0:40:99:0,120,255,255,255,255	0/0:85,0,0:85:100:0,255,255,255,255,255	0/0:55,0,0:55:100:0,165,255,255,255,255	0/0:7,0,0:7:99:0,21,252,255,255,255
ENA|CM000072|CM000072.5	101849014	SENA|CM000072|CM000072.5_101849014	T	C	.	PASS	QualityScore=0.0;DP=831	GT:AD:DP:GQ:PL	1/1:0,2:2:79:72,6,0	1/1:0,4:4:94:144,12,0	0/0:70,0:70:100:0,210,255	0/0:17,0:17:99:0,51,255	0/0:1,0:1:66:0,3,36	0/0:13,0:13:99:0,39,255	0/0:60,0:60:100:0,180,255	0/0:53,0:53:99:0,159,255	0/0:2,0:2:79:0,6,72	0/0:49,0:49:99:0,147,255	0/0:27,0:27:99:0,81,255	0/0:84,1:85:100:0,219,255	0/0:5,0:5:96:0,15,180	1/0:6,9:15:100:255,0,171	0/0:45,0:45:99:0,135,255	0/0:37,0:37:99:0,111,255	0/0:91,0:91:100:0,255,255	0/0:7,0:7:99:0,21,252	0/0:37,0:37:99:0,111,255	0/1:16,6:22:99:150,0,255	./.:0,0:0	0/0:15,0:15:99:0,45,255	0/0:21,0:21:99:0,63,255	1/1:0,30:30:99:255,90,0	1/0:4,4:8:99:120,0,120	0/0:10,0:10:99:0,30,255	0/0:20,0:20:99:0,60,255	0/0:39,0:39:99:0,117,255	0/0:43,0:43:99:0,129,255	0/0:3,0:3:88:0,9,108
ENA|CM000072|CM000072.5	102057384	SENA|CM000072|CM000072.5_102057384	C	T	.	PASS	QualityScore=0.0;DP=3284	GT:AD:DP:GQ:PL	0/1:7,2:9:99:45,0,225	0/0:13,1:14:80:0,6,255	0/1:193,39:232:100:255,0,255	0/1:78,34:112:100:255,0,255	0/1:6,5:11:99:147,0,183	0/1:63,11:74:100:174,0,255	0/1:198,49:247:100:255,0,255	0/1:170,37:207:100:255,0,255	0/0:9,0:9:99:0,27,255	0/1:61,22:83:100:255,0,255	0/1:29,15:44:100:255,0,255	0/1:101,80:181:100:255,0,255	0/1:40,9:49:100:177,0,255	0/1:48,11:59:100:218,0,255	0/1:157,18:175:99:122,0,255	0/1:156,29:185:100:255,0,255	0/1:229,59:288:100:255,0,255	0/0:30,5:35:99:75,0,255	0/1:146,30:176:100:255,0,255	0/1:129,16:145:99:140,0,255	1/0:3,4:7:99:123,0,87	0/0:65,7:72:99:35,0,255	0/0:75,13:88:100:203,0,255	0/1:109,23:132:100:255,0,255	0/0:55,9:64:99:131,0,255	0/1:68,20:88:100:255,0,255	0/1:85,21:106:100:255,0,255	0/1:172,42:214:100:255,0,255	0/1:133,21:154:100:255,0,255	0/1:16,8:24:100:216,0,255
ENA|CM000072|CM000072.5	102057385	SENA|CM000072|CM000072.5_102057385	G	A	.	PASS	QualityScore=0.0;DP=1150	GT:AD:DP:GQ:PL	1/0:2,2:4:99:60,0,60	0/0:1,0:1:66:0,3,36	1/0:38,50:88:100:255,0,255	0/1:34,9:43:100:194,0,255	0/0:5,0:5:96:0,15,180	0/1:11,4:15:99:99,0,255	0/1:49,38:87:100:255,0,255	1/0:37,39:76:100:255,0,255	1/1:0,4:4:94:144,12,0	1/0:22,32:54:100:255,0,255	0/1:14,11:25:100:255,0,255	0/1:80,46:126:100:255,0,255	0/1:9,3:12:99:72,0,255	0/1:11,3:14:99:66,0,255	1/0:18,30:48:100:255,0,255	0/1:29,27:56:100:255,0,255	1/0:59,59:118:100:255,0,255	0/1:5,1:6:98:18,0,162	0/1:29,23:52:100:255,0,255	1/0:14,25:39:100:255,0,255	0/0:4,0:4:94:0,12,144	0/1:7,3:10:99:78,0,222	0/1:13,10:23:100:255,0,255	0/1:23,19:42:100:255,0,255	0/1:9,8:17:100:237,0,255	0/1:20,10:30:100:255,0,255	0/1:20,14:34:100:255,0,255	0/1:42,20:62:100:255,0,255	1/0:21,25:46:100:255,0,255	0/0:8,1:9:88:9,0,255
ENA|CM000072|CM000072.5	102057394	SENA|CM000072|CM000072.5_102057394	C	T	.	PASS	QualityScore=0.0;DP=2133	GT:AD:DP:GQ:PL	0/0:5,0:5:96:0,15,180	0/0:13,0:13:99:0,39,255	0/0:146,0:146:100:0,255,255	0/0:69,0:69:100:0,207,255	0/0:6,0:6:98:0,18,216	0/0:59,0:59:100:0,177,255	0/0:160,0:160:100:0,255,255	0/0:131,0:131:100:0,255,255	0/0:5,0:5:96:0,15,180	0/0:29,0:29:99:0,87,255	0/0:19,0:19:99:0,57,255	0/0:55,0:55:100:0,165,255	0/0:37,0:37:99:0,111,255	0/0:45,0:45:99:0,135,255	0/0:127,0:127:100:0,255,255	0/0:129,0:129:100:0,255,255	0/0:167,0:167:100:0,255,255	0/0:29,0:29:99:0,87,255	0/0:124,0:124:100:0,255,255	0/0:106,0:106:100:0,255,255	0/0:3,0:3:88:0,9,108	0/0:62,0:62:100:0,186,255	0/0:65,0:65:100:0,195,255	0/0:90,0:90:100:0,255,255	0/0:47,0:47:99:0,141,255	0/0:58,0:58:100:0,174,255	0/0:71,1:72:100:0,181,255	0/0:152,0:152:100:0,255,255	0/0:108,0:108:100:0,255,255	0/0:15,0:15:99:0,45,255
ENA|CM000072|CM000072.5	102057395	SENA|CM000072|CM000072.5_102057395	C	T	.	PASS	QualityScore=0.0;DP=1150	GT:AD:DP:GQ:PL	0/0:4,0:4:94:0,12,144	0/0:1,0:1:66:0,3,36	0/0:88,0:88:100:0,255,255	0/0:43,0:43:99:0,129,255	0/0:5,0:5:96:0,15,180	0/0:15,0:15:99:0,45,255	0/0:87,0:87:100:0,255,255	0/0:76,0:76:100:0,228,255	0/0:4,0:4:94:0,12,144	0/0:54,0:54:100:0,162,255	0/0:25,0:25:99:0,75,255	0/0:126,0:126:100:0,255,255	0/0:12,0:12:99:0,36,255	0/0:14,0:14:99:0,42,255	0/0:48,0:48:99:0,144,255	0/0:56,0:56:100:0,168,255	0/0:118,0:118:100:0,255,255	0/0:6,0:6:98:0,18,216	0/0:52,0:52:99:0,156,255	0/0:39,0:39:99:0,117,255	0/0:4,0:4:94:0,12,144	0/0:10,0:10:99:0,30,255	0/0:23,0:23:99:0,69,255	0/0:42,0:42:99:0,126,255	0/0:17,0:17:99:0,51,255	0/0:30,0:30:99:0,90,255	0/0:34,0:34:99:0,102,255	0/0:62,0:62:100:0,186,255	0/0:46,0:46:99:0,138,255	0/0:9,0:9:99:0,27,255
ENA|CM000072|CM000072.5	102057396	SENA|CM000072|CM000072.5_102057396	C	T	.	PASS	QualityScore=0.0;DP=3286	GT:AD:DP:GQ:PL	0/0:9,0:9:99:0,27,255	0/0:14,0:14:99:0,42,255	0/0:237,0:237:100:0,255,255	0/0:112,0:112:100:0,255,255	0/0:11,0:11:99:0,33,255	0/0:74,0:74:100:0,222,255	0/0:245,0:245:100:0,255,255	0/0:209,0:209:100:0,255,255	0/0:9,0:9:99:0,27,255	0/0:83,0:83:100:0,250,255	0/0:43,1:44:99:0,97,255	0/0:181,0:181:100:0,255,255	0/0:49,0:49:99:0,147,255	0/0:59,0:59:100:0,177,255	0/0:175,0:175:100:0,255,255	0/0:184,0:184:100:0,255,255	0/0:285,0:285:100:0,255,255	0/0:35,0:35:99:0,105,255	0/0:175,1:176:100:0,255,255	0/0:143,2:145:100:0,255,255	0/0:7,0:7:99:0,21,252	0/0:72,0:72:100:0,216,255	0/0:88,0:88:100:0,255,255	0/0:132,0:132:100:0,255,255	0/0:64,0:64:100:0,192,255	0/0:88,0:88:100:0,255,255	0/0:106,0:106:100:0,255,255	0/0:215,0:215:100:0,255,255	0/0:153,1:154:100:0,255,255	0/0:24,0:24:99:0,72,255
ENA|CM000072|CM000072.5	102057583	SENA|CM000072|CM000072.5_102057583	T	G,C	.	PASS	QualityScore=0.0;DP=1138	GT:AD:DP:GQ:PL	0/0:1,0,0:1:66:0,3,36,255,255,255	1/0:1,1,0:2:99:30,0,30,255,255,255	1/0:42,50,0:92:100:255,0,255,255,255,255	0/1:17,14,0:31:100:255,0,255,255,255,255	1/0:1,1,0:2:99:30,0,30,255,255,255	1/0:13,13,0:26:100:255,0,255,255,255,255	0/1:49,35,0:84:100:255,0,255,255,255,255	1/0:48,48,0:96:100:255,0,255,255,255,255	1/0:3,3,0:6:99:90,0,90,255,255,255	0/1:39,32,0:71:100:255,0,255,255,255,255	1/0:22,31,0:53:100:255,0,255,255,255,255	1/0:22,54,0:76:100:255,0,255,255,255,255	1/0:5,6,0:11:99:183,0,147,255,255,255	0/1:9,3,0:12:99:72,0,255,255,255,255	0/1:26,20,0:46:100:255,0,255,255,255,255	1/0:31,36,0:67:100:255,0,255,255,255,255	1/0:39,50,0:89:100:255,0,255,255,255,255	0/0:2,0,0:2:79:0,6,72,255,255,255	1/0:21,21,0:42:100:255,0,255,255,255,255	1/0:29,36,0:65:100:255,0,255,255,255,255	1/2:1,2,1:4:99:63,0,27,255,255,255	1/0:3,8,0:11:99:255,0,75,255,255,255	0/1:17,9,0:26:100:246,0,255,255,255,255	0/1:35,24,0:59:100:255,0,255,255,255,255	1/0:8,12,0:20:100:255,0,228,255,255,255	1/0:7,15,0:22:100:255,0,186,255,255,255	0/1:8,6,0:14:100:174,0,246,255,255,255	0/1:44,15,0:59:100:255,0,255,255,255,255	1/0:22,25,0:47:100:255,0,255,255,255,255	0/0:2,0,0:2:79:0,6,72,255,255,255
ENA|CM000072|CM000072.5	102057834	SENA|CM000072|CM000072.5_102057834	C	T	.	PASS	QualityScore=0.0;DP=3802	GT:AD:DP:GQ:PL	1/0:3,4:7:99:123,0,87	0/1:9,5:14:99:138,0,255	0/1:188,71:259:100:255,0,255	0/1:126,21:147:100:255,0,255	0/0:19,3:22:99:42,0,255	0/1:67,28:95:100:255,0,255	0/1:222,34:256:100:255,0,255	0/1:164,50:214:100:255,0,255	0/1:16,5:21:99:117,0,255	1/0:31,125:156:100:255,0,255	1/0:28,91:119:100:255,0,255	1/0:45,120:165:100:255,0,255	0/1:51,14:65:100:255,0,255	0/1:80,21:101:100:255,0,255	0/1:162,33:195:100:255,0,255	0/1:132,29:161:100:255,0,255	0/1:254,61:315:100:255,0,255	0/0:29,4:33:99:45,0,255	0/1:110,38:148:100:255,0,255	0/1:131,31:162:100:255,0,255	0/1:5,1:6:98:18,0,162	0/1:52,14:66:100:255,0,255	0/1:99,37:136:100:255,0,255	0/1:138,36:174:100:255,0,255	0/0:67,6:73:69:0,3,255	0/1:89,20:109:100:255,0,255	0/1:110,16:126:100:197,0,255	0/1:203,42:245:100:255,0,255	0/1:160,36:196:100:255,0,255	0/1:13,3:16:99:60,0,255
ENA|CM000072|CM000072.5	102057841	SENA|CM000072|CM000072.5_102057841	T	G	.	PASS	QualityScore=0.0;DP=3796	GT:AD:DP:GQ:PL	0/0:7,0:7:99:0,21,252	0/0:14,0:14:99:0,42,255	0/0:254,5:259:100:0,255,255	0/0:147,0:147:100:0,255,255	0/0:22,0:22:99:0,66,255	0/0:95,0:95:100:0,255,255	0/0:254,0:254:100:0,255,255	0/0:215,0:215:100:0,255,255	0/0:21,0:21:99:0,63,255	0/1:81,75:156:100:255,0,255	0/1:63,56:119:100:255,0,255	0/1:120,45:165:100:255,0,255	0/0:65,0:65:100:0,195,255	0/0:101,0:101:100:0,255,255	0/0:193,0:193:100:0,255,255	0/0:161,0:161:100:0,255,255	0/0:310,0:310:100:0,255,255	0/0:33,0:33:99:0,99,255	0/0:148,0:148:100:0,255,255	0/0:162,0:162:100:0,255,255	0/0:6,0:6:98:0,18,216	0/0:66,0:66:100:0,198,255	0/0:136,0:136:100:0,255,255	0/0:174,0:174:100:0,255,255	0/0:73,0:73:100:0,219,255	0/0:109,0:109:100:0,255,255	0/0:126,0:126:100:0,255,255	0/0:245,0:245:100:0,255,255	0/0:198,0:198:100:0,255,255	0/0:16,0:16:99:0,48,255
ENA|CM000072|CM000072.5	102057847	SENA|CM000072|CM000072.5_102057847	A	G	.	PASS	QualityScore=0.0;DP=3800	GT:AD:DP:GQ:PL	0/0:6,1:7:96:15,0,195	0/1:10,4:14:99:102,0,255	0/1:193,68:261:100:255,0,255	0/1:100,47:147:100:255,0,255	0/1:15,7:22:100:186,0,255	0/1:76,19:95:100:255,0,255	0/1:166,89:255:100:255,0,255	0/1:178,36:214:100:255,0,255	0/1:17,4:21:99:81,0,255	0/0:156,0:156:100:0,255,255	0/0:119,0:119:100:0,255,255	0/0:165,0:165:100:0,255,255	0/1:47,18:65:100:255,0,255	0/1:70,31:101:100:255,0,255	0/1:135,60:195:100:255,0,255	0/1:121,40:161:100:255,0,255	0/1:215,97:312:100:255,0,255	0/1:20,13:33:100:255,0,255	0/1:100,48:148:100:255,0,255	0/1:112,50:162:100:255,0,255	0/1:5,1:6:98:18,0,162	0/1:46,20:66:100:255,0,255	0/1:107,29:136:100:255,0,255	0/1:102,72:174:100:255,0,255	0/1:54,19:73:100:255,0,255	0/1:77,32:109:100:255,0,255	0/1:91,35:126:100:255,0,255	0/1:163,82:245:100:255,0,255	0/1:136,60:196:100:255,0,255	0/1:9,7:16:100:204,0,255
ENA|CM000072|CM000072.5	102208515	SENA|CM000072|CM000072.5_102208515	G	A	.	PASS	QualityScore=0.0;DP=522	GT:AD:DP:GQ:PL	0/0:1,0:1:66:0,3,36	0/0:4,0:4:94:0,12,144	0/0:24,0:24:99:0,72,255	0/0:16,0:16:99:0,48,255	0/0:4,0:4:94:0,12,144	0/0:8,0:8:99:0,24,255	1/0:14,15:29:100:255,0,255	0/0:32,0:32:99:0,96,255	0/0:1,0:1:66:0,3,36	0/0:35,0:35:99:0,105,255	0/0:26,0:26:99:0,78,255	0/0:42,0:42:99:0,126,255	0/0:2,0:2:79:0,6,72	1/0:2,5:7:99:159,0,51	0/0:42,0:42:99:0,126,255	1/0:16,23:39:100:255,0,255	0/0:33,0:33:99:0,99,255	0/0:3,0:3:88:0,9,108	1/1:0,22:22:99:255,66,0	0/0:11,0:11:99:0,33,255	0/0:3,0:3:88:0,9,108	0/0:1,0:1:66:0,3,36	0/0:8,0:8:99:0,24,255	0/0:23,0:23:99:0,69,255	0/0:5,0:5:96:0,15,180	0/1:7,6:13:100:177,0,213	1/1:0,15:15:99:255,45,0	0/0:36,0:36:99:0,108,255	0/0:36,0:36:99:0,108,255	0/0:1,0:1:66:0,3,36
ENA|CM000072|CM000072.5	102332609	SENA|CM000072|CM000072.5_102332609	A	G	.	PASS	QualityScore=0.0;DP=851	GT:AD:DP:GQ:PL	0/0:1,0:1:66:0,3,36	0/0:4,0:4:94:0,12,144	1/0:29,34:63:100:255,0,255	0/1:13,12:25:100:255,0,255	1/1:0,3:3:88:108,9,0	0/1:5,3:8:99:84,0,156	0/0:58,0:58:100:0,174,255	1/0:26,39:65:100:255,0,255	0/0:5,0:5:96:0,15,180	0/0:47,0:47:99:0,141,255	0/0:33,0:33:99:0,99,255	0/0:71,0:71:100:0,213,255	1/1:0,4:4:94:144,12,0	0/0:15,0:15:99:0,45,255	0/0:45,0:45:99:0,135,255	0/0:40,0:40:99:0,120,255	1/1:0,72:72:100:255,216,0	1/0:2,5:7:99:159,0,51	0/0:28,0:28:99:0,84,255	0/0:30,0:30:99:0,90,255	./.:0,0:0	0/0:12,0:12:99:0,36,255	0/0:19,0:19:99:0,57,255	1/0:16,24:40:100:255,0,255	0/0:13,0:13:99:0,39,255	0/0:13,0:13:99:0,39,255	0/0:30,0:30:99:0,90,255	0/0:65,0:65:100:0,195,255	0/0:30,0:30:99:0,90,255	0/0:5,0:5:96:0,15,180
ENA|CM000072|CM000072.5	102636523	SENA|CM000072|CM000072.5_102636523	G	A	.	PASS	QualityScore=0.0;DP=1179	GT:AD:DP:GQ:PL	0/0:6,0:6:98:0,18,216	0/0:3,0:3:88:0,9,108	0/0:90,0:90:100:0,255,255	0/0:32,0:32:99:0,96,255	0/0:4,0:4:94:0,12,144	0/0:19,0:19:99:0,57,255	0/0:82,0:82:100:0,247,255	0/0:90,0:90:100:0,255,255	0/0:15,0:15:99:0,45,255	1/1:0,73:73:100:255,219,0	1/1:0,41:41:99:255,123,0	0/1:48,43:91:100:255,0,255	0/0:16,0:16:99:0,48,255	0/0:24,0:24:99:0,72,255	0/0:54,0:54:100:0,162,255	0/0:64,0:64:100:0,192,255	0/0:33,0:33:99:0,99,255	0/0:3,0:3:88:0,9,108	0/0:52,0:52:99:0,156,255	0/0:43,0:43:99:0,129,255	0/0:3,0:3:88:0,9,108	0/0:44,0:44:99:0,132,255	0/0:38,2:40:99:0,48,255	0/0:42,0:42:99:0,126,255	0/0:25,0:25:99:0,75,255	0/0:36,0:36:99:0,108,255	0/0:28,0:28:99:0,84,255	0/0:76,0:76:100:0,228,255	0/0:41,0:41:99:0,123,255	0/0:9,0:9:99:0,27,255
ENA|CM000072|CM000072.5	102730103	SENA|CM000072|CM000072.5_102730103	A	G	.	PASS	QualityScore=0.0;DP=1043	GT:AD:DP:GQ:PL	0/0:2,0:2:79:0,6,72	0/0:14,0:14:99:0,42,255	0/0:61,0:61:100:0,183,255	0/0:37,0:37:99:0,111,255	0/0:3,0:3:88:0,9,108	0/0:15,0:15:99:0,45,255	0/1:38,27:65:100:255,0,255	1/0:32,33:65:100:255,0,255	0/1:3,1:4:99:24,0,96	1/1:0,67:67:100:255,201,0	1/1:0,42:42:99:255,126,0	1/1:0,86:86:100:255,255,0	0/0:16,0:16:99:0,48,255	0/0:14,0:14:99:0,42,255	0/0:66,0:66:100:0,198,255	1/0:15,29:44:100:255,0,255	0/0:68,0:68:100:0,204,255	0/0:4,0:4:94:0,12,144	0/0:52,0:52:99:0,156,255	0/0:36,0:36:99:0,108,255	0/0:1,0:1:66:0,3,36	0/0:11,0:11:99:0,33,255	0/0:24,0:24:99:0,72,255	0/0:46,0:46:99:0,138,255	0/0:16,0:16:99:0,48,255	0/1:14,13:27:100:255,0,255	0/0:24,0:24:99:0,72,255	0/0:81,0:81:100:0,244,255	0/0:47,0:47:99:0,141,255	1/0:1,4:5:99:129,0,21
ENA|CM000072|CM000072.5	102909216	SENA|CM000072|CM000072.5_102909216	C	T	.	PASS	QualityScore=0.0;DP=2368	GT:AD:DP:GQ:PL	0/0:8,0:8:99:0,24,255	0/0:18,0:18:99:0,54,255	0/1:167,26:193:100:255,0,255	0/1:83,17:100:100:255,0,255	0/1:3,1:4:99:24,0,96	0/0:16,0:16:99:0,48,255	0/1:131,20:151:100:255,0,255	0/1:121,22:143:100:255,0,255	0/0:9,1:10:79:6,0,255	0/1:106,17:123:100:242,0,255	0/1:66,19:85:100:255,0,255	0/0:125,0:125:100:0,255,255	0/0:18,2:20:93:12,0,255	0/0:40,3:43:99:0,21,255	0/0:123,9:132:99:0,73,255	0/0:122,13:135:99:62,0,255	0/1:193,34:227:100:255,0,255	0/0:3,0:3:88:0,9,108	0/1:76,19:95:100:255,0,255	0/0:77,10:87:99:98,0,255	0/0:3,0:3:88:0,9,108	0/1:33,6:39:99:99,0,255	0/0:64,4:68:99:0,60,255	0/0:105,8:113:99:0,52,255	0/1:11,3:14:99:66,0,255	0/0:33,3:36:51:0,0,255	0/1:33,6:39:99:99,0,255	0/1:184,30:214:100:255,0,255	0/1:100,18:118:100:255,0,255	0/0:6,0:6:98:0,18,216
ENA|CM000072|CM000072.5	102909220	SENA|CM000072|CM000072.5_102909220	G	C	.	PASS	QualityScore=0.0;DP=2058	GT:AD:DP:GQ:PL	0/0:8,0:8:99:0,24,255	0/0:15,0:15:99:0,45,255	0/0:145,1:146:100:0,255,255	0/0:75,0:75:100:0,225,255	0/0:3,0:3:88:0,9,108	0/0:12,0:12:99:0,36,255	0/0:131,0:131:100:0,255,255	0/0:130,0:130:100:0,255,255	0/0:6,0:6:98:0,18,216	0/0:123,0:123:100:0,255,255	0/0:85,0:85:100:0,255,255	0/0:125,0:125:100:0,255,255	0/0:19,0:19:99:0,57,255	0/0:34,0:34:99:0,102,255	0/0:117,0:117:100:0,255,255	0/0:122,0:122:100:0,255,255	0/0:215,0:215:100:0,255,255	0/0:3,0:3:88:0,9,108	0/0:86,0:86:100:0,255,255	0/0:67,0:67:100:0,201,255	0/0:1,0:1:66:0,3,36	0/0:36,0:36:99:0,108,255	0/0:60,0:60:100:0,180,255	0/0:89,0:89:100:0,255,255	0/0:13,0:13:99:0,39,255	0/0:28,0:28:99:0,84,255	0/0:32,0:32:99:0,96,255	0/0:174,0:174:100:0,255,255	0/0:97,0:97:100:0,255,255	0/0:6,0:6:98:0,18,216
ENA|CM000072|CM000072.5	102909227	SENA|CM000072|CM000072.5_102909227	A	G,C	.	PASS	QualityScore=0.0;DP=2371	GT:AD:DP:GQ:PL	0/0:8,0,0:8:99:0,24,255,255,255,255	0/0:18,0,0:18:99:0,54,255,255,255,255	0/0:193,0,0:193:100:0,255,255,255,255,255	0/0:100,0,0:100:100:0,255,255,255,255,255	0/0:4,0,0:4:94:0,12,144,255,255,255	0/0:16,0,0:16:99:0,48,255,255,255,255	0/0:151,0,0:151:100:0,255,255,255,255,255	0/0:143,0,0:143:100:0,255,255,255,255,255	0/0:10,0,0:10:99:0,30,255,255,255,255	0/1:95,28,0:123:100:255,0,255,255,255,255	0/1:71,14,0:85:100:248,0,255,255,255,255	0/1:86,39,0:125:100:255,0,255,255,255,255	0/0:20,0,0:20:99:0,60,255,255,255,255	0/0:43,0,0:43:99:0,129,255,255,255,255	0/0:132,0,0:132:100:0,255,255,255,255,255	0/0:135,0,0:135:100:0,255,255,255,255,255	0/0:229,0,0:229:100:0,255,255,255,255,255	0/0:3,0,0:3:88:0,9,108,255,255,255	0/0:95,0,0:95:100:0,255,255,255,255,255	0/0:87,0,0:87:100:0,255,255,255,255,255	0/0:3,0,0:3:88:0,9,108,255,255,255	0/0:39,0,0:39:99:0,117,255,255,255,255	0/0:68,0,0:68:100:0,204,255,255,255,255	0/0:113,0,0:113:100:0,255,255,255,255,255	0/0:14,0,0:14:99:0,42,255,255,255,255	0/0:36,0,0:36:99:0,108,255,255,255,255	0/0:39,0,0:39:99:0,117,255,255,255,255	0/0:215,0,0:215:100:0,255,255,255,255,255	0/0:118,0,0:118:100:0,255,255,255,255,255	0/0:6,0,0:6:98:0,18,216,255,255,255
ENA|CM000072|CM000072.5	102909232	SENA|CM000072|CM000072.5_102909232	T	C	.	PASS	QualityScore=0.0;DP=2063	GT:AD:DP:GQ:PL	0/0:8,0:8:99:0,24,255	0/0:15,0:15:99:0,45,255	0/1:128,18:146:100:209,0,255	0/0:66,9:75:99:99,0,255	0/0:3,0:3:88:0,9,108	0/0:11,1:12:50:0,0,255	0/1:108,23:131:100:255,0,255	0/1:108,22:130:100:255,0,255	0/0:6,0:6:98:0,18,216	0/1:67,56:123:100:255,0,255	0/1:48,37:85:100:255,0,255	1/0:53,72:125:100:255,0,255	0/0:19,0:19:99:0,57,255	0/0:32,2:34:99:0,30,255	0/1:105,12:117:99:80,0,255	0/1:109,13:122:99:101,0,255	0/1:184,36:220:100:255,0,255	0/1:2,1:3:99:27,0,63	0/0:75,11:86:99:137,0,255	0/0:64,3:67:99:0,94,255	0/0:1,0:1:66:0,3,36	0/0:31,5:36:99:72,0,255	0/0:54,6:60:99:36,0,255	0/0:80,9:89:99:56,0,255	0/0:13,0:13:99:0,39,255	0/0:24,4:28:99:60,0,255	0/0:31,1:32:99:0,60,255	0/1:149,25:174:100:255,0,255	0/1:80,17:97:100:255,0,255	0/0:6,0:6:98:0,18,216
ENA|CM000072|CM000072.5	102909242	SENA|CM000072|CM000072.5_102909242	A	T	.	PASS	QualityScore=0.0;DP=2063	GT:AD:DP:GQ:PL	0/1:6,2:8:99:48,0,192	0/1:10,5:15:99:135,0,255	0/1:116,30:146:100:255,0,255	0/0:68,7:75:99:27,0,255	0/0:3,0:3:88:0,9,108	0/1:9,3:12:99:72,0,255	0/1:106,25:131:100:255,0,255	0/1:114,16:130:100:185,0,255	0/1:3,3:6:99:90,0,90	0/0:123,0:123:100:0,255,255	0/0:85,0:85:100:0,255,255	0/0:125,0:125:100:0,255,255	0/0:17,2:19:96:15,0,255	0/0:31,3:34:78:6,0,255	0/1:105,12:117:99:80,0,255	0/1:94,28:122:100:255,0,255	0/1:184,36:220:100:255,0,255	0/1:2,1:3:99:27,0,63	0/0:76,10:86:99:101,0,255	0/1:57,10:67:99:159,0,255	0/0:1,0:1:66:0,3,36	0/0:34,2:36:99:0,36,255	0/0:53,7:60:99:72,0,255	0/1:69,20:89:100:255,0,255	0/1:7,6:13:100:177,0,213	0/1:19,9:28:100:240,0,255	0/0:31,1:32:99:0,60,255	0/1:142,32:174:100:255,0,255	0/0:85,12:97:99:140,0,255	0/0:6,0:6:98:0,18,216
ENA|CM000072|CM000072.5	104485598	SENA|CM000072|CM000072.5_104485598	A	G	.	PASS	QualityScore=0.0;DP=391	GT:AD:DP:GQ:PL	1/1:0,1:1:66:36,3,0	1/1:0,5:5:96:180,15,0	1/1:0,21:21:99:255,63,0	1/1:0,10:10:99:255,30,0	1/1:0,2:2:79:72,6,0	1/1:0,13:13:99:255,39,0	1/1:0,23:23:99:255,69,0	1/1:0,29:29:99:255,87,0	1/1:0,5:5:96:180,15,0	1/1:0,26:26:99:255,78,0	1/1:0,15:15:99:255,45,0	1/1:0,25:25:99:255,75,0	1/1:0,11:11:99:255,33,0	1/1:0,13:13:99:255,39,0	1/1:0,21:21:99:255,63,0	1/1:0,18:18:99:255,54,0	1/1:0,20:20:99:255,60,0	1/1:0,6:6:98:216,18,0	1/1:0,14:14:99:255,42,0	1/1:0,16:16:99:255,48,0	1/1:0,3:3:88:108,9,0	1/1:0,4:4:94:144,12,0	1/1:0,14:14:99:255,42,0	1/1:0,12:12:99:255,36,0	1/1:0,5:5:96:180,15,0	1/1:0,9:9:99:255,27,0	1/1:0,14:14:99:255,42,0	1/1:0,20:20:99:255,60,0	1/1:0,12:12:99:255,36,0	1/1:0,4:4:94:144,12,0
ENA|CM000072|CM000072.5	107295804	SENA|CM000072|CM000072.5_107295804	A	G	.	PASS	QualityScore=0.0;DP=1767	GT:AD:DP:GQ:PL	1/0:2,3:5:99:93,0,57	0/1:11,7:18:100:198,0,255	1/0:51,65:116:100:255,0,255	1/0:27,31:58:100:255,0,255	0/1:11,4:15:99:99,0,255	0/1:24,13:37:100:255,0,255	1/0:42,58:100:100:255,0,255	1/0:41,51:92:100:255,0,255	1/0:4,7:11:99:219,0,111	1/0:20,48:68:100:255,0,255	1/0:24,37:61:100:255,0,255	1/0:35,51:86:100:255,0,255	1/0:5,16:21:99:255,0,117	0/1:25,18:43:100:255,0,255	0/1:51,37:88:100:255,0,255	1/0:50,54:104:100:255,0,255	0/1:57,48:105:100:255,0,255	0/1:17,6:23:99:147,0,255	1/0:38,55:93:100:255,0,255	0/1:49,46:95:100:255,0,255	0/1:7,3:10:99:78,0,222	0/1:24,24:48:100:255,0,255	0/1:40,35:75:100:255,0,255	0/1:43,30:73:100:255,0,255	0/1:29,19:48:100:255,0,255	1/0:30,35:65:100:255,0,255	0/1:30,22:52:100:255,0,255	0/1:40,37:77:100:255,0,255	0/1:32,31:63:100:255,0,255	0/1:10,7:17:100:201,0,255
ENA|CM000072|CM000072.5	116076630	SENA|CM000072|CM000072.5_116076630	A	C	.	PASS	QualityScore=0.0;DP=16956	GT:AD:DP:GQ:PL	0/1:12,5:17:99:129,0,255	0/1:17,14:31:100:255,0,255	1/0:630,798:1428:100:255,0,255	1/0:297,409:706:100:255,0,255	0/1:15,14:29:100:255,0,255	0/1:70,59:129:100:255,0,255	1/0:752,902:1654:100:255,0,255	0/1:798,752:1550:100:255,0,255	1/0:28,32:60:100:255,0,255	0/0:1,0:1:66:0,3,36	0/1:1,1:2:99:30,0,30	./.:0,0:0	1/0:85,97:182:100:255,0,255	1/0:127,169:296:100:255,0,255	0/1:630,562:1192:100:255,0,255	1/0:630,752:1382:100:255,0,255	1/0:668,960:1628:100:255,0,255	0/1:43,31:74:100:255,0,255	1/0:338,409:747:100:255,0,255	1/0:222,323:545:100:255,0,255	0/1:11,9:20:100:255,0,255	0/1:112,106:218:100:255,0,255	0/1:237,229:466:100:255,0,255	1/0:409,532:941:100:255,0,255	1/0:52,85:137:100:255,0,255	1/0:153,179:332:100:255,0,255	1/0:203,209:412:100:255,0,255	1/0:798,960:1758:100:255,0,255	1/0:453,504:957:100:255,0,255	0/1:35,27:62:100:255,0,255
ENA|CM000072|CM000072.5	116076652	SENA|CM000072|CM000072.5_116076652	A	G	.	PASS	QualityScore=0.0;DP=16788	GT:AD:DP:GQ:PL	1/0:5,11:16:99:255,0,132	1/0:6,25:31:99:255,0,123	1/0:409,1023:1432:100:255,0,255	1/0:198,504:702:100:255,0,255	1/0:9,20:29:100:255,0,237	1/0:40,86:126:100:255,0,255	1/0:532,1089:1621:100:255,0,255	1/0:562,960:1522:100:255,0,255	1/0:15,45:60:100:255,0,255	0/0:1,0:1:66:0,3,36	1/1:0,2:2:79:72,6,0	./.:0,0:0	1/0:50,128:178:100:255,0,255	1/0:62,229:291:100:255,0,255	1/0:390,798:1188:100:255,0,255	1/0:409,960:1369:100:255,0,255	1/0:453,1161:1614:100:255,0,255	1/0:28,44:72:100:255,0,255	1/0:229,532:761:100:255,0,255	1/0:114,430:544:100:255,0,255	1/0:8,12:20:100:255,0,228	1/0:69,147:216:100:255,0,255	1/0:135,323:458:100:255,0,255	1/0:274,668:942:100:255,0,255	1/0:29,105:134:100:255,0,255	1/0:104,222:326:100:255,0,255	1/0:128,285:413:100:255,0,255	1/0:504,1239:1743:100:255,0,255	1/0:285,630:915:100:255,0,255	1/0:22,40:62:100:255,0,255
ENA|CM000072|CM000072.5	116076657	SENA|CM000072|CM000072.5_116076657	A	C	.	PASS	QualityScore=0.0;DP=16625	GT:AD:DP:GQ:PL	1/0:6,7:13:100:213,0,177	1/0:9,22:31:100:255,0,231	1/0:409,960:1369:100:255,0,255	1/0:198,504:702:100:255,0,255	1/0:9,20:29:100:255,0,237	1/0:40,83:123:100:255,0,255	1/0:532,1089:1621:100:255,0,255	1/0:562,960:1522:100:255,0,255	1/0:15,43:58:100:255,0,255	0/0:1,0:1:66:0,3,36	1/1:0,2:2:79:72,6,0	./.:0,0:0	1/0:50,129:179:100:255,0,255	1/0:67,222:289:100:255,0,255	1/0:390,752:1142:100:255,0,255	1/0:409,960:1369:100:255,0,255	1/0:453,1161:1614:100:255,0,255	1/0:28,45:73:100:255,0,255	1/0:229,504:733:100:255,0,255	1/0:117,430:547:100:255,0,255	1/0:8,12:20:100:255,0,228	1/0:70,144:214:100:255,0,255	1/0:135,323:458:100:255,0,255	1/0:274,668:942:100:255,0,255	1/0:29,104:133:100:255,0,255	1/0:104,215:319:100:255,0,255	1/0:128,274:402:100:255,0,255	1/0:504,1239:1743:100:255,0,255	1/0:285,630:915:100:255,0,255	1/0:22,40:62:100:255,0,255
ENA|CM000072|CM000072.5	128019906	SENA|CM000072|CM000072.5_128019906	A	G	.	PASS	QualityScore=0.0;DP=478	GT:AD:DP:GQ:PL	0/0:3,0:3:88:0,9,108	0/0:8,0:8:99:0,24,255	0/0:25,0:25:99:0,75,255	0/0:18,0:18:99:0,54,255	0/0:4,0:4:94:0,12,144	0/0:6,0:6:98:0,18,216	0/0:29,0:29:99:0,87,255	0/0:25,0:25:99:0,75,255	0/0:6,0:6:98:0,18,216	0/0:20,0:20:99:0,60,255	1/0:7,9:16:100:255,0,204	0/0:24,0:24:99:0,72,255	0/0:11,0:11:99:0,33,255	0/0:14,0:14:99:0,42,255	0/0:22,0:22:99:0,66,255	0/0:38,0:38:99:0,114,255	0/0:26,0:26:99:0,78,255	0/0:4,0:4:94:0,12,144	0/0:25,0:25:99:0,75,255	0/0:21,0:21:99:0,63,255	0/0:6,0:6:98:0,18,216	0/0:14,0:14:99:0,42,255	0/0:15,0:15:99:0,45,255	0/0:16,0:16:99:0,48,255	0/0:13,0:13:99:0,39,255	0/0:8,0:8:99:0,24,255	0/0:14,0:14:99:0,42,255	0/0:30,1:31:99:0,57,255	0/0:13,0:13:99:0,39,255	0/0:3,0:3:88:0,9,108
ENA|CM000072|CM000072.5	137349674	SENA|CM000072|CM000072.5_137349674	C	T	.	PASS	QualityScore=0.0;DP=602	GT:AD:DP:GQ:PL	1/1:0,2:2:79:72,6,0	1/1:0,6:6:98:216,18,0	0/1:23,11:34:100:255,0,255	1/0:8,21:29:100:255,0,200	1/1:0,5:5:96:180,15,0	1/0:6,7:13:100:213,0,177	1/1:0,28:28:99:255,84,0	1/0:13,23:36:100:255,0,255	1/0:4,8:12:99:252,0,108	0/0:22,0:22:99:0,66,255	0/0:11,0:11:99:0,33,255	0/0:33,1:34:99:0,67,255	0/1:9,4:13:99:105,0,255	1/0:6,8:14:100:246,0,174	1/0:10,25:35:100:255,0,255	1/1:0,27:27:99:255,81,0	1/0:7,18:25:100:255,0,177	1/0:1,2:3:99:63,0,27	1/1:0,14:14:99:255,42,0	1/0:9,21:30:100:255,0,234	0/1:3,1:4:99:24,0,96	1/0:5,15:20:99:255,0,120	0/1:30,8:38:100:174,0,255	1/1:0,22:22:99:255,66,0	1/0:4,14:18:99:255,0,90	1/1:0,12:12:99:255,36,0	1/1:0,21:21:99:255,63,0	1/0:10,17:27:100:255,0,255	0/1:28,14:42:100:255,0,255	1/1:0,5:5:96:180,15,0
ENA|CM000072|CM000072.5	137408676	SENA|CM000072|CM000072.5_137408676	C	T	.	PASS	QualityScore=0.0;DP=716	GT:AD:DP:GQ:PL	1/1:0,4:4:94:144,12,0	1/1:0,8:8:99:255,24,0	0/1:19,19:38:100:255,0,255	1/0:6,12:18:100:255,0,162	1/1:0,1:1:66:36,3,0	1/0:6,13:19:99:255,0,159	1/1:0,32:32:99:255,96,0	1/0:13,26:39:100:255,0,255	0/1:6,5:11:99:147,0,183	0/0:26,0:26:99:0,78,255	0/0:7,0:7:99:0,21,252	0/0:45,0:45:99:0,135,255	0/1:12,12:24:100:255,0,255	1/0:4,14:18:99:255,0,90	1/0:10,30:40:100:255,0,240	1/1:1,30:31:99:255,57,0	1/0:22,34:56:100:255,0,255	1/0:2,6:8:99:192,0,48	1/1:0,33:33:99:255,99,0	1/0:13,34:47:100:255,0,255	1/1:0,2:2:79:72,6,0	1/0:4,11:15:99:255,0,99	0/1:19,16:35:100:255,0,255	1/1:0,20:20:99:255,60,0	1/0:6,15:21:99:255,0,153	1/1:0,21:21:99:255,63,0	1/1:0,19:19:99:255,57,0	1/0:12,27:39:100:255,0,255	0/1:18,14:32:100:255,0,255	1/1:0,7:7:99:252,21,0
ENA|CM000072|CM000072.5	140036028	SENA|CM000072|CM000072.5_140036028	C	T	.	PASS	QualityScore=0.0;DP=694	GT:AD:DP:GQ:PL	1/1:0,1:1:66:36,3,0	0/0:2,0:2:79:0,6,72	0/1:24,23:47:100:255,0,255	0/0:12,0:12:99:0,36,255	0/1:2,2:4:99:60,0,60	1/0:4,8:12:99:252,0,108	0/0:55,0:55:100:0,165,255	0/1:26,24:50:100:255,0,255	0/0:1,0:1:66:0,3,36	1/1:0,50:50:99:255,150,0	1/1:0,34:34:99:255,102,0	1/1:0,59:59:100:255,177,0	0/0:6,0:6:98:0,18,216	0/1:8,5:13:99:141,0,249	0/1:19,18:37:100:255,0,255	0/0:31,0:31:99:0,93,255	0/1:26,25:51:100:255,0,255	0/0:6,0:6:98:0,18,216	0/0:17,0:17:99:0,51,255	0/0:21,0:21:99:0,63,255	0/0:1,0:1:66:0,3,36	1/0:5,6:11:99:183,0,147	0/0:31,1:32:99:0,60,255	1/1:0,33:33:99:255,99,0	0/0:5,0:5:96:0,15,180	0/0:10,0:10:99:0,30,255	0/0:11,0:11:99:0,33,255	0/1:23,23:46:100:255,0,255	0/0:34,1:35:99:0,69,255	0/0:1,0:1:66:0,3,36
ENA|CM000072|CM000072.5	140036033	SENA|CM000072|CM000072.5_140036033	T	C	.	PASS	QualityScore=0.0;DP=694	GT:AD:DP:GQ:PL	1/1:0,1:1:66:36,3,0	0/0:2,0:2:79:0,6,72	1/1:0,47:47:99:255,141,0	1/0:5,7:12:99:216,0,144	1/1:0,4:4:94:144,12,0	1/1:0,12:12:99:255,36,0	0/0:55,0:55:100:0,165,255	1/1:0,50:50:99:255,150,0	0/0:1,0:1:66:0,3,36	1/1:0,50:50:99:255,150,0	1/1:0,34:34:99:255,102,0	1/1:0,59:59:100:255,177,0	0/0:6,0:6:98:0,18,216	0/1:8,5:13:99:141,0,249	0/1:19,18:37:100:255,0,255	0/0:31,0:31:99:0,93,255	1/1:0,51:51:99:255,153,0	0/0:6,0:6:98:0,18,216	0/0:17,0:17:99:0,51,255	0/0:21,0:21:99:0,63,255	0/0:1,0:1:66:0,3,36	1/0:5,6:11:99:183,0,147	0/0:31,1:32:99:0,60,255	1/1:0,33:33:99:255,99,0	0/0:5,0:5:96:0,15,180	0/0:10,0:10:99:0,30,255	0/0:11,0:11:99:0,33,255	1/0:23,23:46:100:255,0,255	1/0:11,24:35:100:255,0,255	0/0:1,0:1:66:0,3,36
ENA|CM000072|CM000072.5	142363126	SENA|CM000072|CM000072.5_142363126	C	T	.	PASS	QualityScore=0.0;DP=344	GT:AD:DP:GQ:PL	0/0:3,0:3:88:0,9,108	0/1:5,1:6:98:18,0,162	0/0:25,0:25:99:0,75,255	0/0:18,0:18:99:0,54,255	0/0:3,0:3:88:0,9,108	0/0:2,0:2:79:0,6,72	0/0:24,0:24:99:0,72,255	0/0:24,0:24:99:0,72,255	0/0:5,0:5:96:0,15,180	0/1:18,5:23:99:110,0,255	1/1:0,7:7:99:252,21,0	0/0:25,0:25:99:0,75,255	0/0:4,0:4:94:0,12,144	0/0:9,0:9:99:0,27,255	0/0:22,0:22:99:0,66,255	0/0:22,0:22:99:0,66,255	0/0:24,0:24:99:0,72,255	0/0:1,0:1:66:0,3,36	0/0:11,0:11:99:0,33,255	0/0:11,0:11:99:0,33,255	0/1:1,1:2:99:30,0,30	0/0:6,0:6:98:0,18,216	0/0:13,0:13:99:0,39,255	0/0:14,0:14:99:0,42,255	0/0:6,0:6:98:0,18,216	0/0:7,0:7:99:0,21,252	0/0:6,0:6:98:0,18,216	0/0:5,0:5:96:0,15,180	0/0:11,0:11:99:0,33,255	0/0:5,0:5:96:0,15,180
ENA|CM000072|CM000072.5	142874946	SENA|CM000072|CM000072.5_142874946	T	G	.	PASS	QualityScore=0.0;DP=1165	GT:AD:DP:GQ:PL	0/0:6,0:6:98:0,18,216	0/0:13,0:13:99:0,39,255	0/0:72,0:72:100:0,216,255	0/0:38,0:38:99:0,114,255	0/0:8,0:8:99:0,24,255	0/0:14,0:14:99:0,42,255	0/0:95,0:95:100:0,255,255	1/0:35,37:72:100:255,0,255	0/0:9,0:9:99:0,27,255	0/0:54,0:54:100:0,162,255	0/0:48,0:48:99:0,144,255	0/0:81,0:81:100:0,244,255	0/0:17,0:17:99:0,51,255	0/0:19,0:19:99:0,57,255	1/0:20,43:63:100:255,0,255	0/0:42,0:42:99:0,126,255	0/0:66,0:66:100:0,198,255	0/0:11,0:11:99:0,33,255	0/0:31,0:31:99:0,93,255	0/0:46,1:47:99:0,105,255	0/0:4,0:4:94:0,12,144	1/0:9,21:30:100:255,0,234	0/0:38,0:38:99:0,114,255	1/0:16,30:46:100:255,0,255	0/0:32,0:32:99:0,96,255	0/0:49,0:49:99:0,147,255	0/0:36,0:36:99:0,108,255	0/0:69,0:69:100:0,207,255	0/0:46,0:46:99:0,138,255	0/0:9,0:9:99:0,27,255
ENA|CM000072|CM000072.5	157659503	SENA|CM000072|CM000072.5_157659503	T	C	.	PASS	QualityScore=0.0;DP=520	GT:AD:DP:GQ:PL	0/0:1,0:1:66:0,3,36	1/1:0,1:1:66:36,3,0	0/0:31,0:31:99:0,93,255	0/0:16,0:16:99:0,48,255	0/0:1,0:1:66:0,3,36	0/0:6,0:6:98:0,18,216	0/0:35,0:35:99:0,105,255	0/0:23,0:23:99:0,69,255	1/1:0,2:2:79:72,6,0	1/1:0,52:52:99:255,156,0	1/1:0,41:41:99:255,123,0	1/1:0,51:51:99:255,153,0	0/0:7,0:7:99:0,21,252	0/0:7,1:8:93:12,0,228	0/0:22,0:22:99:0,66,255	0/0:21,1:22:99:0,30,255	0/1:19,17:36:100:255,0,255	0/1:2,1:3:99:27,0,63	0/0:10,0:10:99:0,30,255	0/1:9,8:17:100:237,0,255	./.:0,0:0	0/0:6,0:6:98:0,18,216	0/0:17,0:17:99:0,51,255	0/0:15,0:15:99:0,45,255	0/1:5,4:9:99:117,0,153	0/0:11,0:11:99:0,33,255	0/0:21,0:21:99:0,63,255	0/0:37,0:37:99:0,111,255	0/0:17,0:17:99:0,51,255	0/0:2,0:2:79:0,6,72
ENA|CM000072|CM000072.5	160601235	SENA|CM000072|CM000072.5_160601235	T	C	.	PASS	QualityScore=0.0;DP=840	GT:AD:DP:GQ:PL	0/0:2,0:2:79:0,6,72	0/0:6,0:6:98:0,18,216	0/0:52,0:52:99:0,156,255	0/0:29,0:29:99:0,87,255	0/0:5,0:5:96:0,15,180	0/0:8,0:8:99:0,24,255	0/0:60,2:62:99:0,115,255	0/0:49,0:49:99:0,147,255	0/0:5,0:5:96:0,15,180	0/1:27,25:52:100:255,0,255	0/1:17,15:32:100:255,0,255	1/0:25,28:53:100:255,0,255	0/0:17,0:17:99:0,51,255	0/0:19,0:19:99:0,57,255	0/0:46,0:46:99:0,138,255	0/0:40,0:40:99:0,120,255	0/0:67,0:67:100:0,201,255	0/0:12,0:12:99:0,36,255	0/0:40,0:40:99:0,120,255	0/0:22,0:22:99:0,66,255	0/0:1,0:1:66:0,3,36	0/0:11,0:11:99:0,33,255	0/0:29,0:29:99:0,87,255	0/0:37,0:37:99:0,111,255	0/0:13,0:13:99:0,39,255	0/0:29,0:29:99:0,87,255	0/0:21,0:21:99:0,63,255	0/0:50,0:50:99:0,150,255	0/0:25,0:25:99:0,75,255	0/0:6,0:6:98:0,18,216
ENA|CM000072|CM000072.5	163049303	SENA|CM000072|CM000072.5_163049303	C	T	.	PASS	QualityScore=0.0;DP=880	GT:AD:DP:GQ:PL	0/0:1,0:1:66:0,3,36	0/0:5,0:5:96:0,15,180	0/0:71,0:71:100:0,213,255	0/1:19,17:36:100:255,0,255	./.:0,0:0	0/0:5,0:5:96:0,15,180	0/0:71,0:71:100:0,213,255	1/0:30,36:66:100:255,0,255	0/0:5,0:5:96:0,15,180	0/0:37,0:37:99:0,111,255	0/0:27,0:27:99:0,81,255	0/0:51,0:51:99:0,153,255	0/0:16,0:16:99:0,48,255	0/0:15,0:15:99:0,45,255	0/0:62,0:62:100:0,186,255	0/0:47,0:47:99:0,141,255	0/0:72,0:72:100:0,216,255	0/0:7,0:7:99:0,21,252	0/0:33,0:33:99:0,99,255	0/0:32,0:32:99:0,96,255	./.:0,0:0	0/0:12,0:12:99:0,36,255	0/0:16,0:16:99:0,48,255	0/0:36,0:36:99:0,108,255	0/0:12,0:12:99:0,36,255	0/0:14,0:14:99:0,42,255	0/0:21,0:21:99:0,63,255	0/0:51,0:51:99:0,153,255	0/0:55,0:55:100:0,165,255	0/0:4,0:4:94:0,12,144
ENA|CM000072|CM000072.5	163049327	SENA|CM000072|CM000072.5_163049327	G	A	.	PASS	QualityScore=0.0;DP=486	GT:AD:DP:GQ:PL	0/0:1,0:1:66:0,3,36	0/0:2,0:2:79:0,6,72	0/0:36,2:38:99:0,43,255	0/0:19,0:19:99:0,57,255	./.:0,0:0	0/0:3,0:3:88:0,9,108	0/0:41,0:41:99:0,123,255	0/0:36,0:36:99:0,108,255	0/0:3,0:3:88:0,9,108	1/0:8,16:24:100:255,0,216	1/0:7,13:20:100:255,0,192	1/0:14,20:34:100:255,0,255	0/0:9,0:9:99:0,27,255	0/0:9,0:9:99:0,27,255	0/0:41,0:41:99:0,123,255	0/0:22,0:22:99:0,66,255	0/0:25,0:25:99:0,75,255	0/0:5,0:5:96:0,15,180	0/0:20,0:20:99:0,60,255	0/0:15,0:15:99:0,45,255	./.:0,0:0	0/0:5,0:5:96:0,15,180	0/0:8,0:8:99:0,24,255	0/0:24,0:24:99:0,72,255	0/0:7,0:7:99:0,21,252	0/0:9,0:9:99:0,27,255	0/0:11,0:11:99:0,33,255	0/0:21,0:21:99:0,63,255	0/0:30,1:31:99:0,57,255	0/0:3,0:3:88:0,9,108
ENA|CM000072|CM000072.5	164627707	SENA|CM000072|CM000072.5_164627707	A	T,C	.	PASS	QualityScore=0.0;DP=850	GT:AD:DP:GQ:PL	0/2:1,0,1:2:66:0,3,36,255,255,255	0/0:8,0,0:8:99:0,24,255,255,255,255	0/0:25,1,0:26:99:0,43,255,255,255,255	0/0:18,1,1:20:99:0,21,255,255,255,255	0/0:1,0,0:1:66:0,3,36,255,255,255	0/0:16,0,0:16:99:0,48,255,255,255,255	0/0:36,0,0:36:99:0,108,255,255,255,255	0/0:48,0,0:48:99:0,144,255,255,255,255	0/0:6,0,0:6:98:0,18,216,255,255,255	1/1:0,58,0:58:100:255,174,0,255,255,255	1/1:0,33,0:33:99:255,99,0,255,255,255	1/1:0,71,0:71:100:255,213,0,255,255,255	0/0:21,0,0:21:99:0,63,255,255,255,255	0/0:18,0,0:18:99:0,54,255,255,255,255	0/0:35,0,0:35:99:0,105,255,255,255,255	0/0:35,0,0:35:99:0,105,255,255,255,255	0/0:68,0,0:68:100:0,204,255,255,255,255	0/0:6,0,0:6:98:0,18,216,255,255,255	0/0:44,0,0:44:99:0,132,255,255,255,255	0/0:33,0,0:33:99:0,99,255,255,255,255	0/1:4,1,0:5:99:21,0,129,255,255,255	0/0:16,0,0:16:99:0,48,255,255,255,255	0/0:37,0,0:37:99:0,111,255,255,255,255	0/0:45,0,0:45:99:0,135,255,255,255,255	0/0:16,0,2:18:99:0,48,255,255,255,255	0/0:15,0,0:15:99:0,45,255,255,255,255	0/0:23,0,0:23:99:0,69,255,255,255,255	0/0:56,0,0:56:100:0,168,255,255,255,255	0/0:45,0,0:45:99:0,135,255,255,255,255	0/0:5,0,0:5:96:0,15,180,255,255,255
ENA|CM000072|CM000072.5	173190692	SENA|CM000072|CM000072.5_173190692	C	T	.	PASS	QualityScore=0.0;DP=621	GT:AD:DP:GQ:PL	./.:0,0:0	0/0:8,0:8:99:0,24,255	0/1:31,6:37:99:105,0,255	0/0:23,0:23:99:0,69,255	0/0:1,0:1:66:0,3,36	0/0:6,0:6:98:0,18,216	0/0:30,0:30:99:0,90,255	0/0:51,0:51:99:0,153,255	0/0:6,0:6:98:0,18,216	0/0:43,0:43:99:0,129,255	0/0:22,0:22:99:0,66,255	0/0:51,0:51:99:0,153,255	0/0:9,0:9:99:0,27,255	0/0:10,0:10:99:0,30,255	0/0:29,0:29:99:0,87,255	0/0:33,0:33:99:0,99,255	0/0:38,0:38:99:0,114,255	0/0:4,0:4:94:0,12,144	0/0:20,0:20:99:0,60,255	0/0:24,0:24:99:0,72,255	0/0:1,0:1:66:0,3,36	0/0:7,1:8:93:12,0,228	0/0:15,2:17:99:21,0,255	0/0:32,0:32:99:0,96,255	0/0:13,0:13:99:0,39,255	0/0:12,0:12:99:0,36,255	0/0:13,0:13:99:0,39,255	0/0:58,0:58:100:0,174,255	0/0:19,0:19:99:0,57,255	0/0:3,0:3:88:0,9,108
ENA|CM000072|CM000072.5	176277583	SENA|CM000072|CM000072.5_176277583	T	C	.	PASS	QualityScore=0.0;DP=1258	GT:AD:DP:GQ:PL	0/0:6,0:6:98:0,18,216	0/0:4,0:4:94:0,12,144	0/0:56,9:65:99:129,0,255	0/0:74,5:79:99:0,58,255	0/0:12,1:13:67:0,4,255	0/0:57,8:65:99:93,0,255	1/0:7,7:14:100:210,0,210	0/1:8,6:14:100:174,0,246	0/1:11,2:13:99:33,0,255	0/1:58,15:73:100:255,0,255	0/0:87,0:87:100:0,255,255	0/0:173,0:173:100:0,255,255	0/0:34,1:35:99:0,69,255	0/0:50,0:50:99:0,150,255	0/0:94,7:101:99:0,51,255	1/0:6,15:21:99:255,0,153	1/0:1,4:5:99:129,0,21	0/0:23,1:24:99:0,36,255	1/0:9,34:43:100:255,0,194	0/0:73,1:74:100:0,187,255	0/0:11,0:11:99:0,33,255	0/0:33,5:38:99:66,0,255	0/0:46,0:46:99:0,138,255	0/0:26,2:28:94:0,12,255	0/0:41,5:46:99:41,0,255	1/0:5,25:30:99:255,0,90	0/1:11,3:14:99:66,0,255	1/0:5,6:11:99:183,0,147	0/0:62,3:65:99:0,88,255	1/0:3,7:10:99:222,0,78
ENA|CM000072|CM000072.5	176277585	SENA|CM000072|CM000072.5_176277585	C	T	.	PASS	QualityScore=0.0;DP=1258	GT:AD:DP:GQ:PL	0/1:5,1:6:98:18,0,162	0/0:4,0:4:94:0,12,144	0/0:64,1:65:99:0,159,255	0/0:72,7:79:96:14,0,255	0/1:10,3:13:99:69,0,255	0/0:57,8:65:99:93,0,255	0/1:10,4:14:99:102,0,255	0/1:7,7:14:100:210,0,210	0/0:12,1:13:67:0,4,255	0/0:73,0:73:100:0,219,255	0/0:87,0:87:100:0,255,255	0/0:173,0:173:100:0,255,255	0/1:28,7:35:99:146,0,255	0/0:47,3:50:99:0,42,255	0/1:89,12:101:99:128,0,255	0/1:16,5:21:99:117,0,255	0/1:4,1:5:99:21,0,129	0/1:18,6:24:99:143,0,255	0/1:36,7:43:99:123,0,255	0/1:63,11:74:100:174,0,255	0/0:11,0:11:99:0,33,255	0/1:31,7:38:99:138,0,255	0/0:46,0:46:99:0,138,255	0/0:25,3:28:99:23,0,255	0/1:34,12:46:100:255,0,255	0/0:26,4:30:99:54,0,255	1/0:5,9:14:99:255,0,138	0/0:10,1:11:66:3,0,255	0/0:57,8:65:99:93,0,255	0/1:7,3:10:99:78,0,222
ENA|CM000072|CM000072.5	187967559	SENA|CM000072|CM000072.5_187967559	C	T	.	PASS	QualityScore=0.0;DP=3292	GT:AD:DP:GQ:PL	0/0:15,0:15:99:0,45,255	0/0:25,0:25:99:0,75,255	0/0:198,0:198:100:0,255,255	0/0:72,0:72:100:0,216,255	0/0:7,0:7:99:0,21,252	0/0:80,0:80:100:0,240,255	0/0:198,0:198:100:0,255,255	0/0:133,0:133:100:0,255,255	0/0:26,0:26:99:0,78,255	0/1:264,88:352:100:255,0,255	0/1:166,37:203:100:255,0,255	0/1:371,102:473:100:255,0,255	0/0:9,0:9:99:0,27,255	0/0:75,0:75:100:0,225,255	0/0:58,0:58:100:0,174,255	0/0:215,0:215:100:0,255,255	0/0:215,0:215:100:0,255,255	0/0:8,0:8:99:0,24,255	0/0:137,0:137:100:0,255,255	0/0:119,0:119:100:0,255,255	0/0:4,0:4:94:0,12,144	0/0:14,0:14:99:0,42,255	0/0:30,1:31:99:0,57,255	0/0:37,0:37:99:0,111,255	0/0:81,0:81:100:0,244,255	0/0:93,0:93:100:0,255,255	0/0:138,0:138:100:0,255,255	0/0:203,0:203:100:0,255,255	0/0:40,0:40:99:0,120,255	0/0:33,0:33:99:0,99,255
ENA|CM000072|CM000072.5	187967560	SENA|CM000072|CM000072.5_187967560	G	A	.	PASS	QualityScore=0.0;DP=3294	GT:AD:DP:GQ:PL	0/1:11,4:15:99:99,0,255	0/1:18,7:25:100:177,0,255	0/1:150,50:200:100:255,0,255	0/1:54,18:72:100:255,0,255	0/1:4,3:7:99:87,0,123	0/0:72,8:80:99:47,0,255	0/1:158,38:196:100:255,0,255	0/1:102,31:133:100:255,0,255	0/1:21,5:26:99:101,0,255	1/0:167,184:351:100:255,0,255	1/0:67,136:203:100:255,0,255	1/0:182,297:479:100:255,0,255	0/0:9,0:9:99:0,27,255	0/1:57,18:75:100:255,0,255	0/0:58,0:58:100:0,174,255	0/1:188,25:213:100:255,0,255	0/1:167,48:215:100:255,0,255	0/0:8,0:8:99:0,24,255	0/1:109,28:137:100:255,0,255	0/1:99,20:119:100:255,0,255	0/0:4,0:4:94:0,12,144	0/0:14,0:14:99:0,42,255	0/0:30,1:31:99:0,57,255	0/0:37,0:37:99:0,111,255	0/1:63,18:81:100:255,0,255	0/1:76,17:93:100:255,0,255	0/1:113,25:138:100:255,0,255	0/1:153,49:202:100:255,0,255	0/0:40,0:40:99:0,120,255	0/1:28,5:33:99:81,0,255
ENA|CM000072|CM000072.5	187967565	SENA|CM000072|CM000072.5_187967565	A	G	.	PASS	QualityScore=0.0;DP=3300	GT:AD:DP:GQ:PL	0/0:15,0:15:99:0,45,255	0/0:25,0:25:99:0,75,255	0/0:198,2:200:100:0,255,255	0/0:72,0:72:100:0,216,255	0/0:7,0:7:99:0,21,252	0/0:80,0:80:100:0,240,255	0/0:198,0:198:100:0,255,255	0/0:133,0:133:100:0,255,255	0/0:26,0:26:99:0,78,255	0/1:264,90:354:100:255,0,255	0/1:145,58:203:100:255,0,255	0/1:338,139:477:100:255,0,255	0/0:9,0:9:99:0,27,255	0/0:75,0:75:100:0,225,255	0/0:58,0:58:100:0,174,255	0/0:215,0:215:100:0,255,255	0/0:215,0:215:100:0,255,255	0/0:8,0:8:99:0,24,255	0/0:137,0:137:100:0,255,255	0/0:119,0:119:100:0,255,255	0/0:4,0:4:94:0,12,144	0/0:14,0:14:99:0,42,255	0/0:31,0:31:99:0,93,255	0/0:37,0:37:99:0,111,255	0/0:81,0:81:100:0,244,255	0/0:93,0:93:100:0,255,255	0/0:138,0:138:100:0,255,255	0/0:203,0:203:100:0,255,255	0/0:40,0:40:99:0,120,255	0/0:33,0:33:99:0,99,255
ENA|CM000072|CM000072.5	188008368	SENA|CM000072|CM000072.5_188008368	C	T	.	PASS	QualityScore=0.0;DP=976	GT:AD:DP:GQ:PL	0/0:1,0:1:66:0,3,36	0/0:13,0:13:99:0,39,255	0/0:52,0:52:99:0,156,255	0/0:30,0:30:99:0,90,255	0/0:8,0:8:99:0,24,255	0/0:11,0:11:99:0,33,255	1/0:19,24:43:100:255,0,255	0/0:40,0:40:99:0,120,255	0/0:10,0:10:99:0,30,255	0/0:59,0:59:100:0,177,255	0/0:29,0:29:99:0,87,255	0/0:83,0:83:100:0,250,255	0/0:13,0:13:99:0,39,255	0/0:38,0:38:99:0,114,255	0/0:53,0:53:99:0,159,255	0/1:36,25:61:100:255,0,255	0/0:55,0:55:100:0,165,255	0/0:9,0:9:99:0,27,255	1/1:1,37:38:99:255,78,0	0/0:47,0:47:99:0,141,255	0/0:6,0:6:98:0,18,216	0/0:21,0:21:99:0,63,255	0/0:32,0:32:99:0,96,255	0/0:41,0:41:99:0,123,255	0/0:23,0:23:99:0,69,255	1/1:0,29:29:99:255,87,0	0/1:18,14:32:100:255,0,255	0/0:58,0:58:100:0,174,255	0/0:27,0:27:99:0,81,255	1/0:3,11:14:99:255,0,66
ENA|CM000072|CM000072.5	188008378	SENA|CM000072|CM000072.5_188008378	A	T	.	PASS	QualityScore=0.0;DP=976	GT:AD:DP:GQ:PL	0/0:1,0:1:66:0,3,36	0/0:13,0:13:99:0,39,255	0/0:52,0:52:99:0,156,255	0/0:30,0:30:99:0,90,255	0/0:8,0:8:99:0,24,255	0/0:11,0:11:99:0,33,255	1/0:19,24:43:100:255,0,255	0/0:40,0:40:99:0,120,255	0/0:10,0:10:99:0,30,255	0/0:59,0:59:100:0,177,255	0/0:29,0:29:99:0,87,255	0/0:83,0:83:100:0,250,255	0/0:13,0:13:99:0,39,255	0/0:38,0:38:99:0,114,255	0/0:53,0:53:99:0,159,255	0/1:36,25:61:100:255,0,255	0/0:55,0:55:100:0,165,255	0/0:9,0:9:99:0,27,255	1/1:1,37:38:99:255,78,0	0/0:47,0:47:99:0,141,255	0/0:6,0:6:98:0,18,216	0/0:21,0:21:99:0,63,255	0/0:32,0:32:99:0,96,255	0/0:41,0:41:99:0,123,255	0/0:23,0:23:99:0,69,255	1/1:0,29:29:99:255,87,0	0/1:18,14:32:100:255,0,255	0/0:58,0:58:100:0,174,255	0/0:27,0:27:99:0,81,255	1/0:3,11:14:99:255,0,66
ENA|CM000072|CM000072.5	188915744	SENA|CM000072|CM000072.5_188915744	A	G	.	PASS	QualityScore=0.0;DP=2396	GT:AD:DP:GQ:PL	0/1:2,2:4:99:60,0,60	0/0:7,1:8:93:12,0,228	0/0:178,0:178:100:0,255,255	0/0:119,0:119:100:0,255,255	0/0:9,0:9:99:0,27,255	0/0:40,0:40:99:0,120,255	0/0:100,0:100:100:0,255,255	0/0:144,1:145:100:0,255,255	0/1:7,3:10:99:78,0,222	0/0:151,0:151:100:0,255,255	0/0:69,0:69:100:0,207,255	0/0:209,0:209:100:0,255,255	0/0:23,0:23:99:0,69,255	0/1:39,36:75:100:255,0,255	0/0:173,0:173:100:0,255,255	0/0:86,0:86:100:0,255,255	0/0:182,1:183:100:0,255,255	0/0:28,0:28:99:0,84,255	0/0:1,0:1:66:0,3,36	0/1:82,62:144:100:255,0,255	0/0:8,0:8:99:0,24,255	0/0:53,0:53:99:0,159,255	0/0:79,0:79:100:0,237,255	0/0:16,0:16:99:0,48,255	1/0:26,39:65:100:255,0,255	./.:0,0:0	0/0:33,0:33:99:0,99,255	0/0:222,2:224:100:0,255,255	0/0:154,1:155:100:0,255,255	0/0:8,0:8:99:0,24,255
ENA|CM000072|CM000072.5	191139434	SENA|CM000072|CM000072.5_191139434	T	A	.	PASS	QualityScore=0.0;DP=19772	GT:AD:DP:GQ:PL	0/0:45,0:45:99:0,135,255	0/0:94,0:94:100:0,255,255	0/0:1239,3:1242:100:0,255,255	0/0:297,1:298:100:0,255,255	0/0:21,0:21:99:0,63,255	0/0:41,0:41:99:0,123,255	0/0:630,0:630:100:0,255,255	0/0:668,0:668:100:0,255,255	0/0:136,0:136:100:0,255,255	0/1:478,104:582:100:255,0,255	0/1:430,65:495:100:255,0,255	0/1:848,97:945:100:255,0,255	0/0:354,0:354:100:0,255,255	0/0:193,0:193:100:0,255,255	0/0:2105,0:2105:100:0,255,255	0/0:668,0:668:100:0,255,255	0/0:274,0:274:100:0,255,255	0/0:532,0:532:100:0,255,255	0/0:1023,0:1023:100:0,255,255	0/0:430,0:430:100:0,255,255	0/0:126,0:126:100:0,255,255	0/0:1161,0:1161:100:0,255,255	0/0:2582,3:2585:100:0,255,255	0/0:1322,1:1323:100:0,255,255	0/0:285,0:285:100:0,255,255	0/0:902,3:905:100:0,255,255	0/0:562,1:563:100:0,255,255	0/0:1507,1:1508:100:0,255,255	0/0:285,0:285:100:0,255,255	0/0:254,1:255:100:0,255,255
ENA|CM000072|CM000072.5	191139437	SENA|CM000072|CM000072.5_191139437	C	T	.	PASS	QualityScore=0.0;DP=19639	GT:AD:DP:GQ:PL	1/1:2,43:45:99:255,63,0	1/0:27,67:94:100:255,0,255	0/1:752,478:1230:100:255,0,255	0/0:297,0:297:100:0,255,255	0/1:17,4:21:99:81,0,255	0/0:41,0:41:99:0,123,255	0/1:430,182:612:100:255,0,255	0/1:562,103:665:100:255,0,255	1/0:29,107:136:100:255,0,255	0/0:532,32:564:100:0,255,255	0/0:478,29:507:100:0,255,255	0/0:902,49:951:100:0,255,255	0/1:264,95:359:100:255,0,255	1/0:33,159:192:100:255,0,255	0/1:1507,562:2069:100:255,0,255	0/1:478,168:646:100:255,0,255	0/1:157,116:273:100:255,0,255	0/1:390,144:534:100:255,0,255	0/1:798,264:1062:100:255,0,255	1/0:105,323:428:100:255,0,255	0/1:94,32:126:100:255,0,255	0/1:848,354:1202:100:255,0,255	0/1:1840,630:2470:100:255,0,255	0/1:902,409:1311:100:255,0,255	1/0:60,229:289:100:255,0,255	0/1:708,193:901:100:255,0,255	0/1:409,136:545:100:255,0,255	0/1:902,630:1532:100:255,0,255	0/0:285,0:285:100:0,255,255	0/1:178,74:252:100:255,0,255
ENA|CM000072|CM000072.5	191139438	SENA|CM000072|CM000072.5_191139438	T	G	.	PASS	QualityScore=0.0;DP=19470	GT:AD:DP:GQ:PL	1/1:2,43:45:99:255,63,0	1/0:27,67:94:100:255,0,255	0/1:752,478:1230:100:255,0,255	0/0:297,0:297:100:0,255,255	0/1:17,4:21:99:81,0,255	0/0:41,0:41:99:0,123,255	0/1:390,229:619:100:255,0,255	0/1:562,103:665:100:255,0,255	1/0:29,107:136:100:255,0,255	0/0:532,33:565:100:0,255,255	0/0:478,30:508:100:0,255,255	0/0:848,50:898:100:0,255,255	0/1:264,95:359:100:255,0,255	1/0:33,159:192:100:255,0,255	0/1:1411,562:1973:100:255,0,255	0/1:453,209:662:100:255,0,255	0/1:156,117:273:100:255,0,255	0/1:390,144:534:100:255,0,255	0/1:708,354:1062:100:255,0,255	1/0:105,323:428:100:255,0,255	0/1:94,32:126:100:255,0,255	0/1:848,354:1202:100:255,0,255	0/1:1840,630:2470:100:255,0,255	0/1:902,409:1311:100:255,0,255	1/0:60,229:289:100:255,0,255	0/1:630,274:904:100:255,0,255	0/1:390,161:551:100:255,0,255	0/1:848,630:1478:100:255,0,255	0/0:285,0:285:100:0,255,255	0/1:161,91:252:100:255,0,255
ENA|CM000072|CM000072.5	191139447	SENA|CM000072|CM000072.5_191139447	C	T	.	PASS	QualityScore=0.0;DP=19626	GT:AD:DP:GQ:PL	0/0:44,1:45:99:0,100,255	0/1:72,22:94:100:255,0,255	0/1:902,310:1212:100:255,0,255	0/1:193,102:295:100:255,0,255	0/0:21,0:21:99:0,63,255	0/0:41,0:41:99:0,123,255	0/0:630,1:631:100:0,255,255	0/1:390,285:675:100:255,0,255	0/1:111,25:136:100:255,0,255	0/1:504,84:588:100:255,0,255	0/1:453,50:503:100:255,0,255	0/1:848,101:949:100:255,0,255	0/1:180,177:357:100:255,0,255	0/1:167,25:192:100:255,0,255	0/1:1411,595:2006:100:255,0,255	0/0:668,0:668:100:0,255,255	0/1:229,41:270:100:255,0,255	0/1:478,68:546:100:255,0,255	0/0:1023,0:1023:100:0,255,255	0/1:323,95:418:100:255,0,255	0/1:72,54:126:100:255,0,255	0/1:848,338:1186:100:255,0,255	0/1:2105,430:2535:100:255,0,255	0/1:848,430:1278:100:255,0,255	0/1:237,56:293:100:255,0,255	0/0:902,0:902:100:0,255,255	0/0:562,1:563:100:0,255,255	0/1:1161,371:1532:100:255,0,255	0/1:174,113:287:100:255,0,255	0/0:254,0:254:100:0,255,255
ENA|CM000072|CM000072.5	191139455	SENA|CM000072|CM000072.5_191139455	A	C	.	PASS	QualityScore=0.0;DP=10236	GT:AD:DP:GQ:PL	0/0:20,0:20:99:0,60,255	0/0:53,3:56:99:0,61,255	0/0:562,17:579:100:0,255,255	0/0:145,0:145:100:0,255,255	0/1:11,4:15:99:99,0,255	0/1:19,7:26:100:174,0,255	0/0:297,16:313:100:0,255,255	0/1:310,40:350:100:255,0,255	0/0:67,0:67:100:0,201,255	0/0:274,15:289:100:0,255,255	0/0:254,21:275:99:0,71,255	0/0:430,28:458:100:0,255,255	0/0:167,12:179:99:0,107,255	0/0:84,1:85:100:0,219,255	0/0:1089,18:1107:100:0,255,255	0/0:354,9:363:100:0,255,255	0/1:117,37:154:100:255,0,255	0/0:264,13:277:100:0,255,255	0/0:562,1:563:100:0,255,255	0/0:222,8:230:100:0,255,255	0/0:68,0:68:100:0,204,255	0/0:630,5:635:100:0,255,255	0/0:1322,18:1340:100:0,255,255	0/0:668,0:668:100:0,255,255	0/0:137,4:141:100:0,255,255	0/0:453,0:453:100:0,255,255	0/0:274,6:280:100:0,255,255	0/0:798,0:798:100:0,255,255	0/0:161,0:161:100:0,255,255	0/0:137,4:141:100:0,255,255
ENA|CM000072|CM000072.5	191913297	SENA|CM000072|CM000072.5_191913297	C	T	.	PASS	QualityScore=0.0;DP=1620	GT:AD:DP:GQ:PL	0/0:1,0:1:66:0,3,36	0/0:18,0:18:99:0,54,255	0/0:101,0:101:100:0,255,255	0/0:59,0:59:100:0,177,255	0/0:1,0:1:66:0,3,36	0/0:32,0:32:99:0,96,255	0/1:80,32:112:100:255,0,255	0/0:134,0:134:100:0,255,255	0/0:6,0:6:98:0,18,216	./.:0,0:0	0/0:14,0:14:99:0,42,255	0/0:21,0:21:99:0,63,255	0/0:27,0:27:99:0,81,255	0/1:22,11:33:100:255,0,255	0/0:98,0:98:100:0,255,255	0/1:79,21:100:100:255,0,255	0/0:163,0:163:100:0,255,255	0/0:14,0:14:99:0,42,255	1/0:32,41:73:100:255,0,255	0/0:50,0:50:99:0,150,255	0/0:2,0:2:79:0,6,72	0/0:37,0:37:99:0,111,255	0/0:72,0:72:100:0,216,255	0/0:83,0:83:100:0,250,255	0/0:33,0:33:99:0,99,255	1/0:18,28:46:100:255,0,255	0/1:40,18:58:100:255,0,255	0/0:133,0:133:100:0,255,255	0/0:88,0:88:100:0,255,255	0/1:7,4:11:99:111,0,219
ENA|CM000072|CM000072.5	192465609	SENA|CM000072|CM000072.5_192465609	C	T	.	PASS	QualityScore=0.0;DP=14719	GT:AD:DP:GQ:PL	0/0:31,0:31:99:0,93,255	0/0:74,0:74:100:0,222,255	0/0:1161,3:1164:100:0,255,255	0/0:532,0:532:100:0,255,255	0/0:105,0:105:100:0,255,255	0/0:371,1:372:100:0,255,255	0/0:848,1:849:100:0,255,255	0/0:902,0:902:100:0,255,255	0/0:88,0:88:100:0,255,255	0/1:285,95:380:100:255,0,255	0/1:310,134:444:100:255,0,255	0/1:532,161:693:100:255,0,255	0/0:215,0:215:100:0,255,255	0/0:453,1:454:100:0,255,255	0/0:798,0:798:100:0,255,255	0/0:708,0:708:100:0,255,255	0/0:1089,2:1091:100:0,255,255	0/0:147,0:147:100:0,255,255	0/0:668,0:668:100:0,255,255	0/0:630,25:655:100:0,255,255	0/0:49,0:49:99:0,147,255	0/0:323,0:323:100:0,255,255	0/0:708,0:708:100:0,255,255	0/0:532,0:532:100:0,255,255	0/0:254,8:262:100:0,255,255	0/0:453,0:453:100:0,255,255	0/0:504,0:504:100:0,255,255	0/0:752,1:753:100:0,255,255	0/0:668,0:668:100:0,255,255	0/0:97,0:97:100:0,255,255
ENA|CM000072|CM000072.5	192465612	SENA|CM000072|CM000072.5_192465612	G	A	.	PASS	QualityScore=0.0;DP=14818	GT:AD:DP:GQ:PL	0/0:29,2:31:99:0,21,255	0/1:63,11:74:100:174,0,255	0/1:752,430:1182:100:255,0,255	0/1:323,222:545:100:255,0,255	0/1:61,44:105:100:255,0,255	0/1:209,159:368:100:255,0,255	0/1:630,209:839:100:255,0,255	0/1:562,371:933:100:255,0,255	0/0:75,13:88:100:203,0,255	0/1:209,172:381:100:255,0,255	0/1:274,168:442:100:255,0,255	0/1:409,274:683:100:255,0,255	0/1:155,59:214:100:255,0,255	0/1:323,143:466:100:255,0,255	0/1:504,297:801:100:255,0,255	0/1:532,188:720:100:255,0,255	0/1:708,409:1117:100:255,0,255	0/1:101,46:147:100:255,0,255	0/1:595,96:691:100:255,0,255	0/0:595,60:655:100:190,0,255	0/1:33,16:49:100:255,0,255	0/1:193,127:320:100:255,0,255	0/1:430,285:715:100:255,0,255	1/0:245,285:530:100:255,0,255	0/1:215,42:257:100:255,0,255	0/1:390,58:448:100:255,0,255	0/1:371,148:519:100:255,0,255	0/1:430,310:740:100:255,0,255	0/1:338,323:661:100:255,0,255	0/1:51,46:97:100:255,0,255
ENA|CM000072|CM000072.5	192465615	SENA|CM000072|CM000072.5_192465615	A	C	.	PASS	QualityScore=0.0;DP=14685	GT:AD:DP:GQ:PL	0/0:31,0:31:99:0,93,255	0/0:71,3:74:99:0,114,255	0/1:752,390:1142:100:255,0,255	0/1:323,222:545:100:255,0,255	0/1:61,44:105:100:255,0,255	0/1:237,135:372:100:255,0,255	0/1:708,134:842:100:255,0,255	0/1:595,338:933:100:255,0,255	0/0:84,4:88:99:0,121,255	0/0:371,0:371:100:0,255,255	0/0:430,0:430:100:0,255,255	0/0:668,0:668:100:0,255,255	0/1:173,41:214:100:255,0,255	0/1:354,109:463:100:255,0,255	0/1:562,245:807:100:255,0,255	0/1:595,126:721:100:255,0,255	0/1:798,310:1108:100:255,0,255	0/1:124,23:147:100:255,0,255	0/0:668,0:668:100:0,255,255	0/0:630,3:633:100:0,255,255	0/1:33,16:49:100:255,0,255	0/1:222,101:323:100:255,0,255	0/1:504,209:713:100:255,0,255	0/1:297,237:534:100:255,0,255	0/0:264,0:264:100:0,255,255	0/0:453,1:454:100:0,255,255	0/1:409,102:511:100:255,0,255	0/1:430,297:727:100:255,0,255	0/1:354,297:651:100:255,0,255	0/1:61,36:97:100:255,0,255
ENA|CM000072|CM000072.5	192465687	SENA|CM000072|CM000072.5_192465687	C	T	.	PASS	QualityScore=0.0;DP=4547	GT:AD:DP:GQ:PL	0/1:6,5:11:99:147,0,183	1/0:5,7:12:99:216,0,144	0/0:245,2:247:100:0,255,255	0/0:102,0:102:100:0,255,255	0/0:15,0:15:99:0,45,255	0/0:96,1:97:100:0,255,255	0/1:254,57:311:100:255,0,255	0/0:310,0:310:100:0,255,255	0/1:11,8:19:100:231,0,255	0/1:103,70:173:100:255,0,255	0/1:111,71:182:100:255,0,255	0/1:338,215:553:100:255,0,255	0/1:33,9:42:100:197,0,255	0/1:78,24:102:100:255,0,255	0/0:215,1:216:100:0,255,255	0/1:209,47:256:100:255,0,255	0/0:338,0:338:100:0,255,255	0/0:35,6:41:99:93,0,255	1/0:43,67:110:100:255,0,255	0/1:107,51:158:100:255,0,255	0/0:9,0:9:99:0,27,255	0/0:78,0:78:100:0,234,255	0/0:188,0:188:100:0,255,255	0/0:145,0:145:100:0,255,255	0/1:41,22:63:100:255,0,255	0/1:54,39:93:100:255,0,255	0/1:152,28:180:100:255,0,255	0/1:215,56:271:100:255,0,255	0/0:188,0:188:100:0,255,255	0/1:29,8:37:100:177,0,255
ENA|CM000072|CM000072.5	192465688	SENA|CM000072|CM000072.5_192465688	A	C,T	.	PASS	QualityScore=0.0;DP=4544	GT:AD:DP:GQ:PL	1/1:0,11,0:11:99:255,33,0,255,255,255	1/1:0,12,0:12:99:255,36,0,255,255,255	1/2:21,172,53:246:100:255,0,176,255,255,255	1/0:15,72,15:102:100:255,0,255,255,255,255	1/0:6,8,1:15:100:246,0,174,255,255,255	1/0:24,69,4:97:100:255,0,255,255,255,255	1/2:29,245,30:304:100:255,0,220,255,255,255	1/2:23,237,51:311:99:255,0,46,255,255,255	1/1:0,19,0:19:99:255,57,0,255,255,255	1/1:0,173,0:173:100:255,255,0,255,255,255	1/1:0,182,0:182:100:255,255,0,255,255,255	1/1:0,562,1:563:100:255,255,0,255,255,255	1/1:6,36,0:42:99:255,0,90,255,255,255	1/1:10,83,9:102:99:255,0,80,255,255,255	1/0:66,136,17:219:100:255,0,255,255,255,255	1/1:22,215,18:255:99:255,0,79,255,255,255	1/0:41,254,37:332:100:255,0,255,255,255,255	1/0:9,27,5:41:100:255,0,216,255,255,255	1/1:1,109,0:110:100:255,255,0,255,255,255	1/2:2,131,25:158:100:255,255,0,255,255,255	0/1:5,4,0:9:99:117,0,153,255,255,255	1/0:23,47,8:78:100:255,0,255,255,255,255	1/0:26,143,19:188:100:255,0,255,255,255,255	1/0:38,107,0:145:100:255,0,255,255,255,255	1/2:0,53,10:63:99:255,159,0,255,255,255	1/1:0,93,0:93:100:255,255,0,255,255,255	1/2:13,145,22:180:84:255,7,0,255,255,255	1/0:60,209,0:269:100:255,0,255,255,255,255	1/2:15,143,30:188:99:255,0,65,255,255,255	1/1:3,31,3:37:78:255,0,6,255,255,255
ENA|CM000072|CM000072.5	192465690	SENA|CM000072|CM000072.5_192465690	G	A	.	PASS	QualityScore=0.0;DP=4540	GT:AD:DP:GQ:PL	1/1:0,11:11:99:255,33,0	1/1:1,11:12:50:255,0,0	0/1:203,45:248:100:255,0,255	0/0:102,0:102:100:0,255,255	0/0:15,0:15:99:0,45,255	0/1:76,21:97:100:255,0,255	0/1:188,118:306:100:255,0,255	0/1:245,66:311:100:255,0,255	1/1:0,19:19:99:255,57,0	1/0:70,103:173:100:255,0,255	1/0:70,112:182:100:255,0,255	1/0:215,338:553:100:255,0,255	1/0:18,24:42:100:255,0,255	1/0:41,61:102:100:255,0,255	0/1:174,45:219:100:255,0,255	0/1:143,112:255:100:255,0,255	0/1:264,71:335:100:255,0,255	0/1:21,20:41:100:255,0,255	1/1:2,108:110:100:255,255,0	1/0:75,83:158:100:255,0,255	0/0:9,0:9:99:0,27,255	0/0:68,10:78:99:126,0,255	0/1:128,60:188:100:255,0,255	0/1:118,27:145:100:255,0,255	1/0:25,38:63:100:255,0,255	1/1:0,93:93:100:255,255,0	0/1:97,83:180:100:255,0,255	0/1:198,70:268:100:255,0,255	0/0:170,18:188:99:83,0,255	0/1:24,13:37:100:255,0,255
ENA|CM000072|CM000072.5	192465693	SENA|CM000072|CM000072.5_192465693	A	C	.	PASS	QualityScore=0.0;DP=4551	GT:AD:DP:GQ:PL	0/0:11,0:11:99:0,33,255	0/0:11,1:12:50:0,0,255	0/1:158,88:246:100:255,0,255	1/0:41,61:102:100:255,0,255	0/1:12,3:15:99:63,0,255	0/1:63,34:97:100:255,0,255	0/1:203,107:310:100:255,0,255	0/1:175,140:315:100:255,0,255	0/0:19,0:19:99:0,57,255	0/0:173,0:173:100:0,255,255	0/0:182,0:182:100:0,255,255	0/0:562,0:562:100:0,255,255	0/1:30,12:42:100:255,0,255	0/1:83,19:102:100:255,0,255	0/1:148,71:219:100:255,0,255	0/1:166,89:255:100:255,0,255	0/1:203,126:329:100:255,0,255	0/0:36,5:41:99:57,0,255	0/0:110,0:110:100:0,255,255	0/0:158,0:158:100:0,255,255	0/1:6,3:9:99:81,0,189	0/1:43,35:78:100:255,0,255	0/1:131,57:188:100:255,0,255	0/1:93,52:145:100:255,0,255	0/0:63,0:63:100:0,189,255	0/0:93,0:93:100:0,255,255	0/1:133,47:180:100:255,0,255	0/1:171,99:270:100:255,0,255	1/0:73,115:188:100:255,0,255	0/1:19,18:37:100:255,0,255
ENA|CM000072|CM000072.5	192465696	SENA|CM000072|CM000072.5_192465696	C	T	.	PASS	QualityScore=0.0;DP=4538	GT:AD:DP:GQ:PL	0/0:11,0:11:99:0,33,255	0/0:12,0:12:99:0,36,255	0/1:209,37:246:100:255,0,255	0/1:70,32:102:100:255,0,255	0/1:10,5:15:99:135,0,255	0/0:84,13:97:100:176,0,255	0/0:285,19:304:100:0,231,255	0/1:237,74:311:100:255,0,255	0/0:19,0:19:99:0,57,255	0/0:173,0:173:100:0,255,255	0/0:182,0:182:100:0,255,255	0/0:562,0:562:100:0,255,255	0/0:42,0:42:99:0,126,255	0/0:99,3:102:100:0,198,255	0/0:198,20:218:99:65,0,255	0/0:237,14:251:100:0,251,255	0/1:274,58:332:100:255,0,255	0/0:39,2:41:99:0,51,255	0/0:109,1:110:100:0,255,255	0/0:158,0:158:100:0,255,255	0/0:8,1:9:88:9,0,255	0/0:76,2:78:100:0,163,255	0/1:162,26:188:100:255,0,255	0/1:117,28:145:100:255,0,255	0/0:63,0:63:100:0,189,255	0/0:93,0:93:100:0,255,255	0/0:165,15:180:57:0,1,255	0/1:229,40:269:100:255,0,255	0/1:130,58:188:100:255,0,255	0/0:37,0:37:99:0,111,255
ENA|CM000072|CM000072.5	197858675	SENA|CM000072|CM000072.5_197858675	A	G	.	PASS	QualityScore=0.0;DP=780	GT:AD:DP:GQ:PL	0/0:2,0:2:79:0,6,72	0/0:8,0:8:99:0,24,255	0/1:26,16:42:100:255,0,255	1/0:11,13:24:100:255,0,255	0/0:5,0:5:96:0,15,180	1/1:0,1:1:66:36,3,0	0/0:37,0:37:99:0,111,255	0/0:69,0:69:100:0,207,255	0/0:2,0:2:79:0,6,72	1/1:0,50:50:99:255,150,0	1/1:0,30:30:99:255,90,0	1/1:0,65:65:100:255,195,0	0/0:14,0:14:99:0,42,255	1/1:1,14:15:89:255,9,0	0/0:44,0:44:99:0,132,255	0/0:39,0:39:99:0,117,255	0/1:41,25:66:100:255,0,255	0/0:5,0:5:96:0,15,180	0/0:34,0:34:99:0,102,255	0/0:29,0:29:99:0,87,255	0/1:1,1:2:99:30,0,30	0/0:16,0:16:99:0,48,255	0/0:17,0:17:99:0,51,255	0/0:23,0:23:99:0,69,255	0/0:11,0:11:99:0,33,255	0/0:18,0:18:99:0,54,255	0/0:21,0:21:99:0,63,255	1/1:0,48:48:99:255,144,0	1/0:18,19:37:100:255,0,255	0/0:6,0:6:98:0,18,216
ENA|CM000072|CM000072.5	197950120	SENA|CM000072|CM000072.5_197950120	G	A,C	.	PASS	QualityScore=0.0;DP=17583	GT:AD:DP:GQ:PL	0/0:49,0,0:49:99:0,147,255,255,255,255	0/0:82,6,0:88:99:0,48,255,255,255,255	0/1:708,203,5:916:100:255,0,255,255,255,255	0/1:453,96,0:549:100:255,0,255,255,255,255	0/0:58,5,0:63:89:0,10,255,255,255,255	0/1:274,49,0:323:100:255,0,255,255,255,255	0/1:848,222,0:1070:100:255,0,255,255,255,255	0/1:752,193,0:945:100:255,0,255,255,255,255	0/1:118,22,0:140:100:255,0,255,255,255,255	0/0:752,0,0:752:100:0,255,255,255,255,255	0/0:562,0,0:562:100:0,255,255,255,255,255	0/0:1023,1,0:1024:100:0,255,255,255,255,255	0/1:150,32,0:182:100:255,0,255,255,255,255	0/0:708,0,0:708:100:0,255,255,255,255,255	0/1:902,165,0:1067:100:255,0,255,255,255,255	0/1:848,166,0:1014:100:255,0,255,255,255,255	0/1:960,222,1:1183:100:255,0,255,255,255,255	0/1:106,21,0:127:100:255,0,255,255,255,255	0/1:630,104,0:734:100:255,0,255,255,255,255	0/1:708,138,0:846:100:255,0,255,255,255,255	0/0:44,4,1:49:52:0,0,255,255,255,255	0/1:274,47,0:321:100:255,0,255,255,255,255	0/1:562,98,0:660:100:255,0,255,255,255,255	0/1:562,133,0:695:100:255,0,255,255,255,255	0/1:354,70,0:424:100:255,0,255,255,255,255	0/1:371,78,0:449:100:255,0,255,255,255,255	0/1:478,76,0:554:100:255,0,255,255,255,255	0/1:902,193,0:1095:100:255,0,255,255,255,255	0/1:708,173,0:881:100:255,0,255,255,255,255	0/0:105,8,0:113:99:0,52,255,255,255,255
ENA|CM000072|CM000072.5	197950121	SENA|CM000072|CM000072.5_197950121	T	C	.	PASS	QualityScore=0.0;DP=17564	GT:AD:DP:GQ:PL	0/1:33,16:49:100:255,0,255	0/0:88,0:88:100:0,255,255	0/0:902,1:903:100:0,255,255	0/0:532,1:533:100:0,255,255	0/0:63,0:63:100:0,189,255	0/0:323,0:323:100:0,255,255	0/0:1089,0:1089:100:0,255,255	0/0:960,0:960:100:0,255,255	0/0:140,0:140:100:0,255,255	0/1:630,120:750:100:255,0,255	0/1:478,100:578:100:255,0,255	0/1:848,163:1011:100:255,0,255	0/0:182,0:182:100:0,255,255	0/1:562,134:696:100:255,0,255	0/0:1089,0:1089:100:0,255,255	0/0:1023,0:1023:100:0,255,255	0/0:1161,0:1161:100:0,255,255	0/0:127,0:127:100:0,255,255	0/0:708,0:708:100:0,255,255	0/0:848,0:848:100:0,255,255	0/0:49,0:49:99:0,147,255	0/0:323,0:323:100:0,255,255	0/0:668,0:668:100:0,255,255	0/0:708,0:708:100:0,255,255	0/0:430,0:430:100:0,255,255	0/0:453,0:453:100:0,255,255	0/0:562,0:562:100:0,255,255	0/0:1089,0:1089:100:0,255,255	0/0:848,0:848:100:0,255,255	0/0:113,0:113:100:0,255,255
ENA|CM000072|CM000072.5	197950125	SENA|CM000072|CM000072.5_197950125	A	G	.	PASS	QualityScore=0.0;DP=17583	GT:AD:DP:GQ:PL	0/0:49,0:49:99:0,147,255	0/0:81,7:88:94:0,13,255	0/0:848,76:924:99:0,44,255	0/0:504,32:536:100:0,255,255	0/0:59,4:63:99:0,46,255	0/0:310,12:322:100:0,255,255	0/0:960,74:1034:100:0,255,255	0/0:848,73:921:99:0,142,255	0/1:126,14:140:99:83,0,255	0/0:752,0:752:100:0,255,255	0/0:562,0:562:100:0,255,255	0/0:1023,0:1023:100:0,255,255	0/0:166,16:182:99:29,0,255	0/0:708,0:708:100:0,255,255	0/0:1023,78:1101:100:0,255,255	0/0:960,65:1025:100:0,255,255	0/0:1089,84:1173:100:0,255,255	0/0:118,9:127:99:0,58,255	0/0:668,37:705:100:0,255,255	0/1:752,103:855:100:255,0,255	0/0:49,0:49:99:0,147,255	0/0:310,16:326:100:0,255,255	0/0:630,42:672:100:0,255,255	0/0:668,46:714:100:0,255,255	0/1:371,50:421:100:255,0,255	0/0:430,25:455:100:0,255,255	0/0:532,39:571:100:0,255,255	0/0:1023,83:1106:100:0,255,255	0/0:798,68:866:99:0,156,255	0/0:111,2:113:100:0,255,255
ENA|CM000072|CM000072.5	197950129	SENA|CM000072|CM000072.5_197950129	A	G	.	PASS	QualityScore=0.0;DP=17590	GT:AD:DP:GQ:PL	0/0:49,0:49:99:0,147,255	0/0:84,4:88:99:0,121,255	0/0:848,69:917:100:0,255,255	0/0:504,44:548:99:0,64,255	0/0:61,2:63:99:0,117,255	0/0:297,20:317:100:0,234,255	0/1:960,115:1075:100:255,0,255	0/0:848,73:921:99:0,142,255	0/0:135,5:140:100:0,241,255	0/0:752,0:752:100:0,255,255	0/0:562,0:562:100:0,255,255	0/0:1023,0:1023:100:0,255,255	0/0:172,10:182:100:0,187,255	0/0:708,0:708:100:0,255,255	0/1:960,142:1102:100:255,0,255	0/0:902,99:1001:100:255,0,255	0/0:1089,103:1192:99:123,0,255	0/0:121,6:127:100:0,166,255	0/1:630,91:721:100:255,0,255	0/0:848,34:882:100:0,255,255	0/0:49,0:49:99:0,147,255	0/1:285,34:319:100:255,0,255	0/1:595,72:667:100:255,0,255	0/1:595,102:697:100:255,0,255	0/0:409,9:418:100:0,255,255	0/0:409,40:449:99:90,0,255	0/0:504,53:557:100:232,0,255	0/0:1023,66:1089:100:0,255,255	0/0:798,64:862:100:0,255,255	0/0:107,6:113:99:0,124,255
ENA|CM000072|CM000072.5	197950131	SENA|CM000072|CM000072.5_197950131	T	A	.	PASS	QualityScore=0.0;DP=17581	GT:AD:DP:GQ:PL	0/1:36,13:49:100:255,0,255	1/0:24,64:88:100:255,0,255	0/1:562,371:933:100:255,0,255	0/1:297,237:534:100:255,0,255	1/0:19,44:63:100:255,0,255	1/0:152,171:323:100:255,0,255	0/1:630,430:1060:100:255,0,255	0/1:630,297:927:100:255,0,255	1/0:60,80:140:100:255,0,255	0/1:504,254:758:100:255,0,255	0/1:371,209:580:100:255,0,255	0/1:708,310:1018:100:255,0,255	0/1:109,73:182:100:255,0,255	0/1:390,323:713:100:255,0,255	0/1:595,478:1073:100:255,0,255	0/1:562,430:992:100:255,0,255	0/1:708,478:1186:100:255,0,255	0/1:66,61:127:100:255,0,255	0/1:371,338:709:100:255,0,255	1/0:371,504:875:100:255,0,255	1/0:16,33:49:100:255,0,255	1/0:138,184:322:100:255,0,255	0/1:338,323:661:100:255,0,255	0/1:430,274:704:100:255,0,255	1/0:165,254:419:100:255,0,255	1/0:222,229:451:100:255,0,255	0/1:285,274:559:100:255,0,255	0/1:668,430:1098:100:255,0,255	0/1:504,371:875:100:255,0,255	1/0:33,80:113:100:255,0,255
ENA|CM000072|CM000072.5	199460222	SENA|CM000072|CM000072.5_199460222	A	G	.	PASS	QualityScore=0.0;DP=2045	GT:AD:DP:GQ:PL	0/0:17,0:17:99:0,51,255	0/0:115,0:115:100:0,255,255	0/1:67,33:100:100:255,0,255	0/0:78,13:91:100:194,0,255	0/1:4,3:7:99:87,0,123	0/0:38,4:42:98:17,0,255	0/1:33,27:60:100:255,0,255	0/1:53,17:70:100:255,0,255	0/0:100,0:100:100:0,255,255	0/0:43,0:43:99:0,129,255	0/0:36,0:36:99:0,108,255	0/0:48,0:48:99:0,144,255	0/1:22,6:28:99:132,0,255	0/0:173,0:173:100:0,255,255	0/1:64,18:82:100:255,0,255	0/1:34,18:52:100:255,0,255	0/0:74,12:86:100:173,0,255	0/0:26,1:27:99:0,46,255	0/1:31,17:48:100:255,0,255	0/0:222,6:228:100:0,255,255	0/1:15,4:19:99:87,0,255	0/1:47,13:60:100:255,0,255	0/1:64,16:80:100:255,0,255	0/1:21,10:31:100:255,0,255	0/0:157,3:160:100:0,255,255	0/1:19,17:36:100:255,0,255	0/1:35,14:49:100:255,0,255	0/1:48,23:71:100:255,0,255	0/0:63,5:68:99:0,24,255	0/1:15,3:18:99:53,0,255
ENA|CM000072|CM000072.5	199460223	SENA|CM000072|CM000072.5_199460223	A	T	.	PASS	QualityScore=0.0;DP=3544	GT:AD:DP:GQ:PL	1/1:0,29:29:99:255,87,0	1/1:0,237:237:100:255,255,0	1/0:69,94:163:100:255,0,255	1/0:63,83:146:100:255,0,255	0/1:6,5:11:99:147,0,183	1/0:33,46:79:100:255,0,255	0/1:64,27:91:100:255,0,255	1/0:52,80:132:100:255,0,255	1/1:6,188:194:100:255,255,0	1/1:0,71:71:100:255,213,0	1/1:0,46:46:99:255,138,0	1/1:0,66:66:100:255,198,0	1/0:25,32:57:100:255,0,255	1/1:3,310:313:100:255,255,0	1/0:61,69:130:100:255,0,255	0/1:65,18:83:100:255,0,255	1/0:78,79:157:100:255,0,255	1/0:21,24:45:100:255,0,255	0/1:71,17:88:100:255,0,255	1/1:28,390:418:100:255,250,0	1/0:10,14:24:100:255,0,255	1/0:40,65:105:100:255,0,255	1/0:62,74:136:100:255,0,255	0/1:48,10:58:100:186,0,255	1/1:18,245:263:99:255,143,0	0/1:45,17:62:100:255,0,255	0/1:51,14:65:100:255,0,255	1/0:53,76:129:100:255,0,255	1/0:55,64:119:100:255,0,255	0/0:24,3:27:99:27,0,255
ENA|CM000072|CM000072.5	199460225	SENA|CM000072|CM000072.5_199460225	A	G	.	PASS	QualityScore=0.0;DP=3566	GT:AD:DP:GQ:PL	0/0:29,0:29:99:0,87,255	0/0:237,0:237:100:0,255,255	0/0:163,0:163:100:0,255,255	0/0:146,0:146:100:0,255,255	0/0:11,0:11:99:0,33,255	0/0:79,0:79:100:0,237,255	0/0:91,0:91:100:0,255,255	0/0:132,0:132:100:0,255,255	0/0:193,0:193:100:0,255,255	1/0:29,42:71:100:255,0,255	0/1:24,22:46:100:255,0,255	1/0:31,35:66:100:255,0,255	0/0:57,0:57:100:0,171,255	0/0:323,0:323:100:0,255,255	0/0:130,0:130:100:0,255,255	0/0:83,0:83:100:0,250,255	0/0:157,0:157:100:0,255,255	0/0:45,0:45:99:0,135,255	0/0:88,0:88:100:0,255,255	0/0:430,0:430:100:0,255,255	0/0:24,0:24:99:0,72,255	0/0:105,0:105:100:0,255,255	0/0:135,1:136:100:0,255,255	0/0:58,0:58:100:0,174,255	0/0:264,0:264:100:0,255,255	0/0:62,0:62:100:0,186,255	0/0:65,0:65:100:0,195,255	0/0:129,0:129:100:0,255,255	0/0:118,1:119:100:0,255,255	0/0:27,0:27:99:0,81,255
ENA|CM000072|CM000072.5	199460228	SENA|CM000072|CM000072.5_199460228	T	G	.	PASS	QualityScore=0.0;DP=3620	GT:AD:DP:GQ:PL	1/0:9,20:29:100:255,0,237	1/0:62,184:246:100:255,0,255	0/0:163,0:163:100:0,255,255	0/0:146,0:146:100:0,255,255	0/0:11,0:11:99:0,33,255	0/0:79,0:79:100:0,237,255	0/0:91,0:91:100:0,255,255	0/0:132,0:132:100:0,255,255	1/0:62,142:204:100:255,0,255	0/1:42,29:71:100:255,0,255	1/0:22,24:46:100:255,0,255	0/1:35,31:66:100:255,0,255	0/0:57,0:57:100:0,171,255	1/0:85,254:339:100:255,0,255	0/0:130,0:130:100:0,255,255	0/0:83,0:83:100:0,250,255	0/0:157,0:157:100:0,255,255	0/0:45,0:45:99:0,135,255	0/0:88,0:88:100:0,255,255	1/0:209,229:438:100:255,0,255	0/0:24,0:24:99:0,72,255	0/0:105,0:105:100:0,255,255	0/0:135,1:136:100:0,255,255	0/0:58,0:58:100:0,174,255	1/0:137,137:274:100:255,0,255	0/0:62,0:62:100:0,186,255	0/0:65,0:65:100:0,195,255	0/0:127,2:129:100:0,255,255	0/0:119,0:119:100:0,255,255	0/0:27,0:27:99:0,81,255
ENA|CM000072|CM000072.5	199716092	SENA|CM000072|CM000072.5_199716092	C	T	.	PASS	QualityScore=0.0;DP=2226	GT:AD:DP:GQ:PL	0/0:3,0:3:88:0,9,108	0/0:8,0:8:99:0,24,255	0/1:125,38:163:100:255,0,255	0/0:65,0:65:100:0,195,255	1/0:2,10:12:99:255,0,36	0/0:42,0:42:99:0,126,255	0/0:154,1:155:100:0,255,255	0/0:171,1:172:100:0,255,255	0/0:10,0:10:99:0,30,255	0/0:69,1:70:100:0,175,255	0/0:31,0:31:99:0,93,255	0/0:106,0:106:100:0,255,255	0/0:30,0:30:99:0,90,255	0/0:44,0:44:99:0,132,255	0/0:104,0:104:100:0,255,255	1/0:57,82:139:100:255,0,255	0/0:203,0:203:100:0,255,255	0/0:12,0:12:99:0,36,255	0/1:69,31:100:100:255,0,255	0/0:115,0:115:100:0,255,255	0/0:3,0:3:88:0,9,108	0/0:51,0:51:99:0,153,255	0/0:97,0:97:100:0,255,255	0/1:54,27:81:100:255,0,255	0/0:39,0:39:99:0,117,255	1/0:23,29:52:100:255,0,255	0/1:43,15:58:100:255,0,255	0/0:162,1:163:100:0,255,255	0/0:89,0:89:100:0,255,255	1/1:0,9:9:99:255,27,0
ENA|CM000072|CM000072.5	205876242	SENA|CM000072|CM000072.5_205876242	C	T	.	PASS	QualityScore=0.0;DP=1628	GT:AD:DP:GQ:PL	0/0:4,0:4:94:0,12,144	0/0:2,0:2:79:0,6,72	0/0:43,0:43:99:0,129,255	0/0:53,0:53:99:0,159,255	./.:0,0:0	0/0:27,0:27:99:0,81,255	0/0:108,1:109:100:0,255,255	0/0:85,0:85:100:0,255,255	0/0:6,0:6:98:0,18,216	1/0:23,105:128:100:255,0,255	1/1:10,143:153:99:255,100,0	1/1:0,254:254:100:255,255,0	0/0:19,0:19:99:0,57,255	0/0:12,0:12:99:0,36,255	0/0:69,0:69:100:0,207,255	0/0:102,0:102:100:0,255,255	0/0:97,0:97:100:0,255,255	0/0:12,1:13:67:0,4,255	0/0:52,0:52:99:0,156,255	0/0:18,0:18:99:0,54,255	0/0:3,0:3:88:0,9,108	0/0:24,0:24:99:0,72,255	0/0:47,0:47:99:0,141,255	0/0:69,0:69:100:0,207,255	0/0:7,0:7:99:0,21,252	0/0:27,0:27:99:0,81,255	0/0:46,0:46:99:0,138,255	0/0:86,0:86:100:0,255,255	0/0:63,1:64:99:0,156,255	0/0:9,0:9:99:0,27,255
ENA|CM000072|CM000072.5	209191934	SENA|CM000072|CM000072.5_209191934	T	C	.	PASS	QualityScore=0.0;DP=885	GT:AD:DP:GQ:PL	1/1:0,6:6:98:216,18,0	0/0:2,0:2:79:0,6,72	0/1:20,16:36:100:255,0,255	1/0:8,8:16:100:240,0,240	0/0:7,0:7:99:0,21,252	0/1:7,4:11:99:111,0,219	1/0:24,41:65:100:255,0,255	1/1:0,59:59:100:255,177,0	0/0:6,1:7:96:15,0,195	0/0:56,0:56:100:0,168,255	0/0:25,0:25:99:0,75,255	0/0:72,0:72:100:0,216,255	0/0:9,0:9:99:0,27,255	1/1:0,17:17:99:255,51,0	0/1:33,25:58:100:255,0,255	0/1:36,26:62:100:255,0,255	0/0:75,0:75:100:0,225,255	0/0:3,0:3:88:0,9,108	1/1:0,42:42:99:255,126,0	0/0:28,0:28:99:0,84,255	./.:0,0:0	1/0:4,5:9:99:153,0,117	0/0:28,0:28:99:0,84,255	0/0:34,0:34:99:0,102,255	0/0:17,0:17:99:0,51,255	1/0:3,14:17:99:255,0,57	0/1:15,9:24:100:252,0,255	0/0:58,0:58:100:0,174,255	1/0:20,22:42:100:255,0,255	./.:0,0:0
ENA|CM000072|CM000072.5	209587290	SENA|CM000072|CM000072.5_209587290	A	T	.	PASS	QualityScore=0.0;DP=937	GT:AD:DP:GQ:PL	0/0:2,0:2:79:0,6,72	0/0:10,0:10:99:0,30,255	0/0:65,2:67:99:0,130,255	0/0:31,0:31:99:0,93,255	0/0:5,0:5:96:0,15,180	0/0:12,0:12:99:0,36,255	0/0:52,0:52:99:0,156,255	0/0:61,0:61:100:0,183,255	0/0:6,0:6:98:0,18,216	0/1:31,21:52:100:255,0,255	1/1:0,35:35:99:255,105,0	1/1:0,59:59:100:255,177,0	0/0:11,0:11:99:0,33,255	0/0:20,0:20:99:0,60,255	0/0:57,0:57:100:0,171,255	0/0:47,0:47:99:0,141,255	0/0:69,0:69:100:0,207,255	0/0:6,0:6:98:0,18,216	0/0:33,0:33:99:0,99,255	0/0:44,0:44:99:0,132,255	0/0:8,0:8:99:0,24,255	0/0:20,0:20:99:0,60,255	0/0:24,0:24:99:0,72,255	0/0:37,0:37:99:0,111,255	0/0:18,0:18:99:0,54,255	0/0:20,0:20:99:0,60,255	0/0:31,0:31:99:0,93,255	0/0:60,0:60:100:0,180,255	0/0:32,0:32:99:0,96,255	0/0:8,0:8:99:0,24,255
ENA|CM000072|CM000072.5	209711192	SENA|CM000072|CM000072.5_209711192	G	C	.	PASS	QualityScore=0.0;DP=1135	GT:AD:DP:GQ:PL	0/0:3,0:3:88:0,9,108	./.:0,0:0	0/0:75,1:76:100:0,193,255	0/0:42,0:42:99:0,126,255	0/0:2,0:2:79:0,6,72	0/0:8,0:8:99:0,24,255	0/0:93,0:93:100:0,255,255	0/0:59,0:59:100:0,177,255	0/0:2,0:2:79:0,6,72	0/1:45,32:77:100:255,0,255	1/0:27,30:57:100:255,0,255	0/1:87,67:154:100:255,0,255	0/0:5,0:5:96:0,15,180	0/0:12,0:12:99:0,36,255	0/0:47,0:47:99:0,141,255	0/0:66,0:66:100:0,198,255	0/0:120,0:120:100:0,255,255	0/0:3,0:3:88:0,9,108	0/0:16,0:16:99:0,48,255	0/0:35,0:35:99:0,105,255	0/0:1,0:1:66:0,3,36	0/0:7,0:7:99:0,21,252	0/0:6,0:6:98:0,18,216	0/0:55,0:55:100:0,165,255	0/0:8,0:8:99:0,24,255	0/0:9,0:9:99:0,27,255	0/0:22,0:22:99:0,66,255	0/0:87,0:87:100:0,255,255	0/0:61,0:61:100:0,183,255	0/0:2,0:2:79:0,6,72
ENA|CM000072|CM000072.5	210307947	SENA|CM000072|CM000072.5_210307947	A	G	.	PASS	QualityScore=0.0;DP=892	GT:AD:DP:GQ:PL	1/0:1,4:5:99:129,0,21	1/0:1,2:3:99:63,0,27	0/0:69,0:69:100:0,207,255	0/0:27,0:27:99:0,81,255	0/0:2,0:2:79:0,6,72	0/0:13,0:13:99:0,39,255	0/0:64,0:64:100:0,192,255	1/0:23,30:53:100:255,0,255	0/1:3,2:5:99:57,0,93	0/0:59,0:59:100:0,177,255	0/0:35,0:35:99:0,105,255	0/0:95,0:95:100:0,255,255	0/0:9,0:9:99:0,27,255	1/1:0,17:17:99:255,51,0	0/0:49,0:49:99:0,147,255	0/0:68,0:68:100:0,204,255	0/0:73,0:73:100:0,219,255	0/0:6,0:6:98:0,18,216	0/0:27,0:27:99:0,81,255	1/1:0,25:25:99:255,75,0	./.:0,0:0	0/0:8,0:8:99:0,24,255	0/0:24,0:24:99:0,72,255	0/0:43,0:43:99:0,129,255	1/1:0,13:13:99:255,39,0	0/0:17,0:17:99:0,51,255	0/0:18,0:18:99:0,54,255	0/0:22,0:22:99:0,66,255	0/0:42,0:42:99:0,126,255	0/0:1,0:1:66:0,3,36
ENA|CM000072|CM000072.5	210307955	SENA|CM000072|CM000072.5_210307955	C	T,A	.	PASS	QualityScore=0.0;DP=892	GT:AD:DP:GQ:PL	1/0:1,4,0:5:99:129,0,21,255,255,255	1/0:1,2,0:3:99:63,0,27,255,255,255	0/0:67,1,1:69:100:0,169,255,255,255,255	0/0:27,0,0:27:99:0,81,255,255,255,255	0/0:2,0,0:2:79:0,6,72,255,255,255	0/0:13,0,0:13:99:0,39,255,255,255,255	0/0:63,1,0:64:99:0,156,255,255,255,255	1/0:23,30,0:53:100:255,0,255,255,255,255	0/1:3,2,0:5:99:57,0,93,255,255,255	1/1:0,59,0:59:100:255,177,0,255,255,255	1/1:0,35,0:35:99:255,105,0,255,255,255	1/1:0,95,0:95:100:255,255,0,255,255,255	0/0:9,0,0:9:99:0,27,255,255,255,255	1/1:0,17,0:17:99:255,51,0,255,255,255	0/0:49,0,0:49:99:0,147,255,255,255,255	0/0:68,0,0:68:100:0,204,255,255,255,255	0/0:73,0,0:73:100:0,219,255,255,255,255	0/0:6,0,0:6:98:0,18,216,255,255,255	0/0:26,1,0:27:99:0,46,255,255,255,255	1/1:0,25,0:25:99:255,75,0,255,255,255	./.:0,0,0:0	0/0:8,0,0:8:99:0,24,255,255,255,255	0/0:24,0,0:24:99:0,72,255,255,255,255	0/0:43,0,0:43:99:0,129,255,255,255,255	1/1:0,13,0:13:99:255,39,0,255,255,255	0/0:17,0,0:17:99:0,51,255,255,255,255	0/0:18,0,0:18:99:0,54,255,255,255,255	0/0:22,0,0:22:99:0,66,255,255,255,255	0/0:42,0,0:42:99:0,126,255,255,255,255	0/0:1,0,0:1:66:0,3,36,255,255,255
ENA|CM000072|CM000072.5	211183769	SENA|CM000072|CM000072.5_211183769	T	G	.	PASS	QualityScore=0.0;DP=420	GT:AD:DP:GQ:PL	0/0:1,0:1:66:0,3,36	0/0:5,0:5:96:0,15,180	0/0:20,0:20:99:0,60,255	0/0:11,0:11:99:0,33,255	0/0:3,0:3:88:0,9,108	0/0:1,0:1:66:0,3,36	0/0:18,0:18:99:0,54,255	0/0:27,0:27:99:0,81,255	0/0:4,0:4:94:0,12,144	0/0:20,0:20:99:0,60,255	0/0:17,0:17:99:0,51,255	0/0:28,0:28:99:0,84,255	0/0:10,0:10:99:0,30,255	0/0:12,0:12:99:0,36,255	0/0:25,0:25:99:0,75,255	0/0:26,0:26:99:0,78,255	0/0:16,0:16:99:0,48,255	0/0:9,0:9:99:0,27,255	0/0:13,0:13:99:0,39,255	0/0:19,0:19:99:0,57,255	0/0:2,0:2:79:0,6,72	0/0:5,0:5:96:0,15,180	0/0:22,0:22:99:0,66,255	0/0:14,0:14:99:0,42,255	0/0:11,0:11:99:0,33,255	0/0:16,0:16:99:0,48,255	0/0:14,0:14:99:0,42,255	0/0:26,0:26:99:0,78,255	0/0:18,0:18:99:0,54,255	0/0:7,0:7:99:0,21,252
ENA|CM000072|CM000072.5	211970422	SENA|CM000072|CM000072.5_211970422	T	A	.	PASS	QualityScore=0.0;DP=316	GT:AD:DP:GQ:PL	0/0:2,0:2:79:0,6,72	0/1:5,2:7:99:51,0,159	1/0:3,4:7:99:123,0,87	0/1:11,5:16:99:132,0,255	1/0:2,4:6:99:126,0,54	0/1:19,10:29:100:255,0,255	1/0:5,6:11:99:183,0,147	1/0:3,8:11:99:255,0,75	0/1:6,5:11:99:147,0,183	1/0:8,8:16:100:240,0,240	1/0:4,5:9:99:153,0,117	0/1:5,1:6:98:18,0,162	0/0:5,0:5:96:0,15,180	1/1:0,7:7:99:252,21,0	0/1:8,7:15:100:207,0,243	0/0:6,1:7:96:15,0,195	0/1:3,1:4:99:24,0,96	0/1:6,4:10:99:114,0,186	0/1:9,8:17:100:237,0,255	1/0:6,7:13:100:213,0,177	0/0:4,0:4:94:0,12,144	0/1:13,7:20:100:192,0,255	0/1:9,5:14:99:138,0,255	./.:0,0:0	1/0:6,9:15:100:255,0,171	0/1:9,4:13:99:105,0,255	0/1:10,8:18:100:234,0,255	1/0:3,4:7:99:123,0,87	1/0:1,3:4:99:96,0,24	0/1:8,4:12:99:108,0,252
ENA|CM000072|CM000072.5	211970424	SENA|CM000072|CM000072.5_211970424	T	C	.	PASS	QualityScore=0.0;DP=316	GT:AD:DP:GQ:PL	0/0:2,0:2:79:0,6,72	0/1:5,2:7:99:51,0,159	1/0:3,4:7:99:123,0,87	0/1:11,5:16:99:132,0,255	1/0:2,4:6:99:126,0,54	0/1:19,10:29:100:255,0,255	1/0:5,6:11:99:183,0,147	1/0:3,8:11:99:255,0,75	0/1:6,5:11:99:147,0,183	0/0:15,1:16:94:0,12,255	0/0:8,1:9:88:9,0,255	0/0:6,0:6:98:0,18,216	0/0:5,0:5:96:0,15,180	1/1:0,7:7:99:252,21,0	0/1:8,7:15:100:207,0,243	0/0:6,1:7:96:15,0,195	0/1:3,1:4:99:24,0,96	0/1:6,4:10:99:114,0,186	0/1:9,8:17:100:237,0,255	1/0:6,7:13:100:213,0,177	0/0:4,0:4:94:0,12,144	0/1:13,7:20:100:192,0,255	0/1:9,5:14:99:138,0,255	./.:0,0:0	1/0:6,9:15:100:255,0,171	0/1:9,4:13:99:105,0,255	0/1:10,8:18:100:234,0,255	1/0:3,4:7:99:123,0,87	1/0:1,3:4:99:96,0,24	0/1:8,4:12:99:108,0,252
ENA|CM000072|CM000072.5	211970430	SENA|CM000072|CM000072.5_211970430	A	G	.	PASS	QualityScore=0.0;DP=316	GT:AD:DP:GQ:PL	0/0:2,0:2:79:0,6,72	0/0:7,0:7:99:0,21,252	0/0:7,0:7:99:0,21,252	0/0:16,0:16:99:0,48,255	0/0:6,0:6:98:0,18,216	0/0:29,0:29:99:0,87,255	0/0:11,0:11:99:0,33,255	0/0:11,0:11:99:0,33,255	0/0:11,0:11:99:0,33,255	0/1:9,7:16:100:204,0,255	0/1:5,4:9:99:117,0,153	0/1:5,1:6:98:18,0,162	0/0:5,0:5:96:0,15,180	0/0:7,0:7:99:0,21,252	0/0:15,0:15:99:0,45,255	0/0:7,0:7:99:0,21,252	0/0:4,0:4:94:0,12,144	0/0:10,0:10:99:0,30,255	0/0:17,0:17:99:0,51,255	0/0:13,0:13:99:0,39,255	0/0:4,0:4:94:0,12,144	0/0:20,0:20:99:0,60,255	0/0:14,0:14:99:0,42,255	./.:0,0:0	0/0:15,0:15:99:0,45,255	0/0:13,0:13:99:0,39,255	0/0:18,0:18:99:0,54,255	0/0:7,0:7:99:0,21,252	0/0:4,0:4:94:0,12,144	0/0:12,0:12:99:0,36,255
ENA|CM000072|CM000072.5	211970438	SENA|CM000072|CM000072.5_211970438	A	T	.	PASS	QualityScore=0.0;DP=672	GT:AD:DP:GQ:PL	0/1:1,1:2:99:30,0,30	1/1:0,4:4:94:144,12,0	0/1:5,4:9:99:117,0,153	0/1:27,9:36:100:216,0,255	0/1:5,5:10:99:150,0,150	0/1:20,20:40:100:255,0,255	1/0:13,17:30:100:255,0,255	1/0:5,6:11:99:183,0,147	0/1:6,2:8:99:48,0,192	1/0:8,29:37:100:255,0,177	1/0:4,18:22:99:255,0,78	1/1:0,14:14:99:255,42,0	1/0:6,9:15:100:255,0,171	0/0:12,1:13:67:0,4,255	1/0:10,11:21:100:255,0,255	1/0:10,17:27:100:255,0,255	0/0:12,2:14:99:30,0,255	1/0:9,13:22:100:255,0,255	0/1:13,7:20:100:192,0,255	0/1:27,9:36:100:216,0,255	0/1:4,2:6:99:54,0,126	1/0:14,15:29:100:255,0,255	0/1:22,21:43:100:255,0,255	0/1:9,7:16:100:204,0,255	0/1:26,12:38:100:255,0,255	1/0:23,28:51:100:255,0,255	0/1:25,18:43:100:255,0,255	0/1:22,6:28:99:132,0,255	1/0:8,10:18:100:255,0,234	1/0:3,6:9:99:189,0,81
ENA|CM000072|CM000072.5	211970440	SENA|CM000072|CM000072.5_211970440	C	T	.	PASS	QualityScore=0.0;DP=1362	GT:AD:DP:GQ:PL	0/1:3,1:4:99:24,0,96	0/1:9,5:14:99:138,0,255	0/1:16,3:19:99:51,0,255	0/1:56,12:68:100:227,0,255	0/1:17,5:22:99:113,0,255	0/0:77,10:87:99:98,0,255	0/1:41,14:55:100:255,0,255	0/0:23,3:26:99:29,0,255	0/1:22,4:26:99:66,0,255	0/1:65,22:87:100:255,0,255	0/1:37,18:55:100:255,0,255	0/1:26,6:32:99:120,0,255	0/1:19,6:25:99:141,0,255	0/0:27,0:27:99:0,81,255	0/1:39,20:59:100:255,0,255	0/1:30,23:53:100:255,0,255	0/1:21,5:26:99:101,0,255	0/1:35,7:42:99:125,0,255	0/0:43,0:43:99:0,129,255	0/0:58,5:63:89:0,10,255	0/0:11,0:11:99:0,33,255	0/1:45,16:61:100:255,0,255	0/1:65,28:93:100:255,0,255	0/1:14,5:19:99:123,0,255	0/0:57,8:65:99:93,0,255	0/1:57,39:96:100:255,0,255	0/1:65,14:79:100:255,0,255	0/1:42,11:53:100:237,0,255	0/0:24,4:28:99:60,0,255	0/0:24,0:24:99:0,72,255
ENA|CM000072|CM000072.5	211970444	SENA|CM000072|CM000072.5_211970444	C	T	.	PASS	QualityScore=0.0;DP=1362	GT:AD:DP:GQ:PL	0/0:4,0:4:94:0,12,144	0/1:10,4:14:99:102,0,255	0/0:19,0:19:99:0,57,255	0/1:56,12:68:100:227,0,255	0/0:19,3:22:99:42,0,255	0/1:66,21:87:100:255,0,255	0/1:41,14:55:100:255,0,255	0/1:16,10:26:100:255,0,255	0/1:18,8:26:100:210,0,255	0/0:79,8:87:99:26,0,255	0/0:49,6:55:99:50,0,255	0/1:27,5:32:99:84,0,255	0/0:25,0:25:99:0,75,255	0/0:27,0:27:99:0,81,255	0/1:43,16:59:100:255,0,255	0/1:45,8:53:99:128,0,255	0/1:21,5:26:99:101,0,255	0/1:30,12:42:100:255,0,255	0/1:28,15:43:100:255,0,255	0/0:55,8:63:99:99,0,255	0/1:9,2:11:99:39,0,255	0/1:45,16:61:100:255,0,255	0/1:74,19:93:100:255,0,255	0/0:19,0:19:99:0,57,255	0/1:50,15:65:100:255,0,255	0/1:79,17:96:100:255,0,255	0/1:60,19:79:100:255,0,255	0/0:47,6:53:99:56,0,255	0/1:23,5:28:99:96,0,255	0/1:14,10:24:100:255,0,255
ENA|CM000072|CM000072.5	211970447	SENA|CM000072|CM000072.5_211970447	C	T,A	.	PASS	QualityScore=0.0;DP=1218	GT:AD:DP:GQ:PL	0/0:2,0,0:2:79:0,6,72,255,255,255	0/0:9,0,0:9:99:0,27,255,255,255,255	0/0:16,0,0:16:99:0,48,255,255,255,255	0/0:62,0,0:62:100:0,186,255,255,255,255	0/0:21,0,0:21:99:0,63,255,255,255,255	0/0:71,0,0:71:100:0,213,255,255,255,255	0/0:49,0,0:49:99:0,147,255,255,255,255	0/0:21,0,0:21:99:0,63,255,255,255,255	0/0:21,0,0:21:99:0,63,255,255,255,255	0/1:62,19,0:81:100:255,0,255,255,255,255	0/0:41,7,0:48:99:108,0,255,255,255,255	0/0:25,4,0:29:99:57,0,255,255,255,255	0/0:22,0,0:22:99:0,66,255,255,255,255	0/0:27,0,0:27:99:0,81,255,255,255,255	0/0:54,0,0:54:100:0,162,255,255,255,255	0/0:47,0,0:47:99:0,141,255,255,255,255	0/0:22,0,0:22:99:0,66,255,255,255,255	0/0:40,0,0:40:99:0,120,255,255,255,255	0/0:32,0,0:32:99:0,96,255,255,255,255	0/0:60,0,0:60:100:0,180,255,255,255,255	0/0:9,0,0:9:99:0,27,255,255,255,255	0/0:55,0,0:55:100:0,165,255,255,255,255	0/0:87,0,0:87:100:0,255,255,255,255,255	0/0:19,0,0:19:99:0,57,255,255,255,255	0/0:59,0,0:59:100:0,177,255,255,255,255	0/0:89,0,0:89:100:0,255,255,255,255,255	0/0:71,0,0:71:100:0,213,255,255,255,255	0/0:50,0,0:50:99:0,150,255,255,255,255	0/0:27,0,0:27:99:0,81,255,255,255,255	0/0:18,0,0:18:99:0,54,255,255,255,255
ENA|CM000072|CM000072.5	211970456	SENA|CM000072|CM000072.5_211970456	T	C	.	PASS	QualityScore=0.0;DP=1046	GT:AD:DP:GQ:PL	0/0:2,0:2:79:0,6,72	0/0:7,0:7:99:0,21,252	0/0:12,0:12:99:0,36,255	0/0:52,0:52:99:0,156,255	0/0:16,0:16:99:0,48,255	0/0:58,0:58:100:0,174,255	0/0:44,0:44:99:0,132,255	0/0:15,0:15:99:0,45,255	0/0:15,0:15:99:0,45,255	0/1:52,19:71:100:255,0,255	0/1:32,14:46:100:255,0,255	1/0:13,13:26:100:255,0,255	0/0:20,0:20:99:0,60,255	0/0:20,0:20:99:0,60,255	0/0:44,0:44:99:0,132,255	0/0:46,0:46:99:0,138,255	0/0:22,0:22:99:0,66,255	0/0:32,0:32:99:0,96,255	0/0:26,0:26:99:0,78,255	0/0:50,0:50:99:0,150,255	0/0:7,0:7:99:0,21,252	0/0:41,0:41:99:0,123,255	0/0:79,0:79:100:0,237,255	0/0:19,0:19:99:0,57,255	0/0:50,0:50:99:0,150,255	0/0:83,0:83:100:0,250,255	0/0:61,0:61:100:0,183,255	0/0:46,0:46:99:0,138,255	0/0:24,0:24:99:0,72,255	0/0:12,0:12:99:0,36,255
ENA|CM000072|CM000072.5	211970460	SENA|CM000072|CM000072.5_211970460	C	T	.	PASS	QualityScore=0.0;DP=1046	GT:AD:DP:GQ:PL	0/0:2,0:2:79:0,6,72	0/0:7,0:7:99:0,21,252	0/0:12,0:12:99:0,36,255	0/0:52,0:52:99:0,156,255	0/0:16,0:16:99:0,48,255	0/0:58,0:58:100:0,174,255	0/0:44,0:44:99:0,132,255	0/0:15,0:15:99:0,45,255	0/0:15,0:15:99:0,45,255	0/1:52,19:71:100:255,0,255	0/1:32,14:46:100:255,0,255	0/1:13,13:26:100:255,0,255	0/0:20,0:20:99:0,60,255	0/0:20,0:20:99:0,60,255	0/0:44,0:44:99:0,132,255	0/0:46,0:46:99:0,138,255	0/0:22,0:22:99:0,66,255	0/0:32,0:32:99:0,96,255	0/0:26,0:26:99:0,78,255	0/0:50,0:50:99:0,150,255	0/0:7,0:7:99:0,21,252	0/0:41,0:41:99:0,123,255	0/0:79,0:79:100:0,237,255	0/0:19,0:19:99:0,57,255	0/0:50,0:50:99:0,150,255	0/0:83,0:83:100:0,250,255	0/0:61,0:61:100:0,183,255	0/0:46,0:46:99:0,138,255	0/0:24,0:24:99:0,72,255	0/0:12,0:12:99:0,36,255
ENA|CM000072|CM000072.5	211970579	SENA|CM000072|CM000072.5_211970579	A	G	.	PASS	QualityScore=0.0;DP=677	GT:AD:DP:GQ:PL	0/0:1,0:1:66:0,3,36	0/0:4,0:4:94:0,12,144	0/0:7,0:7:99:0,21,252	0/0:18,0:18:99:0,54,255	0/1:5,4:9:99:117,0,153	0/0:38,0:38:99:0,114,255	1/0:19,44:63:100:255,0,255	0/0:19,0:19:99:0,57,255	0/0:9,0:9:99:0,27,255	0/0:11,0:11:99:0,33,255	0/0:2,0:2:79:0,6,72	0/0:7,0:7:99:0,21,252	0/0:10,0:10:99:0,30,255	0/0:18,0:18:99:0,54,255	0/0:22,0:22:99:0,66,255	1/1:8,58:66:99:255,0,89	0/0:12,0:12:99:0,36,255	0/0:16,0:16:99:0,48,255	0/0:30,0:30:99:0,90,255	0/0:39,0:39:99:0,117,255	0/0:4,0:4:94:0,12,144	0/0:26,0:26:99:0,78,255	0/0:40,0:40:99:0,120,255	0/0:7,0:7:99:0,21,252	0/0:17,0:17:99:0,51,255	0/1:30,20:50:100:255,0,255	0/1:43,24:67:100:255,0,255	0/0:28,0:28:99:0,84,255	0/0:23,0:23:99:0,69,255	0/0:14,0:14:99:0,42,255
ENA|CM000072|CM000072.5	211970581	SENA|CM000072|CM000072.5_211970581	T	A	.	PASS	QualityScore=0.0;DP=677	GT:AD:DP:GQ:PL	0/0:1,0:1:66:0,3,36	0/1:3,1:4:99:24,0,96	0/1:5,2:7:99:51,0,159	0/1:11,7:18:100:198,0,255	1/0:4,5:9:99:153,0,117	0/1:22,16:38:100:255,0,255	1/0:11,52:63:100:255,0,207	0/1:12,7:19:100:195,0,255	1/0:3,6:9:99:189,0,81	0/1:8,3:11:99:75,0,255	0/0:2,0:2:79:0,6,72	0/0:6,1:7:96:15,0,195	0/1:8,2:10:99:42,0,255	0/1:14,4:18:99:90,0,255	1/0:11,11:22:100:255,0,255	1/1:5,61:66:98:255,19,0	0/1:8,4:12:99:108,0,252	1/0:7,9:16:100:255,0,204	0/1:17,13:30:100:255,0,255	0/1:24,15:39:100:255,0,255	1/0:1,3:4:99:96,0,24	1/0:7,19:26:100:255,0,174	1/0:16,24:40:100:255,0,255	0/1:5,2:7:99:51,0,159	0/1:10,7:17:100:201,0,255	1/0:18,32:50:100:255,0,255	1/0:19,48:67:100:255,0,255	1/0:11,17:28:100:255,0,255	0/1:17,6:23:99:147,0,255	1/0:7,7:14:100:210,0,210
ENA|CM000072|CM000072.5	211970583	SENA|CM000072|CM000072.5_211970583	T	C	.	PASS	QualityScore=0.0;DP=677	GT:AD:DP:GQ:PL	0/0:1,0:1:66:0,3,36	0/1:3,1:4:99:24,0,96	0/1:5,2:7:99:51,0,159	0/1:11,7:18:100:198,0,255	1/0:4,5:9:99:153,0,117	0/1:22,16:38:100:255,0,255	1/0:11,52:63:100:255,0,207	0/1:12,7:19:100:195,0,255	1/0:3,6:9:99:189,0,81	0/1:8,3:11:99:75,0,255	0/0:2,0:2:79:0,6,72	0/0:6,1:7:96:15,0,195	0/1:8,2:10:99:42,0,255	0/1:14,4:18:99:90,0,255	1/0:11,11:22:100:255,0,255	1/1:5,61:66:98:255,19,0	0/1:8,4:12:99:108,0,252	1/0:7,9:16:100:255,0,204	0/1:17,13:30:100:255,0,255	0/1:24,15:39:100:255,0,255	1/0:1,3:4:99:96,0,24	1/0:7,19:26:100:255,0,174	1/0:16,24:40:100:255,0,255	0/1:5,2:7:99:51,0,159	0/1:10,7:17:100:201,0,255	1/0:18,32:50:100:255,0,255	1/0:19,48:67:100:255,0,255	1/0:11,17:28:100:255,0,255	0/1:17,6:23:99:147,0,255	1/0:7,7:14:100:210,0,210
ENA|CM000072|CM000072.5	213627094	SENA|CM000072|CM000072.5_213627094	G	A	.	PASS	QualityScore=0.0;DP=1274	GT:AD:DP:GQ:PL	0/0:4,0:4:94:0,12,144	0/0:18,0:18:99:0,54,255	0/0:68,4:72:99:0,72,255	0/0:27,0:27:99:0,81,255	0/0:4,0:4:94:0,12,144	0/0:17,0:17:99:0,51,255	0/0:72,2:74:99:0,151,255	0/0:98,0:98:100:0,255,255	0/0:11,0:11:99:0,33,255	1/1:0,74:74:100:255,222,0	1/1:0,49:49:99:255,147,0	1/1:0,93:93:100:255,255,0	0/0:16,0:16:99:0,48,255	0/0:27,0:27:99:0,81,255	0/0:65,0:65:100:0,195,255	0/0:75,1:76:100:0,193,255	0/0:98,0:98:100:0,255,255	0/0:10,0:10:99:0,30,255	0/0:42,0:42:99:0,126,255	0/0:37,0:37:99:0,111,255	0/0:2,0:2:79:0,6,72	0/0:31,0:31:99:0,93,255	0/0:44,4:48:52:0,0,255	0/0:49,0:49:99:0,147,255	0/0:21,0:21:99:0,63,255	0/0:23,0:23:99:0,69,255	0/0:37,0:37:99:0,111,255	0/1:41,35:76:100:255,0,255	0/0:70,0:70:100:0,210,255	0/0:5,0:5:96:0,15,180
ENA|CM000072|CM000072.5	214192534	SENA|CM000072|CM000072.5_214192534	C	T	.	PASS	QualityScore=0.0;DP=1052	GT:AD:DP:GQ:PL	0/1:1,1:2:99:30,0,30	0/0:5,0:5:96:0,15,180	0/0:83,0:83:100:0,250,255	0/0:31,0:31:99:0,93,255	0/0:1,0:1:66:0,3,36	0/0:18,0:18:99:0,54,255	0/0:101,0:101:100:0,255,255	0/0:72,0:72:100:0,216,255	0/1:3,2:5:99:57,0,93	0/0:48,0:48:99:0,144,255	0/0:39,0:39:99:0,117,255	0/0:79,0:79:100:0,237,255	0/0:8,0:8:99:0,24,255	0/0:14,0:14:99:0,42,255	0/0:57,0:57:100:0,171,255	0/0:60,0:60:100:0,180,255	0/0:71,0:71:100:0,213,255	0/0:9,0:9:99:0,27,255	0/0:36,0:36:99:0,108,255	0/0:36,0:36:99:0,108,255	0/0:2,0:2:79:0,6,72	0/0:12,0:12:99:0,36,255	0/0:19,0:19:99:0,57,255	0/0:44,0:44:99:0,132,255	0/0:13,0:13:99:0,39,255	0/0:22,0:22:99:0,66,255	0/0:32,0:32:99:0,96,255	0/0:76,0:76:100:0,228,255	0/0:50,0:50:99:0,150,255	0/0:7,0:7:99:0,21,252
ENA|CM000072|CM000072.5	214192542	SENA|CM000072|CM000072.5_214192542	A	C	.	PASS	QualityScore=0.0;DP=1052	GT:AD:DP:GQ:PL	0/1:1,1:2:99:30,0,30	0/0:5,0:5:96:0,15,180	0/0:80,3:83:99:0,142,255	0/0:31,0:31:99:0,93,255	0/0:1,0:1:66:0,3,36	0/0:18,0:18:99:0,54,255	0/0:99,2:101:100:0,232,255	0/0:72,0:72:100:0,216,255	0/1:3,2:5:99:57,0,93	1/1:0,48:48:99:255,144,0	1/1:0,39:39:99:255,117,0	1/1:0,79:79:100:255,237,0	0/0:8,0:8:99:0,24,255	0/0:14,0:14:99:0,42,255	0/0:57,0:57:100:0,171,255	0/0:60,0:60:100:0,180,255	0/0:71,0:71:100:0,213,255	0/0:9,0:9:99:0,27,255	0/0:36,0:36:99:0,108,255	0/0:36,0:36:99:0,108,255	0/0:2,0:2:79:0,6,72	0/0:12,0:12:99:0,36,255	0/0:17,2:19:96:15,0,255	0/0:44,0:44:99:0,132,255	0/0:13,0:13:99:0,39,255	0/0:20,2:22:79:6,0,255	0/0:32,0:32:99:0,96,255	0/0:75,1:76:100:0,193,255	0/0:50,0:50:99:0,150,255	0/0:7,0:7:99:0,21,252
ENA|CM000072|CM000072.5	214954311	SENA|CM000072|CM000072.5_214954311	G	A	.	PASS	QualityScore=0.0;DP=556	GT:AD:DP:GQ:PL	0/0:1,0:1:66:0,3,36	0/0:1,0:1:66:0,3,36	0/1:20,18:38:100:255,0,255	0/0:14,0:14:99:0,42,255	0/1:3,1:4:99:24,0,96	0/1:6,2:8:99:48,0,192	1/0:19,22:41:100:255,0,255	0/0:26,0:26:99:0,78,255	./.:0,0:0	0/0:36,0:36:99:0,108,255	0/0:19,0:19:99:0,57,255	0/0:25,0:25:99:0,75,255	0/0:2,0:2:79:0,6,72	0/0:7,0:7:99:0,21,252	0/0:19,0:19:99:0,57,255	1/0:19,24:43:100:255,0,255	0/0:26,0:26:99:0,78,255	0/0:1,0:1:66:0,3,36	0/1:20,8:28:100:204,0,255	0/0:17,0:17:99:0,51,255	0/0:2,0:2:79:0,6,72	0/0:10,0:10:99:0,30,255	0/1:12,8:20:100:228,0,255	0/1:25,17:42:100:255,0,255	0/1:8,2:10:99:42,0,255	1/0:7,12:19:100:255,0,195	1/0:8,11:19:100:255,0,231	0/1:34,15:49:100:255,0,255	0/0:24,1:25:99:0,39,255	1/1:0,4:4:94:144,12,0
ENA|CM000072|CM000072.5	214954312	SENA|CM000072|CM000072.5_214954312	G	A	.	PASS	QualityScore=0.0;DP=556	GT:AD:DP:GQ:PL	0/0:1,0:1:66:0,3,36	0/0:1,0:1:66:0,3,36	0/1:20,18:38:100:255,0,255	0/0:14,0:14:99:0,42,255	0/1:3,1:4:99:24,0,96	0/1:6,2:8:99:48,0,192	1/0:19,22:41:100:255,0,255	0/0:26,0:26:99:0,78,255	./.:0,0:0	0/0:36,0:36:99:0,108,255	0/0:19,0:19:99:0,57,255	0/0:25,0:25:99:0,75,255	0/0:2,0:2:79:0,6,72	0/0:7,0:7:99:0,21,252	0/0:19,0:19:99:0,57,255	1/0:19,24:43:100:255,0,255	0/0:26,0:26:99:0,78,255	0/0:1,0:1:66:0,3,36	0/1:20,8:28:100:204,0,255	0/0:17,0:17:99:0,51,255	0/0:2,0:2:79:0,6,72	0/0:10,0:10:99:0,30,255	0/1:12,8:20:100:228,0,255	0/1:25,17:42:100:255,0,255	0/1:8,2:10:99:42,0,255	1/0:7,12:19:100:255,0,195	1/0:8,11:19:100:255,0,231	0/1:34,15:49:100:255,0,255	0/0:24,1:25:99:0,39,255	1/1:0,4:4:94:144,12,0
ENA|CM000072|CM000072.5	214954321	SENA|CM000072|CM000072.5_214954321	A	T	.	PASS	QualityScore=0.0;DP=556	GT:AD:DP:GQ:PL	0/0:1,0:1:66:0,3,36	0/0:1,0:1:66:0,3,36	0/0:38,0:38:99:0,114,255	0/0:14,0:14:99:0,42,255	0/0:4,0:4:94:0,12,144	0/0:8,0:8:99:0,24,255	1/0:19,22:41:100:255,0,255	0/0:26,0:26:99:0,78,255	./.:0,0:0	0/0:36,0:36:99:0,108,255	0/0:19,0:19:99:0,57,255	0/0:25,0:25:99:0,75,255	0/0:2,0:2:79:0,6,72	0/0:7,0:7:99:0,21,252	0/0:19,0:19:99:0,57,255	1/0:19,24:43:100:255,0,255	0/0:26,0:26:99:0,78,255	0/0:1,0:1:66:0,3,36	0/1:20,8:28:100:204,0,255	0/0:17,0:17:99:0,51,255	0/0:2,0:2:79:0,6,72	0/0:10,0:10:99:0,30,255	0/0:20,0:20:99:0,60,255	0/0:42,0:42:99:0,126,255	0/0:10,0:10:99:0,30,255	1/0:7,12:19:100:255,0,195	1/0:8,11:19:100:255,0,231	0/0:49,0:49:99:0,147,255	0/0:24,1:25:99:0,39,255	1/1:0,4:4:94:144,12,0
ENA|CM000072|CM000072.5	214954330	SENA|CM000072|CM000072.5_214954330	T	C	.	PASS	QualityScore=0.0;DP=556	GT:AD:DP:GQ:PL	0/0:1,0:1:66:0,3,36	0/0:1,0:1:66:0,3,36	0/1:20,18:38:100:255,0,255	0/0:14,0:14:99:0,42,255	0/1:3,1:4:99:24,0,96	0/1:6,2:8:99:48,0,192	0/0:41,0:41:99:0,123,255	0/0:26,0:26:99:0,78,255	./.:0,0:0	0/0:36,0:36:99:0,108,255	0/0:19,0:19:99:0,57,255	0/0:25,0:25:99:0,75,255	0/0:2,0:2:79:0,6,72	0/0:7,0:7:99:0,21,252	0/0:19,0:19:99:0,57,255	0/0:43,0:43:99:0,129,255	0/0:26,0:26:99:0,78,255	0/0:1,0:1:66:0,3,36	0/0:28,0:28:99:0,84,255	0/0:17,0:17:99:0,51,255	0/0:2,0:2:79:0,6,72	0/0:10,0:10:99:0,30,255	0/1:12,8:20:100:228,0,255	0/1:25,17:42:100:255,0,255	0/1:8,2:10:99:42,0,255	0/0:19,0:19:99:0,57,255	0/0:19,0:19:99:0,57,255	0/1:34,15:49:100:255,0,255	0/0:25,0:25:99:0,75,255	0/0:4,0:4:94:0,12,144
ENA|CM000072|CM000072.5	216989116	SENA|CM000072|CM000072.5_216989116	C	T	.	PASS	QualityScore=0.0;DP=1004	GT:AD:DP:GQ:PL	0/0:1,0:1:66:0,3,36	0/0:8,0:8:99:0,24,255	0/0:67,1:68:100:0,169,255	0/0:33,0:33:99:0,99,255	./.:0,0:0	0/0:12,0:12:99:0,36,255	0/0:65,0:65:100:0,195,255	0/1:66,27:93:100:255,0,255	./.:0,0:0	0/0:60,0:60:100:0,180,255	0/0:30,0:30:99:0,90,255	0/0:104,0:104:100:0,255,255	0/0:10,0:10:99:0,30,255	0/0:20,0:20:99:0,60,255	0/0:44,0:44:99:0,132,255	0/0:49,1:50:99:0,114,255	0/0:111,0:111:100:0,255,255	0/0:6,0:6:98:0,18,216	0/0:37,1:38:99:0,78,255	0/0:27,0:27:99:0,81,255	0/0:6,0:6:98:0,18,216	0/0:12,0:12:99:0,36,255	0/0:28,0:28:99:0,84,255	0/0:32,0:32:99:0,96,255	0/0:6,0:6:98:0,18,216	0/0:8,0:8:99:0,24,255	0/0:16,0:16:99:0,48,255	0/0:67,0:67:100:0,201,255	0/0:48,0:48:99:0,144,255	0/0:1,0:1:66:0,3,36
ENA|CM000072|CM000072.5	220836298	SENA|CM000072|CM000072.5_220836298	A	G	.	PASS	QualityScore=0.0;DP=768	GT:AD:DP:GQ:PL	./.:0,0:0	0/0:3,0:3:88:0,9,108	0/0:51,3:54:99:0,54,255	0/0:24,0:24:99:0,72,255	0/0:3,0:3:88:0,9,108	0/0:9,0:9:99:0,27,255	0/0:46,0:46:99:0,138,255	0/0:71,0:71:100:0,213,255	1/0:1,2:3:99:63,0,27	0/0:48,0:48:99:0,144,255	0/0:35,0:35:99:0,105,255	0/0:70,0:70:100:0,210,255	0/0:7,0:7:99:0,21,252	0/0:11,0:11:99:0,33,255	0/0:34,0:34:99:0,102,255	0/0:35,0:35:99:0,105,255	0/0:60,0:60:100:0,180,255	0/0:5,0:5:96:0,15,180	0/0:28,0:28:99:0,84,255	0/0:23,0:23:99:0,69,255	./.:0,0:0	0/0:15,0:15:99:0,45,255	0/0:23,1:24:99:0,36,255	0/0:20,0:20:99:0,60,255	0/0:13,0:13:99:0,39,255	0/0:4,0:4:94:0,12,144	0/0:21,0:21:99:0,63,255	0/0:50,0:50:99:0,150,255	0/0:45,0:45:99:0,135,255	0/0:7,0:7:99:0,21,252
ENA|CM000072|CM000072.5	242497204	SENA|CM000072|CM000072.5_242497204	A	G	.	PASS	QualityScore=0.0;DP=1200	GT:AD:DP:GQ:PL	0/0:5,0:5:96:0,15,180	0/0:9,0:9:99:0,27,255	1/0:34,41:75:100:255,0,255	0/0:27,0:27:99:0,81,255	1/0:2,6:8:99:192,0,48	0/0:12,0:12:99:0,36,255	0/0:70,0:70:100:0,210,255	0/0:67,0:67:100:0,201,255	0/0:11,0:11:99:0,33,255	1/1:0,72:72:100:255,216,0	1/1:0,42:42:99:255,126,0	1/1:1,84:85:100:255,219,0	0/0:11,0:11:99:0,33,255	0/0:25,0:25:99:0,75,255	0/0:73,0:73:100:0,219,255	1/0:40,44:84:100:255,0,255	0/0:69,0:69:100:0,207,255	0/0:13,0:13:99:0,39,255	0/1:26,22:48:100:255,0,255	0/0:54,0:54:100:0,162,255	0/0:10,0:10:99:0,30,255	0/0:19,0:19:99:0,57,255	0/0:39,0:39:99:0,117,255	0/0:50,0:50:99:0,150,255	0/0:24,0:24:99:0,72,255	0/1:25,20:45:100:255,0,255	1/0:14,17:31:100:255,0,255	0/0:68,0:68:100:0,204,255	0/0:45,0:45:99:0,135,255	1/0:4,5:9:99:153,0,117
ENA|CM000072|CM000072.5	242497216	SENA|CM000072|CM000072.5_242497216	G	T	.	PASS	QualityScore=0.0;DP=1200	GT:AD:DP:GQ:PL	1/1:0,5:5:96:180,15,0	1/1:0,9:9:99:255,27,0	0/0:75,0:75:100:0,225,255	0/0:27,0:27:99:0,81,255	0/0:8,0:8:99:0,24,255	0/0:12,0:12:99:0,36,255	0/0:70,0:70:100:0,210,255	0/0:67,0:67:100:0,201,255	0/0:10,1:11:66:3,0,255	0/0:72,0:72:100:0,216,255	0/0:42,0:42:99:0,126,255	0/0:85,0:85:100:0,255,255	1/1:0,11:11:99:255,33,0	1/1:0,25:25:99:255,75,0	1/1:0,73:73:100:255,219,0	0/0:84,0:84:100:0,253,255	0/0:69,0:69:100:0,207,255	1/1:0,13:13:99:255,39,0	0/0:48,0:48:99:0,144,255	1/1:0,54:54:100:255,162,0	1/0:4,6:10:99:186,0,114	1/1:0,19:19:99:255,57,0	1/1:0,39:39:99:255,117,0	0/0:50,0:50:99:0,150,255	0/1:12,12:24:100:255,0,255	0/0:45,0:45:99:0,135,255	0/0:31,0:31:99:0,93,255	0/0:67,1:68:100:0,169,255	0/0:45,0:45:99:0,135,255	0/0:9,0:9:99:0,27,255
ENA|CM000072|CM000072.5	249361312	SENA|CM000072|CM000072.5_249361312	G	A	.	PASS	QualityScore=0.0;DP=6518	GT:AD:DP:GQ:PL	0/0:2,0:2:79:0,6,72	0/0:2,0:2:79:0,6,72	0/0:708,53:761:100:0,255,255	0/1:119,23:142:100:255,0,255	0/0:1,0:1:66:0,3,36	0/0:10,0:10:99:0,30,255	0/1:297,149:446:100:255,0,255	0/1:960,108:1068:100:255,0,255	0/0:4,0:4:94:0,12,144	1/1:1,112:113:100:255,255,0	1/1:1,64:65:99:255,159,0	1/1:0,274:274:100:255,255,0	0/0:17,0:17:99:0,51,255	0/1:32,7:39:99:135,0,255	0/0:111,0:111:100:0,255,255	0/1:222,127:349:100:255,0,255	0/0:1411,128:1539:99:0,20,255	0/0:7,0:7:99:0,21,252	0/1:48,31:79:100:255,0,255	0/1:111,26:137:100:255,0,255	0/0:2,0:2:79:0,6,72	0/0:16,0:16:99:0,48,255	0/0:45,1:46:99:0,102,255	0/1:179,22:201:100:188,0,255	0/0:11,1:12:50:0,0,255	0/1:27,13:40:100:255,0,255	0/1:43,16:59:100:255,0,255	0/0:562,48:610:99:0,106,255	0/0:338,24:362:100:0,225,255	0/0:4,0:4:94:0,12,144
ENA|CM000072|CM000072.5	249361320	SENA|CM000072|CM000072.5_249361320	C	T	.	PASS	QualityScore=0.0;DP=6436	GT:AD:DP:GQ:PL	0/0:2,0:2:79:0,6,72	0/1:1,1:2:99:30,0,30	0/1:630,119:749:100:255,0,255	0/1:83,59:142:100:255,0,255	1/1:0,1:1:66:36,3,0	1/1:0,10:10:99:255,30,0	1/0:181,264:445:100:255,0,255	0/1:595,478:1073:100:255,0,255	0/0:4,0:4:94:0,12,144	1/1:0,113:113:100:255,255,0	1/1:1,64:65:99:255,159,0	1/1:0,274:274:100:255,255,0	0/1:14,3:17:99:57,0,255	0/1:25,14:39:100:255,0,255	0/1:87,24:111:100:255,0,255	1/0:133,215:348:100:255,0,255	0/1:798,668:1466:100:255,0,255	0/0:7,0:7:99:0,21,252	1/0:20,59:79:100:255,0,255	0/1:87,50:137:100:255,0,255	1/1:0,2:2:79:72,6,0	0/1:10,6:16:100:168,0,255	1/0:22,24:46:100:255,0,255	1/0:88,113:201:100:255,0,255	0/1:9,3:12:99:72,0,255	1/0:15,25:40:100:255,0,255	1/0:21,38:59:100:255,0,255	0/1:371,245:616:100:255,0,255	0/1:245,111:356:100:255,0,255	0/1:3,1:4:99:24,0,96
ENA|CM000072|CM000072.5	261090297	SENA|CM000072|CM000072.5_261090297	G	T	.	PASS	QualityScore=0.0;DP=814	GT:AD:DP:GQ:PL	./.:0,0:0	./.:0,0:0	0/0:57,1:58:99:0,139,255	0/0:25,0:25:99:0,75,255	0/0:2,0:2:79:0,6,72	0/0:2,0:2:79:0,6,72	0/0:51,0:51:99:0,153,255	0/0:64,0:64:100:0,192,255	0/0:1,0:1:66:0,3,36	0/1:42,17:59:100:255,0,255	0/1:19,5:24:99:107,0,255	1/0:47,59:106:100:255,0,255	0/0:2,0:2:79:0,6,72	0/0:6,0:6:98:0,18,216	0/0:39,0:39:99:0,117,255	0/0:47,0:47:99:0,141,255	0/0:78,0:78:100:0,234,255	0/0:2,0:2:79:0,6,72	0/0:19,0:19:99:0,57,255	0/0:24,0:24:99:0,72,255	./.:0,0:0	0/0:6,0:6:98:0,18,216	0/0:5,0:5:96:0,15,180	0/0:30,0:30:99:0,90,255	0/0:2,0:2:79:0,6,72	0/0:13,0:13:99:0,39,255	0/0:17,0:17:99:0,51,255	0/0:89,0:89:100:0,255,255	0/0:39,0:39:99:0,117,255	0/0:4,0:4:94:0,12,144
ENA|CM000072|CM000072.5	261090304	SENA|CM000072|CM000072.5_261090304	G	A	.	PASS	QualityScore=0.0;DP=814	GT:AD:DP:GQ:PL	./.:0,0:0	./.:0,0:0	0/0:57,1:58:99:0,139,255	0/0:25,0:25:99:0,75,255	0/0:2,0:2:79:0,6,72	0/0:2,0:2:79:0,6,72	0/0:51,0:51:99:0,153,255	0/0:64,0:64:100:0,192,255	0/0:1,0:1:66:0,3,36	0/0:59,0:59:100:0,177,255	0/0:24,0:24:99:0,72,255	0/0:106,0:106:100:0,255,255	0/0:2,0:2:79:0,6,72	0/0:6,0:6:98:0,18,216	0/0:39,0:39:99:0,117,255	0/0:47,0:47:99:0,141,255	0/0:78,0:78:100:0,234,255	0/0:2,0:2:79:0,6,72	0/0:19,0:19:99:0,57,255	0/0:24,0:24:99:0,72,255	./.:0,0:0	0/0:6,0:6:98:0,18,216	0/0:5,0:5:96:0,15,180	0/0:30,0:30:99:0,90,255	0/0:2,0:2:79:0,6,72	0/0:13,0:13:99:0,39,255	0/0:17,0:17:99:0,51,255	0/0:89,0:89:100:0,255,255	0/0:39,0:39:99:0,117,255	0/0:4,0:4:94:0,12,144
ENA|CM000072|CM000072.5	261090313	SENA|CM000072|CM000072.5_261090313	C	T	.	PASS	QualityScore=0.0;DP=814	GT:AD:DP:GQ:PL	./.:0,0:0	./.:0,0:0	0/0:58,0:58:100:0,174,255	0/0:24,1:25:99:0,39,255	0/0:2,0:2:79:0,6,72	0/0:2,0:2:79:0,6,72	0/0:51,0:51:99:0,153,255	0/0:64,0:64:100:0,192,255	0/0:1,0:1:66:0,3,36	0/0:59,0:59:100:0,177,255	0/0:24,0:24:99:0,72,255	0/0:106,0:106:100:0,255,255	0/0:2,0:2:79:0,6,72	0/0:6,0:6:98:0,18,216	0/0:39,0:39:99:0,117,255	0/0:47,0:47:99:0,141,255	0/0:78,0:78:100:0,234,255	0/0:2,0:2:79:0,6,72	0/0:19,0:19:99:0,57,255	0/0:24,0:24:99:0,72,255	./.:0,0:0	0/0:6,0:6:98:0,18,216	0/0:5,0:5:96:0,15,180	0/0:30,0:30:99:0,90,255	0/0:2,0:2:79:0,6,72	0/0:13,0:13:99:0,39,255	0/0:17,0:17:99:0,51,255	0/0:89,0:89:100:0,255,255	0/0:39,0:39:99:0,117,255	0/0:4,0:4:94:0,12,144
ENA|CM000072|CM000072.5	261090315	SENA|CM000072|CM000072.5_261090315	G	A	.	PASS	QualityScore=0.0;DP=814	GT:AD:DP:GQ:PL	./.:0,0:0	./.:0,0:0	0/0:57,1:58:99:0,139,255	0/0:25,0:25:99:0,75,255	0/0:2,0:2:79:0,6,72	0/0:2,0:2:79:0,6,72	0/0:51,0:51:99:0,153,255	0/0:64,0:64:100:0,192,255	0/0:1,0:1:66:0,3,36	0/0:59,0:59:100:0,177,255	0/0:24,0:24:99:0,72,255	0/0:106,0:106:100:0,255,255	0/0:2,0:2:79:0,6,72	0/0:6,0:6:98:0,18,216	0/0:39,0:39:99:0,117,255	0/0:47,0:47:99:0,141,255	0/0:78,0:78:100:0,234,255	0/0:2,0:2:79:0,6,72	0/0:19,0:19:99:0,57,255	0/0:24,0:24:99:0,72,255	./.:0,0:0	0/0:6,0:6:98:0,18,216	0/0:5,0:5:96:0,15,180	0/0:30,0:30:99:0,90,255	0/0:2,0:2:79:0,6,72	0/0:13,0:13:99:0,39,255	0/0:17,0:17:99:0,51,255	0/0:89,0:89:100:0,255,255	0/0:39,0:39:99:0,117,255	0/0:4,0:4:94:0,12,144
ENA|CM000072|CM000072.5	261090326	SENA|CM000072|CM000072.5_261090326	T	C	.	PASS	QualityScore=0.0;DP=814	GT:AD:DP:GQ:PL	./.:0,0:0	./.:0,0:0	0/0:58,0:58:100:0,174,255	0/0:24,1:25:99:0,39,255	0/0:2,0:2:79:0,6,72	0/0:2,0:2:79:0,6,72	0/0:51,0:51:99:0,153,255	0/0:64,0:64:100:0,192,255	0/0:1,0:1:66:0,3,36	0/0:59,0:59:100:0,177,255	0/0:24,0:24:99:0,72,255	0/0:106,0:106:100:0,255,255	0/0:2,0:2:79:0,6,72	0/0:6,0:6:98:0,18,216	0/0:39,0:39:99:0,117,255	0/0:47,0:47:99:0,141,255	0/0:78,0:78:100:0,234,255	0/0:2,0:2:79:0,6,72	0/0:19,0:19:99:0,57,255	0/0:24,0:24:99:0,72,255	./.:0,0:0	0/0:6,0:6:98:0,18,216	0/0:5,0:5:96:0,15,180	0/0:30,0:30:99:0,90,255	0/0:2,0:2:79:0,6,72	0/0:13,0:13:99:0,39,255	0/0:17,0:17:99:0,51,255	0/0:89,0:89:100:0,255,255	0/0:39,0:39:99:0,117,255	0/0:4,0:4:94:0,12,144
ENA|CM000072|CM000072.5	261090330	SENA|CM000072|CM000072.5_261090330	G	A	.	PASS	QualityScore=0.0;DP=814	GT:AD:DP:GQ:PL	./.:0,0:0	./.:0,0:0	0/1:33,25:58:100:255,0,255	0/1:13,12:25:100:255,0,255	1/1:0,2:2:79:72,6,0	1/0:1,1:2:99:30,0,30	0/1:27,24:51:100:255,0,255	1/0:31,33:64:100:255,0,255	1/1:0,1:1:66:36,3,0	0/0:59,0:59:100:0,177,255	0/0:24,0:24:99:0,72,255	0/0:106,0:106:100:0,255,255	0/0:2,0:2:79:0,6,72	1/0:3,3:6:99:90,0,90	1/0:16,23:39:100:255,0,255	0/1:28,19:47:100:255,0,255	1/0:39,39:78:100:255,0,255	0/0:2,0:2:79:0,6,72	1/0:9,10:19:100:255,0,255	0/0:24,0:24:99:0,72,255	./.:0,0:0	1/0:3,3:6:99:90,0,90	0/1:3,2:5:99:57,0,93	1/0:11,19:30:100:255,0,255	0/0:2,0:2:79:0,6,72	1/0:6,7:13:100:213,0,177	0/1:11,6:17:100:165,0,255	0/1:46,43:89:100:255,0,255	0/1:26,13:39:100:255,0,255	1/0:2,2:4:99:60,0,60
ENA|CM000072|CM000072.5	261203180	SENA|CM000072|CM000072.5_261203180	G	A	.	PASS	QualityScore=0.0;DP=693	GT:AD:DP:GQ:PL	0/0:4,0:4:94:0,12,144	1/1:0,1:1:66:36,3,0	1/1:1,52:53:99:255,124,0	1/0:11,17:28:100:255,0,255	1/1:0,8:8:99:255,24,0	1/1:0,6:6:98:216,18,0	0/0:42,0:42:99:0,126,255	1/1:0,49:49:99:255,147,0	1/1:0,3:3:88:108,9,0	0/0:42,0:42:99:0,126,255	0/0:38,0:38:99:0,114,255	0/0:54,0:54:100:0,162,255	1/1:0,8:8:99:255,24,0	0/1:11,2:13:99:33,0,255	1/1:0,36:36:99:255,108,0	0/0:31,0:31:99:0,93,255	1/1:0,39:39:99:255,117,0	1/1:0,1:1:66:36,3,0	0/0:11,0:11:99:0,33,255	1/1:0,28:28:99:255,84,0	1/1:0,5:5:96:180,15,0	1/1:0,12:12:99:255,36,0	1/1:0,14:14:99:255,42,0	1/1:0,40:40:99:255,120,0	1/1:0,6:6:98:216,18,0	0/0:15,0:15:99:0,45,255	0/0:25,0:25:99:0,75,255	1/0:19,28:47:100:255,0,255	1/0:13,17:30:100:255,0,255	0/0:4,0:4:94:0,12,144
ENA|CM000072|CM000072.5	263468275	SENA|CM000072|CM000072.5_263468275	C	G	.	PASS	QualityScore=0.0;DP=5086	GT:AD:DP:GQ:PL	0/0:56,0:56:100:0,168,255	0/0:193,0:193:100:0,255,255	0/1:274,42:316:100:255,0,255	0/1:67,38:105:100:255,0,255	0/1:11,4:15:99:99,0,255	0/1:29,17:46:100:255,0,255	0/1:103,58:161:100:255,0,255	0/1:147,86:233:100:255,0,255	0/0:96,0:96:100:0,255,255	0/0:173,0:173:100:0,255,255	0/0:107,0:107:100:0,255,255	0/0:167,0:167:100:0,255,255	0/1:37,27:64:100:255,0,255	0/0:323,1:324:100:0,255,255	0/1:229,43:272:100:255,0,255	0/1:89,69:158:100:255,0,255	0/1:285,35:320:100:255,0,255	0/1:29,7:36:99:144,0,255	0/1:142,27:169:100:255,0,255	0/0:504,0:504:100:0,255,255	0/1:19,5:24:99:107,0,255	0/1:100,16:116:100:227,0,255	0/1:107,46:153:100:255,0,255	0/0:229,1:230:100:0,255,255	0/0:297,0:297:100:0,255,255	0/0:123,12:135:99:25,0,255	0/1:146,17:163:99:122,0,255	0/1:229,34:263:100:255,0,255	0/1:75,54:129:100:255,0,255	0/0:57,4:61:99:0,39,255
ENA|CM000072|CM000072.5	263468282	SENA|CM000072|CM000072.5_263468282	G	A	.	PASS	QualityScore=0.0;DP=5096	GT:AD:DP:GQ:PL	0/0:56,0:56:100:0,168,255	0/0:193,0:193:100:0,255,255	0/0:323,0:323:100:0,255,255	0/0:104,1:105:100:0,255,255	0/0:15,0:15:99:0,45,255	0/0:46,0:46:99:0,138,255	0/0:160,1:161:100:0,255,255	0/0:229,0:229:100:0,255,255	0/0:96,0:96:100:0,255,255	0/1:100,73:173:100:255,0,255	0/1:75,32:107:100:255,0,255	0/1:96,71:167:100:255,0,255	0/0:64,0:64:100:0,192,255	0/0:323,1:324:100:0,255,255	0/0:274,0:274:100:0,255,255	0/0:158,0:158:100:0,255,255	0/0:323,1:324:100:0,255,255	0/0:36,0:36:99:0,108,255	0/0:169,0:169:100:0,255,255	0/0:504,0:504:100:0,255,255	0/0:24,0:24:99:0,72,255	0/0:116,0:116:100:0,255,255	0/0:153,0:153:100:0,255,255	0/0:229,0:229:100:0,255,255	0/0:297,0:297:100:0,255,255	0/0:135,0:135:100:0,255,255	0/0:163,0:163:100:0,255,255	0/0:264,1:265:100:0,255,255	0/0:129,0:129:100:0,255,255	0/0:61,0:61:100:0,183,255
ENA|CM000072|CM000072.5	263468285	SENA|CM000072|CM000072.5_263468285	G	A	.	PASS	QualityScore=0.0;DP=5098	GT:AD:DP:GQ:PL	0/0:50,6:56:99:48,0,255	0/0:179,13:192:99:0,110,255	0/0:285,26:311:53:1,0,255	0/0:105,0:105:100:0,255,255	0/0:15,0:15:99:0,45,255	0/0:46,0:46:99:0,138,255	0/0:161,0:161:100:0,255,255	0/0:229,0:229:100:0,255,255	0/0:87,9:96:99:35,0,255	0/0:173,0:173:100:0,255,255	0/0:107,0:107:100:0,255,255	0/0:167,0:167:100:0,255,255	0/0:64,0:64:100:0,192,255	0/1:285,38:323:100:255,0,255	0/0:254,23:277:76:0,5,255	0/0:158,0:158:100:0,255,255	0/1:285,35:320:100:255,0,255	0/0:31,5:36:99:72,0,255	0/1:149,20:169:100:212,0,255	0/1:453,66:519:100:255,0,255	0/1:18,6:24:99:143,0,255	0/0:106,10:116:92:11,0,255	0/0:153,0:153:100:0,255,255	0/1:193,41:234:100:255,0,255	0/1:264,31:295:100:229,0,255	0/0:123,12:135:99:25,0,255	0/1:145,18:163:99:157,0,255	0/0:264,0:264:100:0,255,255	0/0:129,0:129:100:0,255,255	0/0:52,9:61:99:140,0,255
ENA|CM000072|CM000072.5	263468304	SENA|CM000072|CM000072.5_263468304	A	G	.	PASS	QualityScore=0.0;DP=2920	GT:AD:DP:GQ:PL	0/0:30,0:30:99:0,90,255	0/0:82,0:82:100:0,247,255	0/0:173,4:177:100:0,255,255	0/1:48,14:62:100:255,0,255	0/1:9,3:12:99:72,0,255	0/1:24,6:30:99:126,0,255	0/1:75,48:123:100:255,0,255	0/1:108,37:145:100:255,0,255	0/0:43,0:43:99:0,129,255	0/0:165,0:165:100:0,255,255	0/0:48,0:48:99:0,144,255	0/0:120,0:120:100:0,255,255	0/0:35,6:41:99:93,0,255	0/0:155,0:155:100:0,255,255	0/0:144,6:150:100:0,235,255	0/1:72,40:112:100:255,0,255	0/0:143,15:158:99:65,0,255	0/0:18,3:21:99:44,0,255	0/0:84,14:98:100:209,0,255	0/0:254,1:255:100:0,255,255	0/1:14,4:18:99:90,0,255	0/0:51,2:53:99:0,88,255	0/1:88,33:121:100:255,0,255	0/0:118,0:118:100:0,255,255	0/0:145,0:145:100:0,255,255	0/0:65,7:72:99:35,0,255	0/1:76,17:93:100:255,0,255	0/1:142,22:164:100:255,0,255	0/1:57,17:74:100:255,0,255	0/1:28,7:35:99:146,0,255
ENA|CM000072|CM000072.5	264898482	SENA|CM000072|CM000072.5_264898482	C	T	.	PASS	QualityScore=0.0;DP=894	GT:AD:DP:GQ:PL	1/1:0,1:1:66:36,3,0	0/1:2,2:4:99:60,0,60	0/0:55,0:55:100:0,165,255	0/0:32,0:32:99:0,96,255	0/0:2,0:2:79:0,6,72	0/0:8,0:8:99:0,24,255	0/0:66,0:66:100:0,198,255	0/0:56,0:56:100:0,168,255	0/0:1,0:1:66:0,3,36	0/0:45,0:45:99:0,135,255	0/0:37,0:37:99:0,111,255	0/0:90,0:90:100:0,255,255	1/1:0,3:3:88:108,9,0	1/1:0,18:18:99:255,54,0	1/1:0,51:51:99:255,153,0	0/0:40,0:40:99:0,120,255	0/0:74,0:74:100:0,222,255	1/1:0,8:8:99:255,24,0	0/0:25,0:25:99:0,75,255	1/1:0,19:19:99:255,57,0	1/1:0,1:1:66:36,3,0	1/1:0,11:11:99:255,33,0	1/1:1,34:35:99:255,69,0	0/0:44,0:44:99:0,132,255	1/0:3,6:9:99:189,0,81	0/0:17,0:17:99:0,51,255	0/0:26,0:26:99:0,78,255	0/0:70,0:70:100:0,210,255	0/0:44,0:44:99:0,132,255	0/0:2,0:2:79:0,6,72
ENA|CM000072|CM000072.5	266267671	SENA|CM000072|CM000072.5_266267671	A	G	.	PASS	QualityScore=0.0;DP=1164	GT:AD:DP:GQ:PL	0/0:1,0:1:66:0,3,36	0/0:8,0:8:99:0,24,255	0/0:77,2:79:100:0,166,255	0/0:33,0:33:99:0,99,255	0/0:3,0:3:88:0,9,108	0/0:19,0:19:99:0,57,255	0/0:74,1:75:100:0,190,255	0/0:83,0:83:100:0,250,255	0/0:7,0:7:99:0,21,252	1/1:0,80:80:100:255,240,0	1/1:0,54:54:100:255,162,0	1/1:0,93:93:100:255,255,0	0/0:12,0:12:99:0,36,255	0/0:27,0:27:99:0,81,255	0/0:63,0:63:100:0,189,255	0/0:52,0:52:99:0,156,255	0/0:87,0:87:100:0,255,255	0/0:6,0:6:98:0,18,216	0/0:50,0:50:99:0,150,255	0/0:45,0:45:99:0,135,255	0/0:2,0:2:79:0,6,72	0/0:17,0:17:99:0,51,255	0/0:41,1:42:99:0,91,255	0/0:56,0:56:100:0,168,255	0/0:18,0:18:99:0,54,255	0/0:24,0:24:99:0,72,255	0/0:19,0:19:99:0,57,255	0/0:64,0:64:100:0,192,255	0/0:41,0:41:99:0,123,255	0/0:4,0:4:94:0,12,144
ENA|CM000072|CM000072.5	266267683	SENA|CM000072|CM000072.5_266267683	A	G	.	PASS	QualityScore=0.0;DP=1164	GT:AD:DP:GQ:PL	0/0:1,0:1:66:0,3,36	0/0:8,0:8:99:0,24,255	0/0:77,2:79:100:0,166,255	0/0:33,0:33:99:0,99,255	0/0:3,0:3:88:0,9,108	0/0:19,0:19:99:0,57,255	0/0:74,1:75:100:0,190,255	0/0:83,0:83:100:0,250,255	0/0:7,0:7:99:0,21,252	1/1:0,80:80:100:255,240,0	1/1:0,54:54:100:255,162,0	1/1:0,93:93:100:255,255,0	0/0:12,0:12:99:0,36,255	0/0:27,0:27:99:0,81,255	0/0:63,0:63:100:0,189,255	0/0:52,0:52:99:0,156,255	0/0:87,0:87:100:0,255,255	0/0:6,0:6:98:0,18,216	0/0:50,0:50:99:0,150,255	0/0:45,0:45:99:0,135,255	0/0:2,0:2:79:0,6,72	0/0:17,0:17:99:0,51,255	0/0:41,1:42:99:0,91,255	0/0:56,0:56:100:0,168,255	0/0:18,0:18:99:0,54,255	0/0:24,0:24:99:0,72,255	0/0:19,0:19:99:0,57,255	0/0:64,0:64:100:0,192,255	0/0:41,0:41:99:0,123,255	0/0:4,0:4:94:0,12,144
ENA|CM000072|CM000072.5	273708706	SENA|CM000072|CM000072.5_273708706	G	A	.	PASS	QualityScore=0.0;DP=1021	GT:AD:DP:GQ:PL	0/0:1,0:1:66:0,3,36	0/0:8,0:8:99:0,24,255	0/0:62,1:63:99:0,153,255	0/0:25,0:25:99:0,75,255	0/0:1,0:1:66:0,3,36	0/0:11,0:11:99:0,33,255	0/0:46,0:46:99:0,138,255	0/0:72,0:72:100:0,216,255	0/0:9,0:9:99:0,27,255	1/1:0,86:86:100:255,255,0	1/1:0,41:41:99:255,123,0	1/1:0,125:125:100:255,255,0	0/0:11,0:11:99:0,33,255	0/0:20,0:20:99:0,60,255	0/0:46,0:46:99:0,138,255	0/0:54,0:54:100:0,162,255	0/0:105,0:105:100:0,255,255	0/0:3,0:3:88:0,9,108	0/0:23,0:23:99:0,69,255	0/0:21,0:21:99:0,63,255	0/0:2,0:2:79:0,6,72	0/0:22,0:22:99:0,66,255	0/0:33,1:34:99:0,67,255	0/0:54,0:54:100:0,162,255	0/0:10,0:10:99:0,30,255	0/0:14,0:14:99:0,42,255	0/0:13,0:13:99:0,39,255	0/0:53,0:53:99:0,159,255	0/0:41,0:41:99:0,123,255	0/0:7,0:7:99:0,21,252
ENA|CM000072|CM000072.5	273708712	SENA|CM000072|CM000072.5_273708712	A	G	.	PASS	QualityScore=0.0;DP=1021	GT:AD:DP:GQ:PL	0/0:1,0:1:66:0,3,36	0/0:8,0:8:99:0,24,255	0/0:62,1:63:99:0,153,255	0/0:25,0:25:99:0,75,255	0/0:1,0:1:66:0,3,36	0/0:11,0:11:99:0,33,255	0/0:46,0:46:99:0,138,255	0/0:72,0:72:100:0,216,255	0/0:9,0:9:99:0,27,255	1/1:0,86:86:100:255,255,0	1/1:0,41:41:99:255,123,0	1/1:0,125:125:100:255,255,0	0/0:11,0:11:99:0,33,255	0/0:20,0:20:99:0,60,255	0/0:46,0:46:99:0,138,255	0/0:54,0:54:100:0,162,255	0/0:105,0:105:100:0,255,255	0/0:3,0:3:88:0,9,108	0/0:23,0:23:99:0,69,255	0/0:21,0:21:99:0,63,255	0/0:2,0:2:79:0,6,72	0/0:22,0:22:99:0,66,255	0/0:33,1:34:99:0,67,255	0/0:54,0:54:100:0,162,255	0/0:10,0:10:99:0,30,255	0/0:14,0:14:99:0,42,255	0/0:13,0:13:99:0,39,255	0/0:53,0:53:99:0,159,255	0/0:41,0:41:99:0,123,255	0/0:7,0:7:99:0,21,252
ENA|CM000072|CM000072.5	276656781	SENA|CM000072|CM000072.5_276656781	T	C	.	PASS	QualityScore=0.0;DP=813	GT:AD:DP:GQ:PL	0/0:5,0:5:96:0,15,180	0/0:16,0:16:99:0,48,255	0/0:32,0:32:99:0,96,255	1/1:1,10:11:66:255,0,3	1/1:0,1:1:66:36,3,0	0/0:15,0:15:99:0,45,255	0/0:44,2:46:99:0,66,255	1/1:0,22:22:99:255,66,0	0/0:15,0:15:99:0,45,255	1/1:0,56:56:100:255,168,0	1/1:0,36:36:99:255,108,0	1/1:0,45:45:99:255,135,0	0/1:8,4:12:99:108,0,252	0/0:28,0:28:99:0,84,255	1/1:0,47:47:99:255,141,0	0/0:49,0:49:99:0,147,255	1/0:24,35:59:100:255,0,255	0/1:4,2:6:99:54,0,126	0/0:32,0:32:99:0,96,255	0/0:29,0:29:99:0,87,255	0/1:6,4:10:99:114,0,186	1/1:0,13:13:99:255,39,0	1/0:14,14:28:100:255,0,255	0/0:25,0:25:99:0,75,255	0/0:24,0:24:99:0,72,255	0/0:39,0:39:99:0,117,255	0/0:30,0:30:99:0,90,255	1/0:21,24:45:100:255,0,255	1/1:0,24:24:99:255,72,0	0/0:13,0:13:99:0,39,255
ENA|CM000072|CM000072.5	276656788	SENA|CM000072|CM000072.5_276656788	A	G	.	PASS	QualityScore=0.0;DP=813	GT:AD:DP:GQ:PL	0/0:5,0:5:96:0,15,180	0/0:16,0:16:99:0,48,255	0/0:32,0:32:99:0,96,255	1/1:1,10:11:66:255,0,3	1/1:0,1:1:66:36,3,0	0/0:15,0:15:99:0,45,255	0/0:44,2:46:99:0,66,255	1/1:0,22:22:99:255,66,0	0/0:15,0:15:99:0,45,255	1/1:0,56:56:100:255,168,0	1/1:0,36:36:99:255,108,0	1/1:0,45:45:99:255,135,0	0/1:8,4:12:99:108,0,252	0/0:28,0:28:99:0,84,255	1/1:0,47:47:99:255,141,0	0/0:49,0:49:99:0,147,255	1/0:24,35:59:100:255,0,255	0/1:4,2:6:99:54,0,126	0/0:32,0:32:99:0,96,255	0/0:29,0:29:99:0,87,255	0/1:6,4:10:99:114,0,186	1/1:0,13:13:99:255,39,0	0/1:14,14:28:100:255,0,255	0/0:25,0:25:99:0,75,255	0/0:24,0:24:99:0,72,255	0/0:39,0:39:99:0,117,255	0/0:30,0:30:99:0,90,255	1/0:21,24:45:100:255,0,255	1/1:0,24:24:99:255,72,0	0/0:13,0:13:99:0,39,255
ENA|CM000072|CM000072.5	276656795	SENA|CM000072|CM000072.5_276656795	T	C	.	PASS	QualityScore=0.0;DP=813	GT:AD:DP:GQ:PL	0/0:5,0:5:96:0,15,180	0/0:16,0:16:99:0,48,255	0/0:32,0:32:99:0,96,255	1/1:1,10:11:66:255,0,3	1/1:0,1:1:66:36,3,0	0/0:15,0:15:99:0,45,255	0/0:46,0:46:99:0,138,255	1/1:0,22:22:99:255,66,0	0/0:15,0:15:99:0,45,255	0/0:56,0:56:100:0,168,255	0/0:36,0:36:99:0,108,255	0/0:45,0:45:99:0,135,255	0/1:8,4:12:99:108,0,252	0/0:28,0:28:99:0,84,255	1/1:0,47:47:99:255,141,0	0/0:49,0:49:99:0,147,255	1/0:24,35:59:100:255,0,255	0/1:4,2:6:99:54,0,126	0/0:32,0:32:99:0,96,255	0/0:29,0:29:99:0,87,255	0/1:6,4:10:99:114,0,186	1/1:0,13:13:99:255,39,0	1/0:14,14:28:100:255,0,255	0/0:25,0:25:99:0,75,255	0/0:24,0:24:99:0,72,255	0/0:39,0:39:99:0,117,255	0/0:30,0:30:99:0,90,255	1/0:21,24:45:100:255,0,255	1/1:0,24:24:99:255,72,0	0/0:13,0:13:99:0,39,255
ENA|CM000072|CM000072.5	278185048	SENA|CM000072|CM000072.5_278185048	C	T	.	PASS	QualityScore=0.0;DP=1218	GT:AD:DP:GQ:PL	0/0:4,0:4:94:0,12,144	0/0:1,0:1:66:0,3,36	0/0:81,0:81:100:0,244,255	1/0:13,15:28:100:255,0,255	0/1:4,3:7:99:87,0,123	0/0:28,0:28:99:0,84,255	0/0:86,0:86:100:0,255,255	0/0:70,0:70:100:0,210,255	0/0:8,0:8:99:0,24,255	0/0:53,0:53:99:0,159,255	0/0:53,0:53:99:0,159,255	0/0:98,0:98:100:0,255,255	0/0:23,0:23:99:0,69,255	0/0:25,0:25:99:0,75,255	0/1:36,36:72:100:255,0,255	0/0:54,0:54:100:0,162,255	1/0:30,37:67:100:255,0,255	0/0:12,0:12:99:0,36,255	0/0:59,0:59:100:0,177,255	1/1:0,30:30:99:255,90,0	0/0:3,0:3:88:0,9,108	0/0:10,1:11:66:3,0,255	0/1:29,15:44:100:255,0,255	0/0:49,0:49:99:0,147,255	0/1:16,4:20:99:84,0,255	0/0:42,0:42:99:0,126,255	0/0:42,0:42:99:0,126,255	0/0:76,1:77:100:0,196,255	1/0:24,28:52:100:255,0,255	0/0:19,0:19:99:0,57,255
ENA|CM000072|CM000072.5	278185052	SENA|CM000072|CM000072.5_278185052	G	A	.	PASS	QualityScore=0.0;DP=1218	GT:AD:DP:GQ:PL	0/0:4,0:4:94:0,12,144	0/0:1,0:1:66:0,3,36	0/0:81,0:81:100:0,244,255	1/0:13,15:28:100:255,0,255	0/1:4,3:7:99:87,0,123	0/0:28,0:28:99:0,84,255	0/0:86,0:86:100:0,255,255	0/0:70,0:70:100:0,210,255	0/0:8,0:8:99:0,24,255	0/0:53,0:53:99:0,159,255	0/0:53,0:53:99:0,159,255	0/0:98,0:98:100:0,255,255	0/0:23,0:23:99:0,69,255	0/0:25,0:25:99:0,75,255	1/0:36,36:72:100:255,0,255	0/0:54,0:54:100:0,162,255	1/0:30,37:67:100:255,0,255	0/0:12,0:12:99:0,36,255	0/0:59,0:59:100:0,177,255	1/1:0,30:30:99:255,90,0	0/0:3,0:3:88:0,9,108	0/0:10,1:11:66:3,0,255	0/1:29,15:44:100:255,0,255	0/0:49,0:49:99:0,147,255	0/1:16,4:20:99:84,0,255	0/0:42,0:42:99:0,126,255	0/0:42,0:42:99:0,126,255	0/0:76,1:77:100:0,196,255	1/0:24,28:52:100:255,0,255	0/0:19,0:19:99:0,57,255
ENA|CM000072|CM000072.5	278714975	SENA|CM000072|CM000072.5_278714975	T	G	.	PASS	QualityScore=0.0;DP=1120	GT:AD:DP:GQ:PL	0/0:12,0:12:99:0,36,255	1/1:0,15:15:99:255,45,0	0/1:32,27:59:100:255,0,255	0/0:42,0:42:99:0,126,255	0/1:2,1:3:99:27,0,63	0/1:11,9:20:100:255,0,255	0/0:36,0:36:99:0,108,255	0/0:50,0:50:99:0,150,255	1/0:2,10:12:99:255,0,36	1/1:0,69:69:100:255,207,0	1/1:0,36:36:99:255,108,0	1/1:0,81:81:100:255,244,0	0/0:20,0:20:99:0,60,255	1/0:16,16:32:100:255,0,255	0/1:34,22:56:100:255,0,255	0/0:63,0:63:100:0,189,255	0/0:62,0:62:100:0,186,255	1/0:1,3:4:99:96,0,24	0/0:45,0:45:99:0,135,255	1/1:0,60:60:100:255,180,0	0/0:10,0:10:99:0,30,255	0/1:16,11:27:100:255,0,255	0/1:29,24:53:100:255,0,255	0/0:46,0:46:99:0,138,255	1/1:0,31:31:99:255,93,0	0/0:27,0:27:99:0,81,255	0/0:30,1:31:99:0,57,255	0/0:73,0:73:100:0,219,255	0/0:28,0:28:99:0,84,255	0/0:17,0:17:99:0,51,255
ENA|CM000072|CM000072.5	278714978	SENA|CM000072|CM000072.5_278714978	G	A	.	PASS	QualityScore=0.0;DP=1120	GT:AD:DP:GQ:PL	0/0:12,0:12:99:0,36,255	0/0:15,0:15:99:0,45,255	0/0:59,0:59:100:0,177,255	0/0:42,0:42:99:0,126,255	0/0:3,0:3:88:0,9,108	0/0:20,0:20:99:0,60,255	0/0:36,0:36:99:0,108,255	0/0:50,0:50:99:0,150,255	0/0:12,0:12:99:0,36,255	0/0:69,0:69:100:0,207,255	0/0:36,0:36:99:0,108,255	1/0:38,43:81:100:255,0,255	0/0:20,0:20:99:0,60,255	0/0:32,0:32:99:0,96,255	0/0:56,0:56:100:0,168,255	0/0:63,0:63:100:0,189,255	0/0:62,0:62:100:0,186,255	0/0:4,0:4:94:0,12,144	0/0:45,0:45:99:0,135,255	0/0:60,0:60:100:0,180,255	0/0:10,0:10:99:0,30,255	0/0:27,0:27:99:0,81,255	0/0:53,0:53:99:0,159,255	0/0:46,0:46:99:0,138,255	0/0:31,0:31:99:0,93,255	0/0:27,0:27:99:0,81,255	0/0:31,0:31:99:0,93,255	0/0:73,0:73:100:0,219,255	0/0:28,0:28:99:0,84,255	0/0:17,0:17:99:0,51,255
ENA|CM000072|CM000072.5	278715009	SENA|CM000072|CM000072.5_278715009	G	C	.	PASS	QualityScore=0.0;DP=1120	GT:AD:DP:GQ:PL	0/0:12,0:12:99:0,36,255	1/1:0,15:15:99:255,45,0	0/0:59,0:59:100:0,177,255	0/0:42,0:42:99:0,126,255	0/0:3,0:3:88:0,9,108	0/0:20,0:20:99:0,60,255	0/0:36,0:36:99:0,108,255	0/0:50,0:50:99:0,150,255	1/0:2,10:12:99:255,0,36	0/0:69,0:69:100:0,207,255	0/0:36,0:36:99:0,108,255	0/0:81,0:81:100:0,244,255	0/0:20,0:20:99:0,60,255	0/1:17,15:32:100:255,0,255	0/0:56,0:56:100:0,168,255	0/0:63,0:63:100:0,189,255	0/0:62,0:62:100:0,186,255	1/0:1,3:4:99:96,0,24	0/0:45,0:45:99:0,135,255	1/1:0,60:60:100:255,180,0	0/0:10,0:10:99:0,30,255	0/0:27,0:27:99:0,81,255	0/0:53,0:53:99:0,159,255	0/0:46,0:46:99:0,138,255	1/1:0,31:31:99:255,93,0	0/0:27,0:27:99:0,81,255	0/0:31,0:31:99:0,93,255	0/0:73,0:73:100:0,219,255	0/0:28,0:28:99:0,84,255	0/0:17,0:17:99:0,51,255
ENA|CM000072|CM000072.5	278945883	SENA|CM000072|CM000072.5_278945883	A	G	.	PASS	QualityScore=0.0;DP=1168	GT:AD:DP:GQ:PL	0/0:7,0:7:99:0,21,252	0/0:11,0:11:99:0,33,255	0/1:59,33:92:100:255,0,255	0/1:30,9:39:100:207,0,255	0/1:1,1:2:99:30,0,30	0/0:13,2:15:99:27,0,255	0/1:56,27:83:100:255,0,255	0/1:47,27:74:100:255,0,255	0/0:2,0:2:79:0,6,72	1/1:0,47:47:99:255,141,0	1/1:0,36:36:99:255,108,0	1/1:0,97:97:100:255,255,0	0/1:13,6:19:99:159,0,255	0/0:30,0:30:99:0,90,255	0/1:53,20:73:100:255,0,255	0/1:34,29:63:100:255,0,255	0/1:55,35:90:100:255,0,255	0/1:3,2:5:99:57,0,93	0/1:19,10:29:100:255,0,255	0/0:38,1:39:99:0,81,255	0/1:1,1:2:99:30,0,30	0/1:13,3:16:99:60,0,255	0/1:34,14:48:100:255,0,255	0/1:31,9:40:100:203,0,255	0/0:13,0:13:99:0,39,255	0/1:12,12:24:100:255,0,255	0/1:19,12:31:100:255,0,255	0/1:52,33:85:100:255,0,255	0/1:42,11:53:100:237,0,255	0/0:3,0:3:88:0,9,108
ENA|CM000072|CM000072.5	280803575	SENA|CM000072|CM000072.5_280803575	T	C	.	PASS	QualityScore=0.0;DP=913	GT:AD:DP:GQ:PL	1/0:2,2:4:99:60,0,60	0/0:8,0:8:99:0,24,255	0/1:24,20:44:100:255,0,255	0/0:27,0:27:99:0,81,255	0/0:2,0:2:79:0,6,72	0/0:10,0:10:99:0,30,255	1/1:0,61:61:100:255,183,0	0/0:53,0:53:99:0,159,255	0/1:3,2:5:99:57,0,93	1/1:0,38:38:99:255,114,0	1/1:0,44:44:99:255,132,0	1/1:0,77:77:100:255,231,0	0/0:12,0:12:99:0,36,255	0/1:15,13:28:100:255,0,255	0/0:42,0:42:99:0,126,255	0/1:25,19:44:100:255,0,255	0/0:52,0:52:99:0,156,255	0/0:13,0:13:99:0,39,255	1/1:0,32:32:99:255,96,0	0/0:24,0:24:99:0,72,255	0/0:4,0:4:94:0,12,144	0/0:16,0:16:99:0,48,255	0/0:36,0:36:99:0,108,255	0/0:40,0:40:99:0,120,255	1/0:8,13:21:100:255,0,225	0/1:27,17:44:100:255,0,255	1/1:0,25:25:99:255,75,0	0/0:55,0:55:100:0,165,255	0/0:43,0:43:99:0,129,255	0/1:7,2:9:99:45,0,225
ENA|CM000072|CM000072.5	281073012	SENA|CM000072|CM000072.5_281073012	A	C,T	.	PASS	QualityScore=0.0;DP=1020	GT:AD:DP:GQ:PL	./.:0,0,0:0	0/0:4,0,0:4:94:0,12,144,255,255,255	0/0:53,1,2:56:99:0,127,255,255,255,255	0/0:46,0,0:46:99:0,138,255,255,255,255	0/0:3,0,0:3:88:0,9,108,255,255,255	0/0:13,0,0:13:99:0,39,255,255,255,255	0/0:58,0,0:58:100:0,174,255,255,255,255	0/0:68,0,0:68:100:0,204,255,255,255,255	0/0:1,0,0:1:66:0,3,36,255,255,255	1/1:0,64,5:69:100:255,192,0,255,255,255	1/1:0,61,8:69:100:255,183,0,255,255,255	1/1:0,108,2:110:100:255,255,0,255,255,255	0/0:4,0,0:4:94:0,12,144,255,255,255	0/0:11,0,0:11:99:0,33,255,255,255,255	0/0:57,0,0:57:100:0,171,255,255,255,255	0/0:49,0,0:49:99:0,147,255,255,255,255	0/0:76,0,0:76:100:0,228,255,255,255,255	0/0:5,0,0:5:96:0,15,180,255,255,255	0/0:29,0,0:29:99:0,87,255,255,255,255	0/0:28,0,0:28:99:0,84,255,255,255,255	0/0:3,0,0:3:88:0,9,108,255,255,255	0/0:13,0,0:13:99:0,39,255,255,255,255	0/0:26,0,0:26:99:0,78,255,255,255,255	0/0:42,0,0:42:99:0,126,255,255,255,255	0/0:8,0,0:8:99:0,24,255,255,255,255	0/0:20,0,0:20:99:0,60,255,255,255,255	0/0:20,0,0:20:99:0,60,255,255,255,255	0/0:77,0,3:80:100:0,231,255,255,255,255	0/0:49,0,0:49:99:0,147,255,255,255,255	0/0:3,0,0:3:88:0,9,108,255,255,255
ENA|CM000072|CM000072.5	281073017	SENA|CM000072|CM000072.5_281073017	A	G	.	PASS	QualityScore=0.0;DP=1020	GT:AD:DP:GQ:PL	./.:0,0:0	0/0:4,0:4:94:0,12,144	0/0:54,2:56:99:0,96,255	0/0:46,0:46:99:0,138,255	0/0:3,0:3:88:0,9,108	0/0:13,0:13:99:0,39,255	0/0:58,0:58:100:0,174,255	0/0:68,0:68:100:0,204,255	0/0:1,0:1:66:0,3,36	0/0:64,5:69:99:0,28,255	0/0:61,8:69:99:81,0,255	0/0:108,2:110:100:0,255,255	0/0:4,0:4:94:0,12,144	0/0:11,0:11:99:0,33,255	0/0:57,0:57:100:0,171,255	0/0:49,0:49:99:0,147,255	0/0:76,0:76:100:0,228,255	0/0:5,0:5:96:0,15,180	0/0:29,0:29:99:0,87,255	0/0:28,0:28:99:0,84,255	0/0:3,0:3:88:0,9,108	0/0:13,0:13:99:0,39,255	0/0:26,0:26:99:0,78,255	0/0:42,0:42:99:0,126,255	0/0:8,0:8:99:0,24,255	0/0:20,0:20:99:0,60,255	0/0:20,0:20:99:0,60,255	0/0:77,3:80:99:0,132,255	0/0:49,0:49:99:0,147,255	0/0:3,0:3:88:0,9,108
ENA|CM000072|CM000072.5	282690720	SENA|CM000072|CM000072.5_282690720	C	T	.	PASS	QualityScore=0.0;DP=785	GT:AD:DP:GQ:PL	./.:0,0:0	0/0:1,0:1:66:0,3,36	0/0:65,2:67:99:0,130,255	0/0:23,0:23:99:0,69,255	0/0:1,0:1:66:0,3,36	0/0:7,0:7:99:0,21,252	0/0:47,0:47:99:0,141,255	0/0:55,0:55:100:0,165,255	0/0:5,0:5:96:0,15,180	0/0:46,0:46:99:0,138,255	0/0:28,0:28:99:0,84,255	0/0:67,0:67:100:0,201,255	0/0:10,0:10:99:0,30,255	0/0:13,1:14:80:0,6,255	0/0:23,0:23:99:0,69,255	0/0:53,1:54:99:0,127,255	0/0:50,0:50:99:0,150,255	0/0:3,0:3:88:0,9,108	0/0:36,0:36:99:0,108,255	0/0:39,0:39:99:0,117,255	0/0:3,0:3:88:0,9,108	0/0:7,0:7:99:0,21,252	0/0:12,0:12:99:0,36,255	0/0:45,0:45:99:0,135,255	0/0:7,0:7:99:0,21,252	0/0:26,0:26:99:0,78,255	0/0:19,0:19:99:0,57,255	0/0:56,1:57:99:0,136,255	0/0:27,0:27:99:0,81,255	0/0:6,0:6:98:0,18,216
ENA|CM000072|CM000072.5	282690756	SENA|CM000072|CM000072.5_282690756	G	A	.	PASS	QualityScore=0.0;DP=785	GT:AD:DP:GQ:PL	./.:0,0:0	0/0:1,0:1:66:0,3,36	0/0:67,0:67:100:0,201,255	0/0:23,0:23:99:0,69,255	0/0:1,0:1:66:0,3,36	0/0:7,0:7:99:0,21,252	0/0:47,0:47:99:0,141,255	0/0:55,0:55:100:0,165,255	0/0:5,0:5:96:0,15,180	0/0:46,0:46:99:0,138,255	0/0:28,0:28:99:0,84,255	0/0:67,0:67:100:0,201,255	0/0:10,0:10:99:0,30,255	0/0:13,1:14:80:0,6,255	0/0:23,0:23:99:0,69,255	0/0:53,1:54:99:0,127,255	0/0:50,0:50:99:0,150,255	0/0:3,0:3:88:0,9,108	0/0:36,0:36:99:0,108,255	0/0:39,0:39:99:0,117,255	0/0:3,0:3:88:0,9,108	0/0:7,0:7:99:0,21,252	0/0:12,0:12:99:0,36,255	0/0:45,0:45:99:0,135,255	0/0:7,0:7:99:0,21,252	0/0:26,0:26:99:0,78,255	0/0:19,0:19:99:0,57,255	0/0:56,1:57:99:0,136,255	0/0:27,0:27:99:0,81,255	0/0:6,0:6:98:0,18,216
ENA|CM000073|CM000073.5	21521690	SENA|CM000073|CM000073.5_21521690	C	G	.	PASS	QualityScore=0.0;DP=5112	GT:AD:DP:GQ:PL	0/0:12,0:12:99:0,36,255	0/0:18,0:18:99:0,54,255	0/0:245,0:245:100:0,255,255	0/0:75,0:75:100:0,225,255	0/0:12,0:12:99:0,36,255	0/0:94,0:94:100:0,255,255	0/0:354,0:354:100:0,255,255	0/0:215,0:215:100:0,255,255	0/0:15,0:15:99:0,45,255	0/0:668,0:668:100:0,255,255	0/0:453,0:453:100:0,255,255	0/0:798,1:799:100:0,255,255	0/0:33,0:33:99:0,99,255	0/0:84,0:84:100:0,253,255	0/0:181,1:182:100:0,255,255	0/0:354,0:354:100:0,255,255	0/0:274,0:274:100:0,255,255	0/0:31,0:31:99:0,93,255	0/0:120,0:120:100:0,255,255	0/0:134,0:134:100:0,255,255	0/0:19,0:19:99:0,57,255	0/0:80,0:80:100:0,240,255	0/0:85,0:85:100:0,255,255	0/0:125,0:125:100:0,255,255	0/0:61,0:61:100:0,183,255	0/0:76,0:76:100:0,228,255	0/0:164,0:164:100:0,255,255	0/0:138,0:138:100:0,255,255	0/0:152,0:152:100:0,255,255	0/0:40,0:40:99:0,120,255
ENA|CM000073|CM000073.5	21521720	SENA|CM000073|CM000073.5_21521720	G	A	.	PASS	QualityScore=0.0;DP=6062	GT:AD:DP:GQ:PL	0/0:10,1:11:66:3,0,255	0/0:31,3:34:78:6,0,255	0/1:285,53:338:100:255,0,255	0/1:56,17:73:100:255,0,255	0/0:8,0:8:99:0,24,255	0/0:88,9:97:99:32,0,255	0/1:371,45:416:100:255,0,255	0/1:285,39:324:100:255,0,255	0/0:20,3:23:99:39,0,255	0/0:668,0:668:100:0,255,255	0/0:478,0:478:100:0,255,255	0/0:798,0:798:100:0,255,255	0/0:50,6:56:99:48,0,255	0/1:65,20:85:100:255,0,255	0/0:229,22:251:99:37,0,255	0/1:338,59:397:100:255,0,255	0/1:297,34:331:100:229,0,255	0/0:35,2:37:99:0,40,255	0/1:159,41:200:100:255,0,255	0/1:143,25:168:100:255,0,255	0/0:29,3:32:93:12,0,255	0/0:78,2:80:100:0,169,255	0/1:96,15:111:100:206,0,255	0/1:193,24:217:100:212,0,255	0/0:70,11:81:99:152,0,255	0/1:129,17:146:100:173,0,255	0/0:155,16:171:99:61,0,255	0/0:170,14:184:99:0,49,255	0/1:172,24:196:100:255,0,255	0/0:44,7:51:99:99,0,255
ENA|CM000073|CM000073.5	21521721	SENA|CM000073|CM000073.5_21521721	C	T	.	PASS	QualityScore=0.0;DP=5968	GT:AD:DP:GQ:PL	0/0:11,0:11:99:0,33,255	0/0:30,4:34:99:42,0,255	0/1:285,46:331:100:255,0,255	0/0:63,9:72:99:108,0,255	0/1:6,2:8:99:48,0,192	0/0:92,2:94:100:0,211,255	0/0:390,13:403:100:0,255,255	0/1:264,57:321:100:255,0,255	0/0:22,1:23:99:0,33,255	0/0:668,0:668:100:0,255,255	0/0:478,0:478:100:0,255,255	0/0:798,0:798:100:0,255,255	0/0:54,2:56:99:0,96,255	0/1:65,15:80:100:255,0,255	0/1:188,58:246:100:255,0,255	0/0:354,17:371:100:0,255,255	0/1:285,36:321:100:255,0,255	0/0:35,2:37:99:0,40,255	0/1:175,23:198:100:232,0,255	0/0:153,13:166:99:0,31,255	0/0:31,1:32:99:0,60,255	0/1:59,21:80:100:255,0,255	0/1:92,19:111:100:255,0,255	0/1:163,50:213:100:255,0,255	0/0:73,6:79:99:0,22,255	0/0:136,9:145:99:0,112,255	0/0:163,2:165:100:0,255,255	0/1:151,31:182:100:255,0,255	0/1:166,29:195:100:255,0,255	0/0:48,2:50:99:0,78,255
ENA|CM000073|CM000073.5	21521735	SENA|CM000073|CM000073.5_21521735	C	T	.	PASS	QualityScore=0.0;DP=6077	GT:AD:DP:GQ:PL	0/0:10,1:11:66:3,0,255	0/0:33,1:34:99:0,67,255	0/1:310,37:347:100:255,0,255	0/1:56,17:73:100:255,0,255	0/0:8,0:8:99:0,24,255	0/0:88,9:97:99:32,0,255	0/1:371,45:416:100:255,0,255	0/1:285,39:324:100:255,0,255	0/0:22,1:23:99:0,33,255	0/0:668,0:668:100:0,255,255	0/0:478,0:478:100:0,255,255	0/0:798,0:798:100:0,255,255	0/0:50,6:56:99:48,0,255	0/1:65,20:85:100:255,0,255	0/0:229,22:251:99:37,0,255	0/1:354,49:403:100:255,0,255	0/1:297,34:331:100:229,0,255	0/0:35,2:37:99:0,40,255	0/1:180,20:200:99:118,0,255	0/1:150,18:168:99:143,0,255	0/0:29,3:32:93:12,0,255	0/0:78,2:80:100:0,169,255	0/1:96,15:111:100:206,0,255	0/1:193,24:217:100:212,0,255	0/0:70,11:81:99:152,0,255	0/0:134,12:146:83:0,7,255	0/0:155,16:171:99:61,0,255	0/0:170,14:184:99:0,49,255	0/1:172,24:196:100:255,0,255	0/0:46,5:51:99:27,0,255
ENA|CM000073|CM000073.5	21521742	SENA|CM000073|CM000073.5_21521742	G	A	.	PASS	QualityScore=0.0;DP=3896	GT:AD:DP:GQ:PL	0/0:13,0:13:99:0,39,255	0/0:32,5:37:99:68,0,255	0/0:229,16:245:100:0,161,255	0/0:95,9:104:92:12,0,255	0/0:20,2:22:79:6,0,255	0/0:79,1:80:100:0,204,255	0/1:285,41:326:100:255,0,255	0/1:245,59:304:100:255,0,255	0/0:21,1:22:99:0,30,255	0/0:59,0:59:100:0,177,255	0/0:72,0:72:100:0,216,255	0/0:56,0:56:100:0,168,255	0/0:62,2:64:99:0,120,255	0/1:121,19:140:100:255,0,255	0/0:222,0:222:100:0,255,255	0/0:222,13:235:100:0,239,255	0/1:229,57:286:100:255,0,255	0/0:41,0:41:99:0,123,255	0/1:144,17:161:99:127,0,255	0/1:112,16:128:100:191,0,255	0/0:23,1:24:99:0,36,255	0/0:91,0:91:100:0,255,255	0/0:115,0:115:100:0,255,255	0/1:182,46:228:100:255,0,255	0/0:79,10:89:99:92,0,255	0/0:100,11:111:99:62,0,255	0/0:151,15:166:99:40,0,255	0/1:164,21:185:100:200,0,255	0/1:184,32:216:100:255,0,255	0/0:52,2:54:99:0,91,255
ENA|CM000073|CM000073.5	21521747	SENA|CM000073|CM000073.5_21521747	T	C,G,A	.	PASS	QualityScore=0.0;DP=3169	GT:AD:DP:GQ:PL	2/0:6,0,7,0:13:98:0,18,216,255,255,255,255,255,255,255	0/1:17,13,2,0:32:100:255,0,255,255,255,255,255,255,255,255	0/1:103,38,29,0:170:100:255,0,255,255,255,255,255,255,255,255	0/1:46,21,13,0:80:100:255,0,255,255,255,255,255,255,255,255	0/0:16,1,2,0:19:97:0,15,255,255,255,255,255,255,255,255	0/2:40,13,20,0:73:100:255,0,255,255,255,255,255,255,255,255	0/1:137,92,14,1:244:100:255,0,255,255,255,255,255,255,255,255	0/1:112,70,41,0:223:100:255,0,255,255,255,255,255,255,255,255	0/1:9,7,3,0:19:100:204,0,255,255,255,255,255,255,255,255	0/0:44,0,0,0:44:99:0,132,255,255,255,255,255,255,255,255	0/0:53,1,0,0:54:99:0,127,255,255,255,255,255,255,255,255	0/0:56,0,0,0:56:100:0,168,255,255,255,255,255,255,255,255	0/2:31,10,17,0:58:100:236,0,255,255,255,255,255,255,255,255	0/1:74,27,14,0:115:100:255,0,255,255,255,255,255,255,255,255	0/1:95,73,31,0:199:100:255,0,255,255,255,255,255,255,255,255	0/1:84,68,14,0:166:100:255,0,255,255,255,255,255,255,255,255	0/1:128,66,43,0:237:100:255,0,255,255,255,255,255,255,255,255	0/2:29,5,6,0:40:99:78,0,255,255,255,255,255,255,255,255	0/1:85,31,28,0:144:100:255,0,255,255,255,255,255,255,255,255	1/0:40,44,20,0:104:100:255,0,255,255,255,255,255,255,255,255	0/2:12,3,6,0:21:99:63,0,255,255,255,255,255,255,255,255	0/1:45,24,15,0:84:100:255,0,255,255,255,255,255,255,255,255	0/2:48,26,28,0:102:100:255,0,255,255,255,255,255,255,255,255	0/1:99,55,32,0:186:100:255,0,255,255,255,255,255,255,255,255	0/2:30,23,27,0:80:100:255,0,255,255,255,255,255,255,255,255	0/1:60,18,16,0:94:100:255,0,255,255,255,255,255,255,255,255	0/1:75,53,7,0:135:100:255,0,255,255,255,255,255,255,255,255	0/1:50,44,44,0:138:100:255,0,255,255,255,255,255,255,255,255	0/1:101,55,34,0:190:100:255,0,255,255,255,255,255,255,255,255	0/1:37,8,4,0:49:99:152,0,255,255,255,255,255,255,255,255
ENA|CM000073|CM000073.5	21903026	SENA|CM000073|CM000073.5_21903026	C	A	.	PASS	QualityScore=0.0;DP=7968	GT:AD:DP:GQ:PL	1/0:2,9:11:99:255,0,39	1/0:40,46:86:100:255,0,255	0/1:323,222:545:100:255,0,255	0/1:75,32:107:100:255,0,255	0/1:8,5:13:99:141,0,249	0/1:57,10:67:99:159,0,255	0/1:176,87:263:100:255,0,255	0/1:158,66:224:100:255,0,255	1/0:31,37:68:100:255,0,255	0/1:630,562:1192:100:255,0,255	0/1:390,354:744:100:255,0,255	1/0:116,902:1018:100:255,0,255	0/1:31,21:52:100:255,0,255	1/0:55,73:128:100:255,0,255	0/1:143,113:256:100:255,0,255	0/1:163,73:236:100:255,0,255	0/1:630,274:904:100:255,0,255	0/1:11,8:19:100:231,0,255	0/1:109,57:166:100:255,0,255	1/0:254,274:528:100:255,0,255	0/1:8,5:13:99:141,0,249	1/0:29,53:82:100:255,0,255	1/0:95,101:196:100:255,0,255	0/1:86,70:156:100:255,0,255	1/0:126,148:274:100:255,0,255	0/1:43,33:76:100:255,0,255	1/0:34,34:68:100:255,0,255	0/1:150,96:246:100:255,0,255	0/1:137,59:196:100:255,0,255	0/1:23,11:34:100:255,0,255
ENA|CM000073|CM000073.5	21903027	SENA|CM000073|CM000073.5_21903027	C	G	.	PASS	QualityScore=0.0;DP=8141	GT:AD:DP:GQ:PL	1/0:2,9:11:99:255,0,39	0/1:57,29:86:100:255,0,255	0/1:323,237:560:100:255,0,255	0/1:75,32:107:100:255,0,255	0/1:8,5:13:99:141,0,249	0/1:57,10:67:99:159,0,255	0/1:179,84:263:100:255,0,255	0/1:158,66:224:100:255,0,255	0/1:40,28:68:100:255,0,255	1/0:478,798:1276:100:255,0,255	1/0:310,504:814:100:255,0,255	1/0:323,708:1031:100:255,0,255	0/1:31,21:52:100:255,0,255	1/0:55,73:128:100:255,0,255	0/1:143,113:256:100:255,0,255	0/1:163,73:236:100:255,0,255	0/1:630,274:904:100:255,0,255	0/1:11,8:19:100:231,0,255	0/1:110,56:166:100:255,0,255	0/1:338,181:519:100:255,0,255	0/1:8,5:13:99:141,0,249	1/0:29,53:82:100:255,0,255	1/0:95,101:196:100:255,0,255	0/1:86,70:156:100:255,0,255	0/1:176,98:274:100:255,0,255	0/1:43,33:76:100:255,0,255	0/1:34,34:68:100:255,0,255	0/1:151,95:246:100:255,0,255	0/1:138,58:196:100:255,0,255	0/1:23,11:34:100:255,0,255
ENA|CM000073|CM000073.5	21903035	SENA|CM000073|CM000073.5_21903035	G	A	.	PASS	QualityScore=0.0;DP=8121	GT:AD:DP:GQ:PL	0/1:6,5:11:99:147,0,183	0/1:60,26:86:100:255,0,255	0/1:371,184:555:100:255,0,255	0/1:75,32:107:100:255,0,255	0/1:10,3:13:99:69,0,255	0/1:57,10:67:99:159,0,255	0/1:177,86:263:100:255,0,255	0/1:158,66:224:100:255,0,255	0/1:47,21:68:100:255,0,255	0/1:902,371:1273:100:255,0,255	0/1:595,229:824:100:255,0,255	1/0:215,798:1013:100:255,0,255	0/1:31,21:52:100:255,0,255	0/1:96,32:128:100:255,0,255	0/1:188,68:256:100:255,0,255	0/1:164,72:236:100:255,0,255	0/1:708,184:892:100:255,0,255	0/1:11,8:19:100:231,0,255	0/1:110,56:166:100:255,0,255	0/1:354,173:527:100:255,0,255	0/1:8,5:13:99:141,0,249	0/1:46,36:82:100:255,0,255	0/1:128,68:196:100:255,0,255	0/1:104,52:156:100:255,0,255	0/1:179,95:274:100:255,0,255	0/1:43,33:76:100:255,0,255	1/0:34,34:68:100:255,0,255	0/1:150,96:246:100:255,0,255	0/1:138,58:196:100:255,0,255	0/1:23,11:34:100:255,0,255
ENA|CM000073|CM000073.5	21903039	SENA|CM000073|CM000073.5_21903039	C	A	.	PASS	QualityScore=0.0;DP=8156	GT:AD:DP:GQ:PL	0/0:11,0:11:99:0,33,255	0/0:79,7:86:82:0,6,255	0/0:532,8:540:100:0,255,255	0/0:107,0:107:100:0,255,255	0/0:13,0:13:99:0,39,255	0/0:67,0:67:100:0,201,255	0/0:264,1:265:100:0,255,255	0/0:222,0:222:100:0,255,255	0/0:63,5:68:99:0,24,255	0/1:960,338:1298:100:255,0,255	0/1:630,193:823:100:255,0,255	0/0:1023,1:1024:100:0,255,255	0/0:52,0:52:99:0,156,255	0/0:128,0:128:100:0,255,255	0/0:254,0:254:100:0,255,255	0/0:237,0:237:100:0,255,255	0/0:902,0:902:100:0,255,255	0/0:19,0:19:99:0,57,255	0/0:166,0:166:100:0,255,255	0/0:504,31:535:100:0,255,255	0/0:13,0:13:99:0,39,255	0/0:82,0:82:100:0,247,255	0/0:198,0:198:100:0,255,255	0/0:156,0:156:100:0,255,255	0/0:245,24:269:99:55,0,255	0/0:76,0:76:100:0,228,255	0/0:68,0:68:100:0,204,255	0/0:245,0:245:100:0,255,255	0/0:198,0:198:100:0,255,255	0/0:34,0:34:99:0,102,255
ENA|CM000073|CM000073.5	21903040	SENA|CM000073|CM000073.5_21903040	G	A,T	.	PASS	QualityScore=0.0;DP=8145	GT:AD:DP:GQ:PL	0/1:6,5,0:11:99:147,0,183,255,255,255	0/0:70,4,12:86:99:0,79,255,255,255,255	0/1:453,57,43:553:100:255,0,255,255,255,255	0/1:75,31,1:107:100:255,0,255,255,255,255	0/1:10,3,0:13:99:69,0,255,255,255,255	0/1:57,10,0:67:99:159,0,255,255,255,255	0/1:180,83,0:263:100:255,0,255,255,255,255	0/1:158,66,0:224:100:255,0,255,255,255,255	0/2:52,6,10:68:99:42,0,255,255,255,255	0/0:1322,0,0:1322:100:0,255,255,255,255,255	0/0:798,0,0:798:100:0,255,255,255,255,255	0/0:1023,0,0:1023:100:0,255,255,255,255,255	0/1:31,21,0:52:100:255,0,255,255,255,255	0/1:96,32,0:128:100:255,0,255,255,255,255	0/1:188,68,0:256:100:255,0,255,255,255,255	0/1:164,72,0:236:100:255,0,255,255,255,255	0/1:752,89,49:890:100:255,0,255,255,255,255	0/1:11,8,0:19:100:231,0,255,255,255,255	0/1:111,55,0:166:100:255,0,255,255,255,255	0/1:409,64,51:524:100:255,0,255,255,255,255	0/1:8,5,0:13:99:141,0,249,255,255,255	0/1:46,36,0:82:100:255,0,255,255,255,255	0/1:128,68,0:196:100:255,0,255,255,255,255	0/1:104,52,0:156:100:255,0,255,255,255,255	0/1:203,46,23:272:100:255,0,255,255,255,255	0/1:43,33,0:76:100:255,0,255,255,255,255	1/0:34,34,0:68:100:255,0,255,255,255,255	0/1:152,94,0:246:100:255,0,255,255,255,255	0/1:139,57,0:196:100:255,0,255,255,255,255	0/1:23,11,0:34:100:255,0,255,255,255,255
ENA|CM000073|CM000073.5	25078258	SENA|CM000073|CM000073.5_25078258	C	T	.	PASS	QualityScore=0.0;DP=1207	GT:AD:DP:GQ:PL	1/1:0,4:4:94:144,12,0	1/0:6,9:15:100:255,0,171	0/0:89,0:89:100:0,255,255	0/0:52,0:52:99:0,156,255	0/0:4,0:4:94:0,12,144	0/0:24,0:24:99:0,72,255	1/1:0,76:76:100:255,228,0	0/0:95,0:95:100:0,255,255	0/0:6,0:6:98:0,18,216	0/0:79,0:79:100:0,237,255	0/0:71,0:71:100:0,213,255	0/0:106,0:106:100:0,255,255	1/1:0,13:13:99:255,39,0	1/1:0,31:31:99:255,93,0	1/1:0,27:27:99:255,81,0	1/1:2,36:38:99:255,43,0	0/0:88,0:88:100:0,255,255	1/0:1,5:6:98:162,0,18	1/1:0,22:22:99:255,66,0	0/1:35,20:55:100:255,0,255	1/0:3,9:12:99:255,0,72	1/1:0,20:20:99:255,60,0	0/1:25,22:47:100:255,0,255	0/0:42,0:42:99:0,126,255	1/1:0,23:23:99:255,69,0	1/1:0,24:24:99:255,72,0	1/1:0,37:37:99:255,111,0	0/0:43,0:43:99:0,129,255	0/0:55,1:56:99:0,133,255	1/1:0,2:2:79:72,6,0
ENA|CM000073|CM000073.5	31799642	SENA|CM000073|CM000073.5_31799642	A	C	.	PASS	QualityScore=0.0;DP=981	GT:AD:DP:GQ:PL	0/1:1,1:2:99:30,0,30	0/0:11,0:11:99:0,33,255	1/1:0,77:77:100:255,231,0	0/0:42,0:42:99:0,126,255	0/0:1,0:1:66:0,3,36	0/0:12,0:12:99:0,36,255	0/1:33,32:65:100:255,0,255	0/0:85,0:85:100:0,255,255	0/0:4,0:4:94:0,12,144	0/0:67,0:67:100:0,201,255	0/0:27,0:27:99:0,81,255	0/0:98,1:99:100:0,255,255	0/0:11,0:11:99:0,33,255	0/0:33,0:33:99:0,99,255	0/0:57,0:57:100:0,171,255	1/1:0,68:68:100:255,204,0	0/0:73,0:73:100:0,219,255	0/0:6,0:6:98:0,18,216	0/1:17,17:34:100:255,0,255	0/0:29,0:29:99:0,87,255	0/0:4,0:4:94:0,12,144	0/0:15,0:15:99:0,45,255	0/0:34,0:34:99:0,102,255	0/0:15,0:15:99:0,45,255	0/0:12,0:12:99:0,36,255	1/1:0,19:19:99:255,57,0	0/1:15,15:30:100:255,0,255	1/1:1,24:25:99:255,39,0	0/0:18,0:18:99:0,54,255	1/1:0,6:6:98:216,18,0
ENA|CM000073|CM000073.5	42308915	SENA|CM000073|CM000073.5_42308915	G	A	.	PASS	QualityScore=0.0;DP=884	GT:AD:DP:GQ:PL	0/0:4,0:4:94:0,12,144	0/0:15,0:15:99:0,45,255	1/1:0,23:23:99:255,69,0	1/0:11,12:23:100:255,0,255	1/0:3,3:6:99:90,0,90	1/0:5,6:11:99:183,0,147	1/1:2,50:52:99:255,85,0	0/0:56,0:56:100:0,168,255	0/0:8,0:8:99:0,24,255	0/0:53,0:53:99:0,159,255	0/0:36,0:36:99:0,108,255	0/0:71,0:71:100:0,213,255	1/0:9,11:20:100:255,0,255	0/0:19,0:19:99:0,57,255	0/0:51,0:51:99:0,153,255	1/1:0,49:49:99:255,147,0	0/0:66,0:66:100:0,198,255	0/0:3,0:3:88:0,9,108	1/1:0,47:47:99:255,141,0	0/0:23,0:23:99:0,69,255	0/0:8,0:8:99:0,24,255	0/0:12,0:12:99:0,36,255	0/0:52,0:52:99:0,156,255	0/1:14,11:25:100:255,0,255	0/0:27,0:27:99:0,81,255	1/1:0,21:21:99:255,63,0	1/1:0,37:37:99:255,111,0	1/1:2,22:24:51:255,0,0	1/1:0,35:35:99:255,105,0	1/1:0,7:7:99:252,21,0
ENA|CM000073|CM000073.5	55962818	SENA|CM000073|CM000073.5_55962818	C	T	.	PASS	QualityScore=0.0;DP=532	GT:AD:DP:GQ:PL	0/0:1,0:1:66:0,3,36	0/0:3,0:3:88:0,9,108	0/0:40,1:41:99:0,87,255	1/0:15,16:31:100:255,0,255	0/1:1,1:2:99:30,0,30	1/0:1,5:6:98:162,0,18	0/0:37,0:37:99:0,111,255	0/1:13,11:24:100:255,0,255	0/0:3,0:3:88:0,9,108	0/0:28,0:28:99:0,84,255	0/0:25,0:25:99:0,75,255	0/0:49,0:49:99:0,147,255	0/0:3,0:3:88:0,9,108	0/0:2,0:2:79:0,6,72	0/0:45,0:45:99:0,135,255	0/0:26,0:26:99:0,78,255	1/1:1,40:41:99:255,87,0	0/0:1,0:1:66:0,3,36	0/0:19,1:20:99:0,24,255	0/0:16,0:16:99:0,48,255	0/0:4,0:4:94:0,12,144	0/0:6,0:6:98:0,18,216	1/0:5,11:16:99:255,0,132	0/1:12,12:24:100:255,0,255	0/0:2,0:2:79:0,6,72	0/0:10,0:10:99:0,30,255	0/0:5,0:5:96:0,15,180	0/0:41,0:41:99:0,123,255	0/0:19,0:19:99:0,57,255	0/0:1,0:1:66:0,3,36
ENA|CM000073|CM000073.5	58518262	SENA|CM000073|CM000073.5_58518262	G	C	.	PASS	QualityScore=0.0;DP=1094	GT:AD:DP:GQ:PL	0/0:6,0:6:98:0,18,216	0/0:18,0:18:99:0,54,255	0/0:47,0:47:99:0,141,255	0/0:38,0:38:99:0,114,255	./.:0,0:0	0/0:23,0:23:99:0,69,255	1/0:43,53:96:100:255,0,255	0/0:58,0:58:100:0,174,255	0/0:13,0:13:99:0,39,255	0/0:60,0:60:100:0,180,255	0/0:37,0:37:99:0,111,255	0/0:56,0:56:100:0,168,255	0/0:19,0:19:99:0,57,255	0/0:30,0:30:99:0,90,255	0/0:54,0:54:100:0,162,255	1/0:29,41:70:100:255,0,255	0/0:62,0:62:100:0,186,255	0/0:3,0:3:88:0,9,108	0/1:36,18:54:100:255,0,255	0/0:36,0:36:99:0,108,255	0/0:2,0:2:79:0,6,72	0/0:22,0:22:99:0,66,255	0/0:47,0:47:99:0,141,255	0/0:44,0:44:99:0,132,255	0/0:21,0:21:99:0,63,255	0/1:17,7:24:100:180,0,255	0/1:17,9:26:100:246,0,255	0/0:89,0:89:100:0,255,255	0/0:35,0:35:99:0,105,255	1/0:2,2:4:99:60,0,60
ENA|CM000073|CM000073.5	78038831	SENA|CM000073|CM000073.5_78038831	A	G	.	PASS	QualityScore=0.0;DP=1032	GT:AD:DP:GQ:PL	0/0:2,0:2:79:0,6,72	0/0:7,1:8:93:12,0,228	0/0:67,1:68:100:0,169,255	0/0:30,0:30:99:0,90,255	0/0:2,0:2:79:0,6,72	0/0:22,0:22:99:0,66,255	0/0:68,0:68:100:0,204,255	0/0:57,0:57:100:0,171,255	0/0:7,0:7:99:0,21,252	0/0:49,0:49:99:0,147,255	0/0:39,0:39:99:0,117,255	0/0:67,0:67:100:0,201,255	0/0:12,0:12:99:0,36,255	0/0:38,0:38:99:0,114,255	0/0:60,0:60:100:0,180,255	0/0:47,0:47:99:0,141,255	0/0:80,0:80:100:0,240,255	0/0:4,0:4:94:0,12,144	0/0:44,0:44:99:0,132,255	0/0:32,0:32:99:0,96,255	0/1:1,1:2:99:30,0,30	0/0:23,0:23:99:0,69,255	0/0:41,1:42:99:0,91,255	0/0:40,0:40:99:0,120,255	0/0:18,0:18:99:0,54,255	0/0:23,0:23:99:0,69,255	0/0:26,0:26:99:0,78,255	0/0:75,0:75:100:0,225,255	0/0:40,0:40:99:0,120,255	0/0:7,0:7:99:0,21,252
ENA|CM000073|CM000073.5	78038839	SENA|CM000073|CM000073.5_78038839	T	C	.	PASS	QualityScore=0.0;DP=1032	GT:AD:DP:GQ:PL	0/0:2,0:2:79:0,6,72	0/0:7,1:8:93:12,0,228	0/0:67,1:68:100:0,169,255	0/0:30,0:30:99:0,90,255	0/0:2,0:2:79:0,6,72	0/0:22,0:22:99:0,66,255	0/0:68,0:68:100:0,204,255	0/0:57,0:57:100:0,171,255	0/0:7,0:7:99:0,21,252	0/0:49,0:49:99:0,147,255	0/0:39,0:39:99:0,117,255	0/0:67,0:67:100:0,201,255	0/0:12,0:12:99:0,36,255	0/0:38,0:38:99:0,114,255	0/0:60,0:60:100:0,180,255	0/0:47,0:47:99:0,141,255	0/0:80,0:80:100:0,240,255	0/0:4,0:4:94:0,12,144	0/0:44,0:44:99:0,132,255	0/0:32,0:32:99:0,96,255	1/0:1,1:2:99:30,0,30	0/0:23,0:23:99:0,69,255	0/0:41,1:42:99:0,91,255	0/0:40,0:40:99:0,120,255	0/0:18,0:18:99:0,54,255	0/0:23,0:23:99:0,69,255	0/0:26,0:26:99:0,78,255	0/0:75,0:75:100:0,225,255	0/0:40,0:40:99:0,120,255	0/0:7,0:7:99:0,21,252
ENA|CM000073|CM000073.5	78038845	SENA|CM000073|CM000073.5_78038845	C	T	.	PASS	QualityScore=0.0;DP=1032	GT:AD:DP:GQ:PL	0/0:2,0:2:79:0,6,72	0/0:7,1:8:93:12,0,228	0/0:67,1:68:100:0,169,255	0/0:30,0:30:99:0,90,255	0/0:2,0:2:79:0,6,72	0/0:22,0:22:99:0,66,255	0/0:68,0:68:100:0,204,255	0/0:57,0:57:100:0,171,255	0/0:7,0:7:99:0,21,252	0/0:49,0:49:99:0,147,255	0/0:39,0:39:99:0,117,255	0/0:67,0:67:100:0,201,255	0/0:12,0:12:99:0,36,255	0/0:38,0:38:99:0,114,255	0/0:60,0:60:100:0,180,255	0/0:47,0:47:99:0,141,255	0/0:80,0:80:100:0,240,255	0/0:4,0:4:94:0,12,144	0/0:44,0:44:99:0,132,255	0/0:32,0:32:99:0,96,255	0/1:1,1:2:99:30,0,30	0/0:23,0:23:99:0,69,255	0/0:41,1:42:99:0,91,255	0/0:40,0:40:99:0,120,255	0/0:18,0:18:99:0,54,255	0/0:23,0:23:99:0,69,255	0/0:26,0:26:99:0,78,255	0/0:75,0:75:100:0,225,255	0/0:40,0:40:99:0,120,255	0/0:7,0:7:99:0,21,252
ENA|CM000073|CM000073.5	80585992	SENA|CM000073|CM000073.5_80585992	C	T	.	PASS	QualityScore=0.0;DP=1296	GT:AD:DP:GQ:PL	0/0:3,0:3:88:0,9,108	0/0:13,0:13:99:0,39,255	0/0:75,2:77:99:0,160,255	0/0:25,0:25:99:0,75,255	0/0:10,0:10:99:0,30,255	0/0:30,0:30:99:0,90,255	0/0:79,0:79:100:0,237,255	0/0:68,0:68:100:0,204,255	0/0:10,0:10:99:0,30,255	0/0:83,0:83:100:0,250,255	0/0:45,0:45:99:0,135,255	0/0:79,0:79:100:0,237,255	0/0:12,0:12:99:0,36,255	0/0:32,0:32:99:0,96,255	0/0:69,0:69:100:0,207,255	0/0:56,0:56:100:0,168,255	0/0:91,0:91:100:0,255,255	0/0:12,0:12:99:0,36,255	0/0:47,0:47:99:0,141,255	0/0:40,0:40:99:0,120,255	0/0:5,0:5:96:0,15,180	0/0:24,0:24:99:0,72,255	0/0:52,1:53:99:0,124,255	0/0:57,0:57:100:0,171,255	0/0:40,0:40:99:0,120,255	0/0:37,0:37:99:0,111,255	0/0:40,1:41:99:0,87,255	0/0:84,0:84:100:0,253,255	0/0:66,0:66:100:0,198,255	0/0:8,0:8:99:0,24,255
ENA|CM000073|CM000073.5	84560111	SENA|CM000073|CM000073.5_84560111	T	C	.	PASS	QualityScore=0.0;DP=1145	GT:AD:DP:GQ:PL	0/0:3,0:3:88:0,9,108	0/0:4,0:4:94:0,12,144	0/0:69,2:71:99:0,141,255	0/0:46,0:46:99:0,138,255	0/0:4,0:4:94:0,12,144	0/0:25,0:25:99:0,75,255	0/0:71,0:71:100:0,213,255	0/0:77,0:77:100:0,231,255	0/0:5,0:5:96:0,15,180	1/1:0,67:67:100:255,201,0	1/1:0,31:31:99:255,93,0	1/1:0,73:73:100:255,219,0	0/0:13,0:13:99:0,39,255	0/1:18,16:34:100:255,0,255	0/0:67,0:67:100:0,201,255	0/0:77,0:77:100:0,231,255	0/0:73,0:73:100:0,219,255	0/0:8,0:8:99:0,24,255	0/0:39,0:39:99:0,117,255	0/0:47,0:47:99:0,141,255	0/0:3,0:3:88:0,9,108	0/0:32,0:32:99:0,96,255	0/0:35,0:35:99:0,105,255	0/0:45,0:45:99:0,135,255	0/0:22,0:22:99:0,66,255	0/0:30,0:30:99:0,90,255	0/0:28,0:28:99:0,84,255	0/0:58,0:58:100:0,174,255	0/0:43,0:43:99:0,129,255	0/0:14,0:14:99:0,42,255
ENA|CM000073|CM000073.5	84560123	SENA|CM000073|CM000073.5_84560123	T	C	.	PASS	QualityScore=0.0;DP=1145	GT:AD:DP:GQ:PL	0/0:3,0:3:88:0,9,108	0/0:4,0:4:94:0,12,144	0/0:69,2:71:99:0,141,255	0/0:46,0:46:99:0,138,255	0/0:4,0:4:94:0,12,144	0/0:25,0:25:99:0,75,255	0/0:71,0:71:100:0,213,255	0/0:77,0:77:100:0,231,255	0/0:5,0:5:96:0,15,180	1/1:0,67:67:100:255,201,0	1/1:0,31:31:99:255,93,0	1/1:0,73:73:100:255,219,0	0/0:13,0:13:99:0,39,255	0/1:18,16:34:100:255,0,255	0/0:67,0:67:100:0,201,255	0/0:77,0:77:100:0,231,255	0/0:73,0:73:100:0,219,255	0/0:8,0:8:99:0,24,255	0/0:39,0:39:99:0,117,255	0/0:47,0:47:99:0,141,255	0/0:3,0:3:88:0,9,108	0/0:32,0:32:99:0,96,255	0/0:35,0:35:99:0,105,255	0/0:45,0:45:99:0,135,255	0/0:22,0:22:99:0,66,255	0/0:30,0:30:99:0,90,255	0/0:28,0:28:99:0,84,255	0/0:58,0:58:100:0,174,255	0/0:43,0:43:99:0,129,255	0/0:14,0:14:99:0,42,255
ENA|CM000073|CM000073.5	85070373	SENA|CM000073|CM000073.5_85070373	A	G	.	PASS	QualityScore=0.0;DP=1471	GT:AD:DP:GQ:PL	1/1:0,2:2:79:72,6,0	0/1:5,3:8:99:84,0,156	0/0:95,1:96:100:0,253,255	0/0:44,0:44:99:0,132,255	1/0:3,5:8:99:156,0,84	1/1:0,28:28:99:255,84,0	1/1:0,85:85:100:255,255,0	1/0:39,40:79:100:255,0,255	1/1:0,13:13:99:255,39,0	1/1:0,92:92:100:255,255,0	1/1:0,64:64:100:255,192,0	1/1:0,121:121:100:255,255,0	1/1:0,15:15:99:255,45,0	0/0:43,0:43:99:0,129,255	1/0:28,39:67:100:255,0,255	0/1:34,29:63:100:255,0,255	1/0:37,42:79:100:255,0,255	0/1:11,5:16:99:132,0,255	1/1:1,64:65:99:255,159,0	0/0:63,0:63:100:0,189,255	1/1:0,7:7:99:252,21,0	1/0:13,16:29:100:255,0,255	1/1:0,77:77:100:255,231,0	0/0:51,0:51:99:0,153,255	0/0:22,0:22:99:0,66,255	1/1:0,50:50:99:255,150,0	1/0:14,18:32:100:255,0,255	1/0:45,46:91:100:255,0,255	1/1:0,47:47:99:255,141,0	0/1:8,6:14:100:174,0,246
ENA|CM000073|CM000073.5	85785679	SENA|CM000073|CM000073.5_85785679	A	G	.	PASS	QualityScore=0.0;DP=986	GT:AD:DP:GQ:PL	0/0:5,0:5:96:0,15,180	0/0:16,0:16:99:0,48,255	0/0:51,0:51:99:0,153,255	0/0:33,0:33:99:0,99,255	0/1:3,2:5:99:57,0,93	0/0:5,0:5:96:0,15,180	0/0:59,0:59:100:0,177,255	0/0:48,0:48:99:0,144,255	0/0:14,0:14:99:0,42,255	0/0:57,0:57:100:0,171,255	0/0:47,0:47:99:0,141,255	0/0:37,0:37:99:0,111,255	1/1:0,22:22:99:255,66,0	0/0:33,0:33:99:0,99,255	1/0:30,34:64:100:255,0,255	0/0:50,0:50:99:0,150,255	0/0:61,0:61:100:0,183,255	1/0:2,10:12:99:255,0,36	0/0:47,0:47:99:0,141,255	0/0:34,0:34:99:0,102,255	1/1:0,9:9:99:255,27,0	0/1:13,9:22:100:255,0,255	1/1:0,41:41:99:255,123,0	0/0:31,0:31:99:0,93,255	0/0:12,0:12:99:0,36,255	0/0:37,0:37:99:0,111,255	0/0:29,0:29:99:0,87,255	0/0:58,1:59:99:0,142,255	0/0:33,0:33:99:0,99,255	0/0:13,0:13:99:0,39,255
ENA|CM000073|CM000073.5	91809101	SENA|CM000073|CM000073.5_91809101	G	A	.	PASS	QualityScore=0.0;DP=1226	GT:AD:DP:GQ:PL	0/0:7,0:7:99:0,21,252	0/0:9,0:9:99:0,27,255	0/0:71,3:74:99:0,114,255	0/0:36,0:36:99:0,108,255	./.:0,0:0	0/0:14,0:14:99:0,42,255	1/0:15,24:39:100:255,0,255	0/0:29,0:29:99:0,87,255	0/0:10,0:10:99:0,30,255	1/1:0,184:184:100:255,255,0	1/1:0,131:131:100:255,255,0	1/1:0,198:198:100:255,255,0	0/0:17,0:17:99:0,51,255	0/0:26,0:26:99:0,78,255	0/0:59,0:59:100:0,177,255	0/0:23,0:23:99:0,69,255	0/0:34,0:34:99:0,102,255	0/0:13,0:13:99:0,39,255	1/1:0,32:32:99:255,96,0	0/0:35,0:35:99:0,105,255	0/0:5,0:5:96:0,15,180	0/0:23,1:24:99:0,36,255	0/0:37,0:37:99:0,111,255	0/0:50,0:50:99:0,150,255	0/0:14,0:14:99:0,42,255	1/0:5,10:15:99:255,0,135	0/0:17,0:17:99:0,51,255	0/0:48,0:48:99:0,144,255	0/0:44,0:44:99:0,132,255	0/0:2,0:2:79:0,6,72
ENA|CM000073|CM000073.5	103962785	SENA|CM000073|CM000073.5_103962785	T	C	.	PASS	QualityScore=0.0;DP=7372	GT:AD:DP:GQ:PL	0/1:29,25:54:100:255,0,255	1/0:39,40:79:100:255,0,255	1/0:245,338:583:100:255,0,255	1/0:89,114:203:100:255,0,255	0/1:31,29:60:100:255,0,255	0/1:180,149:329:100:255,0,255	0/1:237,229:466:100:255,0,255	1/0:116,131:247:100:255,0,255	0/1:47,46:93:100:255,0,255	0/0:1,0:1:66:0,3,36	0/0:1,0:1:66:0,3,36	0/0:85,0:85:100:0,255,255	0/1:40,29:69:100:255,0,255	0/1:237,229:466:100:255,0,255	1/0:153,184:337:100:255,0,255	0/1:222,164:386:100:255,0,255	0/1:150,139:289:100:255,0,255	0/1:64,54:118:100:255,0,255	0/1:193,141:334:100:255,0,255	0/1:274,274:548:100:255,0,255	0/1:25,18:43:100:255,0,255	1/0:75,114:189:100:255,0,255	0/1:145,134:279:100:255,0,255	0/1:105,101:206:100:255,0,255	0/1:198,198:396:100:255,0,255	0/1:160,119:279:100:255,0,255	0/1:184,142:326:100:255,0,255	0/1:254,172:426:100:255,0,255	1/0:158,198:356:100:255,0,255	0/1:75,49:124:100:255,0,255
ENA|CM000073|CM000073.5	115540352	SENA|CM000073|CM000073.5_115540352	G	A	.	PASS	QualityScore=0.0;DP=2999	GT:AD:DP:GQ:PL	1/0:2,3:5:99:93,0,57	0/0:18,0:18:99:0,54,255	0/0:151,12:163:99:0,59,255	0/0:71,1:72:100:0,181,255	0/0:3,0:3:88:0,9,108	0/0:12,0:12:99:0,36,255	0/0:169,1:170:100:0,255,255	0/0:127,0:127:100:0,255,255	0/0:8,0:8:99:0,24,255	1/1:1,752:753:100:255,255,0	1/1:0,209:209:100:255,255,0	1/1:1,310:311:100:255,255,0	0/0:11,0:11:99:0,33,255	0/0:11,0:11:99:0,33,255	0/0:133,0:133:100:0,255,255	0/0:139,0:139:100:0,255,255	0/0:184,1:185:100:0,255,255	0/0:7,1:8:93:12,0,228	0/0:76,1:77:100:0,196,255	0/0:63,0:63:100:0,189,255	0/0:11,0:11:99:0,33,255	0/1:17,3:20:99:48,0,255	0/0:60,2:62:99:0,115,255	0/0:77,1:78:100:0,199,255	0/0:25,0:25:99:0,75,255	0/0:31,0:31:99:0,93,255	0/0:48,0:48:99:0,144,255	0/0:184,1:185:100:0,255,255	0/0:58,0:58:100:0,174,255	0/0:3,0:3:88:0,9,108
ENA|CM000073|CM000073.5	115540434	SENA|CM000073|CM000073.5_115540434	G	A	.	PASS	QualityScore=0.0;DP=3081	GT:AD:DP:GQ:PL	0/0:1,0:1:66:0,3,36	0/1:5,2:7:99:51,0,159	0/0:203,9:212:100:0,255,255	0/0:30,2:32:99:0,24,255	0/0:8,0:8:99:0,24,255	0/0:39,0:39:99:0,117,255	0/1:245,66:311:100:255,0,255	0/0:245,16:261:100:0,209,255	0/0:7,0:7:99:0,21,252	0/0:184,0:184:100:0,255,255	0/0:31,1:32:99:0,60,255	0/0:62,0:62:100:0,186,255	0/1:23,4:27:99:63,0,255	0/0:39,2:41:99:0,51,255	0/0:237,13:250:100:0,255,255	0/1:188,21:209:99:128,0,255	0/0:310,26:336:99:0,74,255	0/0:7,0:7:99:0,21,252	0/1:88,46:134:100:255,0,255	0/1:22,7:29:100:165,0,255	0/0:12,1:13:67:0,4,255	0/0:45,2:47:99:0,70,255	0/0:111,10:121:71:0,4,255	0/1:123,33:156:100:255,0,255	0/0:10,0:10:99:0,30,255	0/1:61,15:76:100:255,0,255	0/0:75,6:81:99:0,27,255	0/0:229,25:254:99:136,0,255	0/1:107,12:119:99:74,0,255	0/0:13,2:15:99:27,0,255
ENA|CM000073|CM000073.5	139199431	SENA|CM000073|CM000073.5_139199431	C	T	.	PASS	QualityScore=0.0;DP=1144	GT:AD:DP:GQ:PL	0/0:2,0:2:79:0,6,72	0/0:15,0:15:99:0,45,255	0/0:56,0:56:100:0,168,255	0/0:45,0:45:99:0,135,255	0/0:3,0:3:88:0,9,108	0/0:20,0:20:99:0,60,255	0/0:84,0:84:100:0,253,255	0/0:63,0:63:100:0,189,255	0/0:13,0:13:99:0,39,255	0/1:31,25:56:100:255,0,255	0/1:17,12:29:100:255,0,255	1/1:0,65:65:100:255,195,0	0/0:17,0:17:99:0,51,255	0/0:17,0:17:99:0,51,255	0/0:58,0:58:100:0,174,255	0/0:69,0:69:100:0,207,255	0/0:59,0:59:100:0,177,255	0/0:15,0:15:99:0,45,255	0/0:55,0:55:100:0,165,255	0/0:58,1:59:99:0,142,255	0/0:7,0:7:99:0,21,252	0/0:27,0:27:99:0,81,255	0/0:53,0:53:99:0,159,255	0/0:20,0:20:99:0,60,255	0/0:37,0:37:99:0,111,255	0/0:32,0:32:99:0,96,255	0/0:54,0:54:100:0,162,255	0/0:70,0:70:100:0,210,255	0/0:28,0:28:99:0,84,255	0/0:16,0:16:99:0,48,255
ENA|CM000073|CM000073.5	139199448	SENA|CM000073|CM000073.5_139199448	G	A	.	PASS	QualityScore=0.0;DP=1144	GT:AD:DP:GQ:PL	1/1:0,2:2:79:72,6,0	1/1:0,15:15:99:255,45,0	0/0:56,0:56:100:0,168,255	0/0:45,0:45:99:0,135,255	0/1:2,1:3:99:27,0,63	0/0:20,0:20:99:0,60,255	0/0:84,0:84:100:0,253,255	1/0:29,34:63:100:255,0,255	1/1:1,12:13:67:255,4,0	1/1:0,56:56:100:255,168,0	1/1:0,29:29:99:255,87,0	1/1:0,65:65:100:255,195,0	0/0:17,0:17:99:0,51,255	1/1:1,16:17:97:255,15,0	0/0:58,0:58:100:0,174,255	0/0:69,0:69:100:0,207,255	0/0:59,0:59:100:0,177,255	0/1:9,6:15:100:171,0,255	0/0:55,0:55:100:0,165,255	1/1:0,59:59:100:255,177,0	0/0:7,0:7:99:0,21,252	0/0:27,0:27:99:0,81,255	0/0:53,0:53:99:0,159,255	0/0:20,0:20:99:0,60,255	1/1:0,37:37:99:255,111,0	0/0:32,0:32:99:0,96,255	0/0:54,0:54:100:0,162,255	0/0:70,0:70:100:0,210,255	0/0:28,0:28:99:0,84,255	0/0:16,0:16:99:0,48,255
ENA|CM000073|CM000073.5	140357014	SENA|CM000073|CM000073.5_140357014	C	A	.	PASS	QualityScore=0.0;DP=813	GT:AD:DP:GQ:PL	0/0:1,0:1:66:0,3,36	0/0:4,0:4:94:0,12,144	0/0:14,1:15:89:0,9,255	0/0:7,0:7:99:0,21,252	0/0:2,0:2:79:0,6,72	0/0:18,0:18:99:0,54,255	0/0:36,0:36:99:0,108,255	0/0:15,0:15:99:0,45,255	0/0:7,0:7:99:0,21,252	1/0:33,103:136:100:255,0,255	1/0:36,74:110:100:255,0,255	1/1:11,177:188:100:255,170,0	0/0:8,0:8:99:0,24,255	0/0:13,0:13:99:0,39,255	0/0:41,0:41:99:0,123,255	0/0:23,0:23:99:0,69,255	0/0:11,0:11:99:0,33,255	0/0:6,0:6:98:0,18,216	0/0:21,0:21:99:0,63,255	0/0:20,0:20:99:0,60,255	0/0:3,0:3:88:0,9,108	0/0:15,0:15:99:0,45,255	0/0:10,0:10:99:0,30,255	0/0:10,0:10:99:0,30,255	0/0:13,0:13:99:0,39,255	0/0:35,0:35:99:0,105,255	0/0:18,0:18:99:0,54,255	0/0:7,0:7:99:0,21,252	0/0:14,0:14:99:0,42,255	0/0:6,0:6:98:0,18,216
ENA|CM000073|CM000073.5	140357021	SENA|CM000073|CM000073.5_140357021	C	A	.	PASS	QualityScore=0.0;DP=812	GT:AD:DP:GQ:PL	0/0:1,0:1:66:0,3,36	0/0:4,0:4:94:0,12,144	0/0:14,1:15:89:0,9,255	0/0:7,0:7:99:0,21,252	0/0:2,0:2:79:0,6,72	0/0:18,0:18:99:0,54,255	0/0:36,0:36:99:0,108,255	0/0:15,0:15:99:0,45,255	0/0:7,0:7:99:0,21,252	0/1:121,15:136:99:131,0,255	0/1:85,25:110:100:255,0,255	0/0:184,3:187:100:0,255,255	0/0:8,0:8:99:0,24,255	0/0:13,0:13:99:0,39,255	0/0:41,0:41:99:0,123,255	0/0:23,0:23:99:0,69,255	0/0:11,0:11:99:0,33,255	0/0:6,0:6:98:0,18,216	0/0:21,0:21:99:0,63,255	0/0:20,0:20:99:0,60,255	0/0:3,0:3:88:0,9,108	0/0:15,0:15:99:0,45,255	0/0:10,0:10:99:0,30,255	0/0:10,0:10:99:0,30,255	0/0:13,0:13:99:0,39,255	0/0:35,0:35:99:0,105,255	0/0:18,0:18:99:0,54,255	0/0:7,0:7:99:0,21,252	0/0:14,0:14:99:0,42,255	0/0:6,0:6:98:0,18,216
ENA|CM000073|CM000073.5	140357022	SENA|CM000073|CM000073.5_140357022	C	T	.	PASS	QualityScore=0.0;DP=812	GT:AD:DP:GQ:PL	0/0:1,0:1:66:0,3,36	0/0:4,0:4:94:0,12,144	0/0:14,1:15:89:0,9,255	0/0:7,0:7:99:0,21,252	0/0:2,0:2:79:0,6,72	0/0:18,0:18:99:0,54,255	0/0:36,0:36:99:0,108,255	0/0:15,0:15:99:0,45,255	0/0:7,0:7:99:0,21,252	0/1:121,15:136:99:131,0,255	0/1:85,25:110:100:255,0,255	0/0:184,3:187:100:0,255,255	0/0:8,0:8:99:0,24,255	0/0:13,0:13:99:0,39,255	0/0:41,0:41:99:0,123,255	0/0:23,0:23:99:0,69,255	0/0:11,0:11:99:0,33,255	0/0:6,0:6:98:0,18,216	0/0:21,0:21:99:0,63,255	0/0:20,0:20:99:0,60,255	0/0:3,0:3:88:0,9,108	0/0:15,0:15:99:0,45,255	0/0:10,0:10:99:0,30,255	0/0:10,0:10:99:0,30,255	0/0:13,0:13:99:0,39,255	0/0:35,0:35:99:0,105,255	0/0:18,0:18:99:0,54,255	0/0:7,0:7:99:0,21,252	0/0:14,0:14:99:0,42,255	0/0:6,0:6:98:0,18,216
ENA|CM000073|CM000073.5	141617558	SENA|CM000073|CM000073.5_141617558	G	A	.	PASS	QualityScore=0.0;DP=1252	GT:AD:DP:GQ:PL	0/0:3,0:3:88:0,9,108	0/0:6,0:6:98:0,18,216	0/0:71,0:71:100:0,213,255	0/0:30,0:30:99:0,90,255	0/1:7,3:10:99:78,0,222	0/0:33,0:33:99:0,99,255	0/0:68,0:68:100:0,204,255	0/0:75,0:75:100:0,225,255	0/0:4,0:4:94:0,12,144	1/1:0,79:79:100:255,237,0	1/1:0,44:44:99:255,132,0	1/1:0,98:98:100:255,255,0	0/0:18,0:18:99:0,54,255	0/0:25,0:25:99:0,75,255	0/1:33,18:51:100:255,0,255	0/0:65,0:65:100:0,195,255	0/0:100,0:100:100:0,255,255	0/0:8,0:8:99:0,24,255	0/0:55,0:55:100:0,165,255	0/0:51,0:51:99:0,153,255	1/0:3,4:7:99:123,0,87	0/1:13,8:21:100:225,0,255	0/0:49,0:49:99:0,147,255	0/0:50,0:50:99:0,150,255	0/0:21,0:21:99:0,63,255	0/0:23,0:23:99:0,69,255	0/0:36,0:36:99:0,108,255	0/0:79,0:79:100:0,237,255	0/0:61,0:61:100:0,183,255	0/0:11,0:11:99:0,33,255
ENA|CM000073|CM000073.5	149075442	SENA|CM000073|CM000073.5_149075442	C	T	.	PASS	QualityScore=0.0;DP=2913	GT:AD:DP:GQ:PL	0/0:8,0:8:99:0,24,255	0/0:14,0:14:99:0,42,255	0/1:165,22:187:100:230,0,255	0/0:87,12:99:99:134,0,255	0/0:25,4:29:99:57,0,255	0/1:61,30:91:100:255,0,255	0/1:124,54:178:100:255,0,255	0/0:120,0:120:100:0,255,255	0/0:14,0:14:99:0,42,255	0/0:203,0:203:100:0,255,255	0/0:49,0:49:99:0,147,255	0/0:110,0:110:100:0,255,255	1/0:23,24:47:100:255,0,255	0/0:39,0:39:99:0,117,255	0/1:156,34:190:100:255,0,255	0/1:128,42:170:100:255,0,255	0/1:129,30:159:100:255,0,255	0/1:26,7:33:99:152,0,255	0/1:91,11:102:99:90,0,255	0/0:93,0:93:100:0,255,255	0/1:22,9:31:100:231,0,255	0/1:44,18:62:100:255,0,255	0/1:111,38:149:100:255,0,255	0/0:144,0:144:100:0,255,255	0/1:41,9:50:100:174,0,255	0/1:106,30:136:100:255,0,255	0/1:89,14:103:100:195,0,255	0/1:136,25:161:100:255,0,255	0/1:72,21:93:100:255,0,255	0/1:34,15:49:100:255,0,255
ENA|CM000073|CM000073.5	156696495	SENA|CM000073|CM000073.5_156696495	G	A	.	PASS	QualityScore=0.0;DP=8068	GT:AD:DP:GQ:PL	1/0:1,1:2:99:30,0,30	0/1:33,8:41:100:165,0,255	0/0:121,11:132:55:0,1,255	0/0:83,4:87:99:0,118,255	0/0:11,0:11:99:0,33,255	0/0:25,0:25:99:0,75,255	0/1:109,35:144:100:255,0,255	0/0:109,0:109:100:0,255,255	0/0:25,1:26:99:0,43,255	0/0:79,0:79:100:0,237,255	0/0:52,0:52:99:0,156,255	0/0:104,0:104:100:0,255,255	0/0:32,0:32:99:0,96,255	0/1:25,10:35:100:255,0,255	0/0:120,1:121:100:0,255,255	1/1:103,3908:4011:100:255,255,0	0/0:154,1:155:100:0,255,255	0/0:15,0:15:99:0,45,255	0/1:64,20:84:100:255,0,255	0/1:79,15:94:100:255,0,255	0/0:21,0:21:99:0,63,255	0/0:50,0:50:99:0,150,255	0/0:83,0:83:100:0,250,255	0/0:97,2:99:100:0,226,255	0/0:37,4:41:99:21,0,255	1/0:50,59:109:100:255,0,255	1/1:53,1507:1560:100:255,255,0	0/0:174,6:180:100:0,255,255	0/0:74,4:78:99:0,91,255	1/1:10,478:488:100:255,255,0
ENA|CM000073|CM000073.5	157885635	SENA|CM000073|CM000073.5_157885635	T	G	.	PASS	QualityScore=0.0;DP=9423	GT:AD:DP:GQ:PL	0/1:21,6:27:99:135,0,255	0/1:36,10:46:100:222,0,255	0/0:595,0:595:100:0,255,255	0/1:310,114:424:100:255,0,255	0/0:30,2:32:99:0,24,255	0/1:182,39:221:100:255,0,255	0/0:504,1:505:100:0,255,255	0/1:630,162:792:100:255,0,255	0/1:27,17:44:100:255,0,255	0/0:71,0:71:100:0,213,255	0/0:77,0:77:100:0,231,255	0/0:169,0:169:100:0,255,255	0/1:99,23:122:100:255,0,255	0/1:174,57:231:100:255,0,255	0/1:354,106:460:100:255,0,255	0/0:430,0:430:100:0,255,255	0/1:1239,215:1454:100:255,0,255	0/1:41,21:62:100:255,0,255	0/1:285,44:329:100:255,0,255	0/1:274,90:364:100:255,0,255	0/1:21,4:25:99:69,0,255	0/1:114,22:136:100:255,0,255	0/0:229,1:230:100:0,255,255	0/1:453,85:538:100:255,0,255	0/1:110,31:141:100:255,0,255	0/0:152,0:152:100:0,255,255	0/1:193,24:217:100:212,0,255	0/0:902,99:1001:100:255,0,255	0/1:354,135:489:100:255,0,255	0/0:38,1:39:99:0,81,255
ENA|CM000073|CM000073.5	169899413	SENA|CM000073|CM000073.5_169899413	A	G	.	PASS	QualityScore=0.0;DP=1853	GT:AD:DP:GQ:PL	0/0:5,0:5:96:0,15,180	0/0:2,0:2:79:0,6,72	0/0:94,0:94:100:0,255,255	0/0:55,0:55:100:0,165,255	0/0:1,0:1:66:0,3,36	0/0:16,0:16:99:0,48,255	0/0:116,0:116:100:0,255,255	0/0:87,0:87:100:0,255,255	0/0:4,0:4:94:0,12,144	0/1:188,63:251:100:255,0,255	0/1:114,14:128:99:119,0,255	0/1:188,106:294:100:255,0,255	0/0:24,0:24:99:0,72,255	0/0:40,0:40:99:0,120,255	0/0:88,0:88:100:0,255,255	0/0:99,0:99:100:0,255,255	0/0:122,0:122:100:0,255,255	0/0:17,0:17:99:0,51,255	0/0:57,0:57:100:0,171,255	0/0:20,0:20:99:0,60,255	0/0:3,0:3:88:0,9,108	0/0:19,0:19:99:0,57,255	0/0:37,0:37:99:0,111,255	0/0:51,0:51:99:0,153,255	0/0:14,0:14:99:0,42,255	0/0:49,0:49:99:0,147,255	0/0:48,0:48:99:0,144,255	0/0:54,0:54:100:0,162,255	0/0:53,0:53:99:0,159,255	0/0:5,0:5:96:0,15,180
ENA|CM000073|CM000073.5	169899418	SENA|CM000073|CM000073.5_169899418	T	G	.	PASS	QualityScore=0.0;DP=3499	GT:AD:DP:GQ:PL	0/1:4,3:7:99:87,0,123	1/0:3,5:8:99:156,0,84	1/0:50,123:173:100:255,0,255	1/0:21,79:100:100:255,0,255	0/1:2,1:3:99:27,0,63	1/0:5,19:24:99:255,0,107	1/0:67,184:251:100:255,0,255	1/0:49,140:189:100:255,0,255	0/1:10,4:14:99:102,0,255	0/0:430,0:430:100:0,255,255	0/0:237,0:237:100:0,255,255	0/0:478,0:478:100:0,255,255	1/0:14,26:40:100:255,0,255	1/1:11,78:89:99:255,0,128	1/0:40,106:146:100:255,0,255	1/0:58,148:206:100:255,0,255	1/0:56,209:265:100:255,0,255	1/1:3,25:28:99:255,0,23	1/0:32,79:111:100:255,0,255	1/0:19,25:44:100:255,0,255	1/1:0,3:3:88:108,9,0	1/0:11,26:37:100:255,0,255	1/0:19,57:76:100:255,0,255	1/0:36,66:102:100:255,0,255	0/1:13,10:23:100:255,0,255	1/0:22,60:82:100:255,0,255	1/0:31,55:86:100:255,0,255	1/0:38,66:104:100:255,0,255	1/0:39,85:124:100:255,0,255	1/0:3,16:19:99:255,0,51
ENA|CM000073|CM000073.5	169899423	SENA|CM000073|CM000073.5_169899423	C	A	.	PASS	QualityScore=0.0;DP=3499	GT:AD:DP:GQ:PL	0/1:4,3:7:99:87,0,123	1/0:3,5:8:99:156,0,84	1/0:50,123:173:100:255,0,255	1/0:21,79:100:100:255,0,255	0/1:2,1:3:99:27,0,63	1/0:5,19:24:99:255,0,107	1/0:67,184:251:100:255,0,255	1/0:49,140:189:100:255,0,255	0/1:10,4:14:99:102,0,255	0/0:430,0:430:100:0,255,255	0/0:237,0:237:100:0,255,255	0/0:478,0:478:100:0,255,255	1/0:14,26:40:100:255,0,255	1/1:11,78:89:99:255,0,128	1/0:40,106:146:100:255,0,255	1/0:58,148:206:100:255,0,255	1/0:56,209:265:100:255,0,255	1/1:3,25:28:99:255,0,23	1/0:32,79:111:100:255,0,255	1/0:19,25:44:100:255,0,255	1/1:0,3:3:88:108,9,0	1/0:11,26:37:100:255,0,255	1/0:19,57:76:100:255,0,255	1/0:36,66:102:100:255,0,255	0/1:13,10:23:100:255,0,255	1/0:22,60:82:100:255,0,255	1/0:31,55:86:100:255,0,255	1/0:38,66:104:100:255,0,255	1/0:39,85:124:100:255,0,255	1/0:3,16:19:99:255,0,51
ENA|CM000073|CM000073.5	169899434	SENA|CM000073|CM000073.5_169899434	C	T	.	PASS	QualityScore=0.0;DP=3499	GT:AD:DP:GQ:PL	0/1:4,3:7:99:87,0,123	1/0:3,5:8:99:156,0,84	1/0:50,123:173:100:255,0,255	1/0:21,79:100:100:255,0,255	0/1:2,1:3:99:27,0,63	1/0:5,19:24:99:255,0,107	1/0:67,184:251:100:255,0,255	1/0:49,140:189:100:255,0,255	0/1:10,4:14:99:102,0,255	0/0:430,0:430:100:0,255,255	0/0:237,0:237:100:0,255,255	0/0:478,0:478:100:0,255,255	1/0:14,26:40:100:255,0,255	1/1:11,78:89:99:255,0,128	1/0:40,106:146:100:255,0,255	1/0:58,148:206:100:255,0,255	1/0:56,209:265:100:255,0,255	1/1:3,25:28:99:255,0,23	1/0:32,79:111:100:255,0,255	1/0:19,25:44:100:255,0,255	1/1:0,3:3:88:108,9,0	1/0:11,26:37:100:255,0,255	1/0:19,57:76:100:255,0,255	1/0:36,66:102:100:255,0,255	0/1:13,10:23:100:255,0,255	1/0:22,60:82:100:255,0,255	1/0:31,55:86:100:255,0,255	1/0:38,66:104:100:255,0,255	1/0:39,85:124:100:255,0,255	1/0:3,16:19:99:255,0,51
ENA|CM000073|CM000073.5	169899438	SENA|CM000073|CM000073.5_169899438	T	A	.	PASS	QualityScore=0.0;DP=3498	GT:AD:DP:GQ:PL	0/1:5,2:7:99:51,0,159	0/0:8,0:8:99:0,24,255	0/0:173,0:173:100:0,255,255	0/0:100,0:100:100:0,255,255	0/0:3,0:3:88:0,9,108	0/0:24,0:24:99:0,72,255	0/1:209,40:249:100:255,0,255	0/0:188,0:188:100:0,255,255	0/0:14,0:14:99:0,42,255	0/0:430,1:431:100:0,255,255	0/0:237,1:238:100:0,255,255	0/0:478,0:478:100:0,255,255	0/0:40,0:40:99:0,120,255	0/0:86,3:89:99:0,160,255	0/0:146,0:146:100:0,255,255	0/1:148,58:206:100:255,0,255	0/0:264,1:265:100:0,255,255	0/0:28,0:28:99:0,84,255	0/1:95,16:111:100:242,0,255	0/0:44,0:44:99:0,132,255	0/0:3,0:3:88:0,9,108	0/0:37,0:37:99:0,111,255	0/0:76,0:76:100:0,228,255	0/0:102,0:102:100:0,255,255	0/0:23,0:23:99:0,69,255	0/0:70,12:82:100:186,0,255	0/0:86,0:86:100:0,255,255	0/0:104,0:104:100:0,255,255	0/0:124,0:124:100:0,255,255	0/1:16,3:19:99:51,0,255
ENA|CM000073|CM000073.5	169899441	SENA|CM000073|CM000073.5_169899441	G	C	.	PASS	QualityScore=0.0;DP=3514	GT:AD:DP:GQ:PL	0/0:7,0:7:99:0,21,252	0/0:8,0:8:99:0,24,255	0/0:173,0:173:100:0,255,255	0/0:100,0:100:100:0,255,255	0/0:3,0:3:88:0,9,108	0/0:24,0:24:99:0,72,255	0/0:254,0:254:100:0,255,255	0/0:188,0:188:100:0,255,255	0/0:14,0:14:99:0,42,255	0/1:390,53:443:100:255,0,255	0/1:203,34:237:100:255,0,255	0/1:409,71:480:100:255,0,255	0/0:40,0:40:99:0,120,255	0/0:89,0:89:100:0,255,255	0/0:146,0:146:100:0,255,255	0/0:203,0:203:100:0,255,255	0/0:264,2:266:100:0,255,255	0/0:28,0:28:99:0,84,255	0/0:111,0:111:100:0,255,255	0/0:44,0:44:99:0,132,255	0/0:3,0:3:88:0,9,108	0/0:37,0:37:99:0,111,255	0/0:76,0:76:100:0,228,255	0/0:102,0:102:100:0,255,255	0/0:23,0:23:99:0,69,255	0/0:82,0:82:100:0,247,255	0/0:86,0:86:100:0,255,255	0/0:104,0:104:100:0,255,255	0/0:124,0:124:100:0,255,255	0/0:19,0:19:99:0,57,255
ENA|CM000073|CM000073.5	183270371	SENA|CM000073|CM000073.5_183270371	G	A	.	PASS	QualityScore=0.0;DP=3480	GT:AD:DP:GQ:PL	0/1:11,8:19:100:231,0,255	0/1:9,8:17:100:237,0,255	0/1:105,30:135:100:255,0,255	0/1:90,37:127:100:255,0,255	0/1:16,8:24:100:216,0,255	0/1:43,12:55:100:255,0,255	0/1:180,77:257:100:255,0,255	0/1:117,67:184:100:255,0,255	0/1:29,9:38:100:210,0,255	0/0:129,0:129:100:0,255,255	0/0:47,0:47:99:0,141,255	0/0:121,0:121:100:0,255,255	0/1:31,10:41:100:236,0,255	0/1:75,28:103:100:255,0,255	0/1:156,76:232:100:255,0,255	0/1:127,57:184:100:255,0,255	0/1:153,68:221:100:255,0,255	0/1:24,18:42:100:255,0,255	0/1:108,60:168:100:255,0,255	0/1:106,49:155:100:255,0,255	0/0:11,0:11:99:0,33,255	0/1:52,39:91:100:255,0,255	0/1:113,53:166:100:255,0,255	0/0:112,0:112:100:0,255,255	0/1:73,31:104:100:255,0,255	0/1:75,41:116:100:255,0,255	0/1:71,38:109:100:255,0,255	0/1:170,78:248:100:255,0,255	0/1:140,45:185:100:255,0,255	0/1:29,10:39:100:243,0,255
ENA|CM000073|CM000073.5	183270395	SENA|CM000073|CM000073.5_183270395	G	A	.	PASS	QualityScore=0.0;DP=3387	GT:AD:DP:GQ:PL	0/0:14,0:14:99:0,42,255	0/0:30,0:30:99:0,90,255	0/0:149,0:149:100:0,255,255	0/0:108,0:108:100:0,255,255	0/0:14,0:14:99:0,42,255	0/0:63,0:63:100:0,189,255	0/0:203,0:203:100:0,255,255	0/0:203,0:203:100:0,255,255	0/0:30,0:30:99:0,90,255	0/1:69,45:114:100:255,0,255	0/1:53,33:86:100:255,0,255	0/1:147,63:210:100:255,0,255	0/0:43,0:43:99:0,129,255	0/0:95,0:95:100:0,255,255	0/0:215,0:215:100:0,255,255	0/0:156,0:156:100:0,255,255	0/0:193,0:193:100:0,255,255	0/0:48,0:48:99:0,144,255	0/0:132,0:132:100:0,255,255	0/0:152,0:152:100:0,255,255	0/0:18,0:18:99:0,54,255	0/0:96,0:96:100:0,255,255	0/0:135,0:135:100:0,255,255	0/0:131,0:131:100:0,255,255	0/0:109,0:109:100:0,255,255	0/0:122,0:122:100:0,255,255	0/0:99,0:99:100:0,255,255	0/0:209,0:209:100:0,255,255	0/0:167,0:167:100:0,255,255	0/0:43,0:43:99:0,129,255
ENA|CM000073|CM000073.5	183270406	SENA|CM000073|CM000073.5_183270406	G	A	.	PASS	QualityScore=0.0;DP=2774	GT:AD:DP:GQ:PL	1/0:5,6:11:99:183,0,147	0/1:16,13:29:100:255,0,255	1/0:40,118:158:100:255,0,255	1/0:16,47:63:100:255,0,255	1/1:0,10:10:99:255,30,0	1/0:16,38:54:100:255,0,255	1/0:38,70:108:100:255,0,255	0/1:101,90:191:100:255,0,255	1/0:15,16:31:100:255,0,255	0/0:74,0:74:100:0,222,255	0/0:99,0:99:100:0,255,255	0/0:222,0:222:100:0,255,255	1/0:17,18:35:100:255,0,255	1/0:32,42:74:100:255,0,255	1/0:69,110:179:100:255,0,255	1/0:49,69:118:100:255,0,255	1/0:70,98:168:100:255,0,255	0/1:21,16:37:100:255,0,255	1/0:22,66:88:100:255,0,255	0/1:69,67:136:100:255,0,255	0/1:7,5:12:99:144,0,216	1/0:39,43:82:100:255,0,255	1/1:5,71:76:99:255,49,0	1/0:57,82:139:100:255,0,255	1/0:46,50:96:100:255,0,255	1/0:29,66:95:100:255,0,255	1/0:29,38:67:100:255,0,255	1/0:37,111:148:100:255,0,255	1/0:61,73:134:100:255,0,255	0/1:25,15:40:100:255,0,255
ENA|CM000073|CM000073.5	186333299	SENA|CM000073|CM000073.5_186333299	G	A	.	PASS	QualityScore=0.0;DP=685	GT:AD:DP:GQ:PL	0/0:1,0:1:66:0,3,36	0/0:6,0:6:98:0,18,216	0/0:47,0:47:99:0,141,255	0/0:20,0:20:99:0,60,255	0/0:6,0:6:98:0,18,216	0/0:10,0:10:99:0,30,255	0/0:29,0:29:99:0,87,255	0/0:47,0:47:99:0,141,255	0/0:7,0:7:99:0,21,252	1/0:23,32:55:100:255,0,255	1/1:0,20:20:99:255,60,0	1/0:25,31:56:100:255,0,255	0/0:10,0:10:99:0,30,255	0/0:20,0:20:99:0,60,255	0/0:35,0:35:99:0,105,255	0/0:31,0:31:99:0,93,255	0/0:56,0:56:100:0,168,255	0/0:8,0:8:99:0,24,255	0/0:19,0:19:99:0,57,255	0/0:10,0:10:99:0,30,255	0/0:6,0:6:98:0,18,216	0/0:15,0:15:99:0,45,255	0/0:2,0:2:79:0,6,72	0/0:34,0:34:99:0,102,255	0/0:15,0:15:99:0,45,255	0/0:14,0:14:99:0,42,255	0/0:24,0:24:99:0,72,255	0/0:52,0:52:99:0,156,255	0/0:22,0:22:99:0,66,255	0/0:8,0:8:99:0,24,255
ENA|CM000073|CM000073.5	186333311	SENA|CM000073|CM000073.5_186333311	A	T	.	PASS	QualityScore=0.0;DP=685	GT:AD:DP:GQ:PL	1/1:0,1:1:66:36,3,0	1/0:1,5:6:98:162,0,18	0/0:47,0:47:99:0,141,255	0/0:20,0:20:99:0,60,255	0/1:3,3:6:99:90,0,90	1/0:4,6:10:99:186,0,114	1/0:14,15:29:100:255,0,255	0/1:26,21:47:100:255,0,255	0/0:7,0:7:99:0,21,252	1/1:0,55:55:100:255,165,0	1/1:0,20:20:99:255,60,0	1/1:0,56:56:100:255,168,0	0/0:10,0:10:99:0,30,255	1/1:0,20:20:99:255,60,0	0/0:35,0:35:99:0,105,255	0/1:17,14:31:100:255,0,255	0/1:31,25:56:100:255,0,255	0/0:8,0:8:99:0,24,255	0/1:11,8:19:100:231,0,255	0/1:6,4:10:99:114,0,186	0/0:6,0:6:98:0,18,216	0/0:15,0:15:99:0,45,255	0/0:2,0:2:79:0,6,72	0/0:34,0:34:99:0,102,255	1/0:6,9:15:100:255,0,171	0/0:14,0:14:99:0,42,255	0/1:15,9:24:100:252,0,255	1/0:23,29:52:100:255,0,255	0/0:22,0:22:99:0,66,255	0/1:5,3:8:99:84,0,156
ENA|CM000073|CM000073.5	187914659	SENA|CM000073|CM000073.5_187914659	C	T	.	PASS	QualityScore=0.0;DP=639	GT:AD:DP:GQ:PL	0/0:1,0:1:66:0,3,36	0/0:7,0:7:99:0,21,252	0/0:44,1:45:99:0,100,255	0/0:18,0:18:99:0,54,255	0/0:1,0:1:66:0,3,36	0/0:10,0:10:99:0,30,255	0/0:26,0:26:99:0,78,255	0/0:44,0:44:99:0,132,255	0/0:5,0:5:96:0,15,180	1/1:0,51:51:99:255,153,0	1/1:0,35:35:99:255,105,0	1/1:0,43:43:99:255,129,0	0/0:4,0:4:94:0,12,144	0/0:14,0:14:99:0,42,255	0/0:45,0:45:99:0,135,255	0/0:25,0:25:99:0,75,255	0/0:61,0:61:100:0,183,255	0/0:2,0:2:79:0,6,72	0/0:16,0:16:99:0,48,255	0/0:24,0:24:99:0,72,255	0/0:2,0:2:79:0,6,72	0/0:11,0:11:99:0,33,255	0/0:8,0:8:99:0,24,255	0/0:32,0:32:99:0,96,255	0/0:18,0:18:99:0,54,255	0/0:19,0:19:99:0,57,255	0/0:10,0:10:99:0,30,255	0/0:38,0:38:99:0,114,255	0/0:21,0:21:99:0,63,255	0/0:3,0:3:88:0,9,108
ENA|CM000073|CM000073.5	188154621	SENA|CM000073|CM000073.5_188154621	C	T	.	PASS	QualityScore=0.0;DP=13546	GT:AD:DP:GQ:PL	0/0:5,0:5:96:0,15,180	0/0:13,0:13:99:0,39,255	0/0:902,89:991:100:224,0,255	0/0:532,51:583:99:82,0,255	0/0:67,2:69:99:0,136,255	0/0:229,11:240:100:0,255,255	0/0:1161,45:1206:100:0,255,255	0/1:960,176:1136:100:255,0,255	0/1:10,2:12:99:36,0,255	0/0:94,0:94:100:0,255,255	0/0:63,0:63:100:0,189,255	0/0:129,0:129:100:0,255,255	0/1:203,28:231:100:255,0,255	0/0:49,0:49:99:0,147,255	0/1:798,138:936:100:255,0,255	0/0:1089,2:1091:100:0,255,255	0/0:1023,107:1130:100:255,0,255	0/0:122,13:135:99:62,0,255	0/0:708,31:739:100:0,255,255	0/0:80,1:81:100:0,207,255	0/0:46,3:49:99:0,39,255	0/1:264,44:308:100:255,0,255	0/0:562,55:617:99:125,0,255	0/0:668,65:733:99:136,0,255	0/0:33,0:33:99:0,99,255	0/0:504,29:533:100:0,255,255	0/0:630,22:652:100:0,255,255	0/0:848,0:848:100:0,255,255	0/1:595,103:698:100:255,0,255	0/0:142,0:142:100:0,255,255
ENA|CM000073|CM000073.5	188154625	SENA|CM000073|CM000073.5_188154625	T	C	.	PASS	QualityScore=0.0;DP=13595	GT:AD:DP:GQ:PL	0/1:4,1:5:99:21,0,129	0/0:12,1:13:67:0,4,255	0/1:630,390:1020:100:255,0,255	0/1:354,229:583:100:255,0,255	0/1:36,33:69:100:255,0,255	0/1:125,113:238:100:255,0,255	1/0:595,630:1225:100:255,0,255	0/1:902,229:1131:100:255,0,255	0/0:11,1:12:50:0,0,255	0/1:57,37:94:100:255,0,255	0/1:34,29:63:100:255,0,255	0/1:77,52:129:100:255,0,255	0/1:159,74:233:100:255,0,255	0/0:48,1:49:99:0,111,255	0/1:708,193:901:100:255,0,255	1/0:323,798:1121:100:255,0,255	0/1:595,562:1157:100:255,0,255	0/1:89,46:135:100:255,0,255	1/0:371,390:761:100:255,0,255	0/0:78,3:81:99:0,135,255	0/1:33,16:49:100:255,0,255	0/1:245,59:304:100:255,0,255	0/1:430,188:618:100:255,0,255	0/1:478,237:715:100:255,0,255	0/0:33,0:33:99:0,99,255	1/0:229,285:514:100:255,0,255	1/0:297,338:635:100:255,0,255	1/0:274,595:869:100:255,0,255	0/1:595,101:696:100:255,0,255	1/0:40,102:142:100:255,0,255
ENA|CM000073|CM000073.5	188154638	SENA|CM000073|CM000073.5_188154638	G	C	.	PASS	QualityScore=0.0;DP=13562	GT:AD:DP:GQ:PL	0/1:4,1:5:99:21,0,129	0/0:12,1:13:67:0,4,255	0/1:848,171:1019:100:255,0,255	0/1:478,108:586:100:255,0,255	0/1:58,11:69:100:188,0,255	0/1:188,48:236:100:255,0,255	0/1:960,245:1205:100:255,0,255	0/0:1089,85:1174:100:0,255,255	0/0:12,0:12:99:0,36,255	0/0:94,0:94:100:0,255,255	0/0:63,0:63:100:0,189,255	0/0:129,0:129:100:0,255,255	0/0:209,22:231:99:98,0,255	0/0:49,0:49:99:0,147,255	0/0:848,68:916:100:0,255,255	0/1:848,285:1133:100:255,0,255	0/1:1023,131:1154:100:255,0,255	0/1:116,19:135:100:255,0,255	0/1:595,132:727:100:255,0,255	0/0:78,3:81:99:0,135,255	0/0:43,6:49:99:68,0,255	0/0:285,23:308:99:0,99,255	0/0:562,47:609:99:0,139,255	0/1:595,126:721:100:255,0,255	0/0:33,0:33:99:0,99,255	0/1:409,99:508:100:255,0,255	0/1:504,131:635:100:255,0,255	0/1:668,209:877:100:255,0,255	0/0:630,20:650:100:0,255,255	0/1:106,35:141:100:255,0,255
ENA|CM000073|CM000073.5	188523103	SENA|CM000073|CM000073.5_188523103	T	C	.	PASS	QualityScore=0.0;DP=1209	GT:AD:DP:GQ:PL	0/0:5,0:5:96:0,15,180	0/0:18,0:18:99:0,54,255	0/0:38,2:40:99:0,48,255	0/0:24,0:24:99:0,72,255	0/0:6,0:6:98:0,18,216	0/0:13,0:13:99:0,39,255	0/0:77,2:79:100:0,166,255	0/0:94,0:94:100:0,255,255	0/0:8,0:8:99:0,24,255	1/1:0,76:76:100:255,228,0	1/1:0,53:53:99:255,159,0	1/1:0,99:99:100:255,255,0	0/0:17,0:17:99:0,51,255	0/0:32,0:32:99:0,96,255	0/0:46,0:46:99:0,138,255	0/0:66,0:66:100:0,198,255	0/0:84,0:84:100:0,253,255	0/0:7,0:7:99:0,21,252	0/0:53,0:53:99:0,159,255	0/0:57,0:57:100:0,171,255	0/0:4,0:4:94:0,12,144	0/0:22,0:22:99:0,66,255	0/0:58,0:58:100:0,174,255	0/0:53,0:53:99:0,159,255	0/0:24,0:24:99:0,72,255	0/0:38,0:38:99:0,114,255	0/0:25,0:25:99:0,75,255	0/0:56,0:56:100:0,168,255	0/0:46,0:46:99:0,138,255	0/0:6,0:6:98:0,18,216
ENA|CM000073|CM000073.5	188544203	SENA|CM000073|CM000073.5_188544203	T	C	.	PASS	QualityScore=0.0;DP=2817	GT:AD:DP:GQ:PL	0/0:6,0:6:98:0,18,216	0/0:20,0:20:99:0,60,255	0/0:106,6:112:99:0,121,255	0/0:61,0:61:100:0,183,255	0/0:13,0:13:99:0,39,255	0/0:24,0:24:99:0,72,255	0/0:93,2:95:100:0,214,255	0/0:106,0:106:100:0,255,255	0/0:8,0:8:99:0,24,255	1/1:1,504:505:100:255,255,0	1/1:0,371:371:100:255,255,0	1/1:0,562:562:100:255,255,0	0/0:24,0:24:99:0,72,255	0/0:20,0:20:99:0,60,255	0/0:89,0:89:100:0,255,255	0/0:83,3:86:99:0,150,255	0/0:119,1:120:100:0,255,255	0/0:14,0:14:99:0,42,255	0/0:57,1:58:99:0,139,255	0/0:42,0:42:99:0,126,255	0/0:8,0:8:99:0,24,255	0/0:30,1:31:99:0,57,255	0/0:68,1:69:100:0,172,255	0/0:63,0:63:100:0,189,255	0/0:27,0:27:99:0,81,255	0/0:47,0:47:99:0,141,255	0/0:51,0:51:99:0,153,255	0/0:97,0:97:100:0,255,255	0/0:74,1:75:100:0,190,255	0/0:13,0:13:99:0,39,255
ENA|CM000073|CM000073.5	192978286	SENA|CM000073|CM000073.5_192978286	T	C	.	PASS	QualityScore=0.0;DP=1450	GT:AD:DP:GQ:PL	0/0:4,0:4:94:0,12,144	0/0:1,0:1:66:0,3,36	0/1:59,21:80:100:255,0,255	1/0:9,12:21:100:255,0,255	0/0:5,0:5:96:0,15,180	0/1:5,3:8:99:84,0,156	1/0:40,40:80:100:255,0,255	0/1:43,38:81:100:255,0,255	0/0:3,0:3:88:0,9,108	0/0:198,0:198:100:0,255,255	0/0:111,0:111:100:0,255,255	0/0:285,0:285:100:0,255,255	1/0:9,10:19:100:255,0,255	0/0:15,0:15:99:0,45,255	0/1:44,32:76:100:255,0,255	1/0:26,31:57:100:255,0,255	0/1:62,39:101:100:255,0,255	1/0:4,7:11:99:219,0,111	1/0:18,30:48:100:255,0,255	0/0:10,0:10:99:0,30,255	1/1:0,1:1:66:36,3,0	0/1:9,7:16:100:204,0,255	0/0:15,1:16:94:0,12,255	0/1:28,7:35:99:146,0,255	0/0:10,0:10:99:0,30,255	1/0:15,16:31:100:255,0,255	0/1:9,4:13:99:105,0,255	0/1:57,17:74:100:255,0,255	0/1:26,11:37:100:255,0,255	0/1:2,1:3:99:27,0,63
ENA|CM000073|CM000073.5	192978301	SENA|CM000073|CM000073.5_192978301	C	T	.	PASS	QualityScore=0.0;DP=1440	GT:AD:DP:GQ:PL	0/0:4,0:4:94:0,12,144	1/1:0,1:1:66:36,3,0	1/0:24,56:80:100:255,0,255	1/1:0,21:21:99:255,63,0	1/0:2,3:5:99:93,0,57	1/1:0,8:8:99:255,24,0	1/1:1,79:80:100:255,204,0	1/1:9,72:81:99:255,0,81	1/1:0,3:3:88:108,9,0	0/0:198,0:198:100:0,255,255	0/0:110,1:111:100:0,255,255	0/0:274,1:275:100:0,255,255	1/0:5,14:19:99:255,0,123	1/1:0,15:15:99:255,45,0	1/1:11,65:76:100:255,0,167	1/1:0,57:57:100:255,171,0	1/0:35,66:101:100:255,0,255	1/1:1,10:11:66:255,0,3	1/1:0,48:48:99:255,144,0	1/1:0,10:10:99:255,30,0	1/1:0,1:1:66:36,3,0	1/1:1,15:16:94:255,12,0	1/1:0,16:16:99:255,48,0	1/0:9,26:35:100:255,0,219	0/1:6,4:10:99:114,0,186	1/1:1,30:31:99:255,57,0	1/1:0,13:13:99:255,39,0	1/0:18,56:74:100:255,0,255	1/1:0,37:37:99:255,111,0	1/1:0,3:3:88:108,9,0
ENA|CM000073|CM000073.5	193967825	SENA|CM000073|CM000073.5_193967825	T	C	.	PASS	QualityScore=0.0;DP=3025	GT:AD:DP:GQ:PL	0/0:16,0:16:99:0,48,255	0/0:40,0:40:99:0,120,255	0/0:181,2:183:100:0,255,255	0/0:61,0:61:100:0,183,255	0/0:12,0:12:99:0,36,255	0/0:32,0:32:99:0,96,255	0/0:203,0:203:100:0,255,255	0/0:118,0:118:100:0,255,255	0/0:31,0:31:99:0,93,255	1/0:96,127:223:100:255,0,255	1/0:62,91:153:100:255,0,255	1/0:146,209:355:100:255,0,255	0/0:31,0:31:99:0,93,255	0/0:116,0:116:100:0,255,255	0/0:95,0:95:100:0,255,255	0/0:120,0:120:100:0,255,255	0/0:169,0:169:100:0,255,255	0/0:11,0:11:99:0,33,255	0/0:130,0:130:100:0,255,255	0/0:174,0:174:100:0,255,255	0/0:14,0:14:99:0,42,255	0/0:31,0:31:99:0,93,255	0/0:93,0:93:100:0,255,255	0/0:127,0:127:100:0,255,255	0/0:79,0:79:100:0,237,255	0/0:77,0:77:100:0,231,255	0/0:113,0:113:100:0,255,255	0/0:106,0:106:100:0,255,255	0/0:95,0:95:100:0,255,255	0/0:17,0:17:99:0,51,255
ENA|CM000073|CM000073.5	193967826	SENA|CM000073|CM000073.5_193967826	A	G	.	PASS	QualityScore=0.0;DP=3024	GT:AD:DP:GQ:PL	0/1:11,5:16:99:132,0,255	0/1:27,13:40:100:255,0,255	0/0:184,0:184:100:0,255,255	0/0:61,0:61:100:0,183,255	0/0:12,0:12:99:0,36,255	0/0:32,0:32:99:0,96,255	0/0:203,0:203:100:0,255,255	0/1:96,22:118:100:255,0,255	0/1:22,9:31:100:231,0,255	0/0:222,0:222:100:0,255,255	0/0:153,0:153:100:0,255,255	0/0:354,0:354:100:0,255,255	0/0:31,0:31:99:0,93,255	0/1:76,40:116:100:255,0,255	0/0:95,0:95:100:0,255,255	0/0:120,0:120:100:0,255,255	0/1:108,61:169:100:255,0,255	0/0:11,0:11:99:0,33,255	0/0:130,0:130:100:0,255,255	0/1:129,45:174:100:255,0,255	0/0:14,0:14:99:0,42,255	0/0:31,0:31:99:0,93,255	0/0:93,0:93:100:0,255,255	1/0:63,64:127:100:255,0,255	0/1:51,28:79:100:255,0,255	0/0:77,0:77:100:0,231,255	0/0:113,0:113:100:0,255,255	0/0:105,1:106:100:0,255,255	0/1:74,21:95:100:255,0,255	0/0:17,0:17:99:0,51,255
ENA|CM000073|CM000073.5	193967853	SENA|CM000073|CM000073.5_193967853	T	C	.	PASS	QualityScore=0.0;DP=3025	GT:AD:DP:GQ:PL	0/0:16,0:16:99:0,48,255	0/0:40,0:40:99:0,120,255	0/0:182,1:183:100:0,255,255	0/0:61,0:61:100:0,183,255	0/0:12,0:12:99:0,36,255	0/0:32,0:32:99:0,96,255	0/0:203,0:203:100:0,255,255	0/0:118,0:118:100:0,255,255	0/0:31,0:31:99:0,93,255	0/1:127,96:223:100:255,0,255	0/1:91,62:153:100:255,0,255	0/1:209,146:355:100:255,0,255	0/0:31,0:31:99:0,93,255	0/0:116,0:116:100:0,255,255	0/0:95,0:95:100:0,255,255	0/0:120,0:120:100:0,255,255	0/0:169,0:169:100:0,255,255	0/0:11,0:11:99:0,33,255	0/0:130,0:130:100:0,255,255	0/0:174,0:174:100:0,255,255	0/0:14,0:14:99:0,42,255	0/0:31,0:31:99:0,93,255	0/0:93,0:93:100:0,255,255	0/0:127,0:127:100:0,255,255	0/0:79,0:79:100:0,237,255	0/0:77,0:77:100:0,231,255	0/0:113,0:113:100:0,255,255	0/0:106,0:106:100:0,255,255	0/0:95,0:95:100:0,255,255	0/0:17,0:17:99:0,51,255
ENA|CM000073|CM000073.5	193967857	SENA|CM000073|CM000073.5_193967857	G	T	.	PASS	QualityScore=0.0;DP=3024	GT:AD:DP:GQ:PL	0/0:14,2:16:99:24,0,255	0/1:33,7:40:99:132,0,255	0/1:138,45:183:100:255,0,255	0/1:36,25:61:100:255,0,255	0/1:6,6:12:100:180,0,180	0/1:20,12:32:100:255,0,255	0/1:141,63:204:100:255,0,255	0/1:75,43:118:100:255,0,255	0/0:28,3:31:96:15,0,255	0/0:222,0:222:100:0,255,255	0/0:153,0:153:100:0,255,255	0/0:354,0:354:100:0,255,255	0/1:17,14:31:100:255,0,255	0/1:90,26:116:100:255,0,255	1/0:45,50:95:100:255,0,255	0/1:74,46:120:100:255,0,255	0/1:122,47:169:100:255,0,255	1/0:5,6:11:99:183,0,147	0/1:86,44:130:100:255,0,255	0/1:143,31:174:100:255,0,255	1/0:5,9:14:99:255,0,138	1/0:11,20:31:100:255,0,255	0/1:60,33:93:100:255,0,255	0/1:108,19:127:100:255,0,255	0/1:55,24:79:100:255,0,255	0/1:54,23:77:100:255,0,255	0/1:70,43:113:100:255,0,255	0/1:60,46:106:100:255,0,255	0/1:66,29:95:100:255,0,255	0/1:12,5:17:99:129,0,255
ENA|CM000073|CM000073.5	200303122	SENA|CM000073|CM000073.5_200303122	G	A	.	PASS	QualityScore=0.0;DP=1337	GT:AD:DP:GQ:PL	0/0:2,0:2:79:0,6,72	0/1:3,1:4:99:24,0,96	0/0:70,3:73:99:0,111,255	0/0:52,2:54:99:0,91,255	0/0:6,0:6:98:0,18,216	0/0:50,7:57:99:81,0,255	0/0:77,0:77:100:0,231,255	0/0:108,0:108:100:0,255,255	1/1:0,2:2:79:72,6,0	./.:0,0:0	./.:0,0:0	./.:0,0:0	0/0:36,0:36:99:0,108,255	0/0:25,1:26:99:0,43,255	0/0:68,1:69:100:0,172,255	0/0:70,2:72:99:0,144,255	0/0:161,0:161:100:0,255,255	0/0:31,3:34:78:6,0,255	0/0:65,3:68:99:0,96,255	0/0:16,0:16:99:0,48,255	0/1:9,2:11:99:39,0,255	0/0:40,1:41:99:0,87,255	0/0:49,1:50:99:0,114,255	0/0:72,0:72:100:0,216,255	0/0:23,0:23:99:0,69,255	0/0:43,0:43:99:0,129,255	0/0:56,5:61:69:0,4,255	0/1:63,15:78:100:255,0,255	0/0:69,2:71:99:0,141,255	0/0:22,0:22:99:0,66,255
ENA|CM000073|CM000073.5	203535360	SENA|CM000073|CM000073.5_203535360	G	A	.	PASS	QualityScore=0.0;DP=1307	GT:AD:DP:GQ:PL	0/0:4,0:4:94:0,12,144	0/0:7,0:7:99:0,21,252	0/0:86,1:87:100:0,226,255	0/0:34,0:34:99:0,102,255	0/0:2,0:2:79:0,6,72	0/0:29,0:29:99:0,87,255	0/0:79,0:79:100:0,237,255	0/0:82,0:82:100:0,247,255	0/0:8,0:8:99:0,24,255	1/1:0,81:81:100:255,244,0	1/0:19,29:48:100:255,0,255	1/1:0,74:74:100:255,222,0	0/0:22,0:22:99:0,66,255	0/0:39,0:39:99:0,117,255	0/0:77,0:77:100:0,231,255	0/0:71,0:71:100:0,213,255	0/0:91,0:91:100:0,255,255	0/0:20,0:20:99:0,60,255	0/0:50,0:50:99:0,150,255	0/0:61,0:61:100:0,183,255	0/0:6,0:6:98:0,18,216	0/0:25,0:25:99:0,75,255	0/0:36,0:36:99:0,108,255	0/0:62,0:62:100:0,186,255	0/0:24,0:24:99:0,72,255	0/0:34,0:34:99:0,102,255	0/0:39,0:39:99:0,117,255	0/0:64,0:64:100:0,192,255	0/0:39,0:39:99:0,117,255	0/0:12,0:12:99:0,36,255
ENA|CM000073|CM000073.5	205581432	SENA|CM000073|CM000073.5_205581432	A	G	.	PASS	QualityScore=0.0;DP=9952	GT:AD:DP:GQ:PL	0/0:9,0:9:99:0,27,255	0/0:72,0:72:100:0,216,255	0/0:430,0:430:100:0,255,255	0/0:2765,3:2768:100:0,255,255	0/0:23,0:23:99:0,69,255	0/0:126,0:126:100:0,255,255	0/0:595,0:595:100:0,255,255	0/0:453,0:453:100:0,255,255	0/0:43,0:43:99:0,129,255	0/1:168,28:196:100:255,0,255	0/1:112,42:154:100:255,0,255	0/1:390,49:439:100:255,0,255	0/0:69,0:69:100:0,207,255	0/0:409,0:409:100:0,255,255	0/0:409,0:409:100:0,255,255	0/0:430,0:430:100:0,255,255	0/0:453,0:453:100:0,255,255	0/0:16,0:16:99:0,48,255	0/0:409,0:409:100:0,255,255	0/0:229,0:229:100:0,255,255	0/0:19,0:19:99:0,57,255	0/0:95,0:95:100:0,255,255	0/0:155,0:155:100:0,255,255	0/0:478,0:478:100:0,255,255	0/0:177,0:177:100:0,255,255	0/0:149,0:149:100:0,255,255	0/0:264,0:264:100:0,255,255	0/0:562,0:562:100:0,255,255	0/0:285,0:285:100:0,255,255	0/0:36,0:36:99:0,108,255
ENA|CM000073|CM000073.5	205581447	SENA|CM000073|CM000073.5_205581447	G	C	.	PASS	QualityScore=0.0;DP=5298	GT:AD:DP:GQ:PL	0/0:4,0:4:94:0,12,144	0/0:44,0:44:99:0,132,255	0/0:237,0:237:100:0,255,255	0/0:1507,15:1522:100:0,255,255	0/0:11,1:12:50:0,0,255	0/1:44,8:52:99:132,0,255	0/0:310,25:335:99:0,107,255	0/1:188,26:214:100:255,0,255	0/0:24,0:24:99:0,72,255	0/0:91,0:91:100:0,255,255	0/0:72,0:72:100:0,216,255	0/0:203,0:203:100:0,255,255	0/1:28,6:34:99:113,0,255	0/0:203,0:203:100:0,255,255	0/1:193,39:232:100:255,0,255	0/0:222,14:236:100:0,206,255	0/1:203,33:236:100:255,0,255	0/1:8,2:10:99:42,0,255	0/1:193,29:222:100:255,0,255	0/0:118,1:119:100:0,255,255	0/0:14,1:15:89:0,9,255	0/0:45,4:49:68:0,4,255	0/1:65,19:84:100:255,0,255	0/0:254,23:277:76:0,5,255	0/0:87,0:87:100:0,255,255	0/0:74,5:79:99:0,58,255	0/0:127,8:135:99:0,118,255	0/1:254,36:290:100:255,0,255	0/1:133,29:162:100:255,0,255	0/1:15,3:18:99:53,0,255
ENA|CM000073|CM000073.5	210887582	SENA|CM000073|CM000073.5_210887582	G	C,A	.	PASS	QualityScore=0.0;DP=17831	GT:AD:DP:GQ:PL	2/0:8,7,17:32:100:207,0,243,255,255,255	1/2:27,43,41:111:100:255,0,255,255,255,255	0/2:104,58,60:222:100:255,0,255,255,255,255	0/2:122,5,24:151:100:0,202,255,255,255,255	0/1:38,8,4:50:99:150,0,255,255,255,255	1/2:121,184,138:443:100:255,0,255,255,255,255	1/0:264,338,39:641:100:255,0,255,255,255,255	0/1:595,110,96:801:100:255,0,255,255,255,255	0/2:66,38,60:164:100:255,0,255,255,255,255	0/0:1,0,0:1:66:0,3,36,255,255,255	./.:0,0,0:0	1/1:0,1,0:1:66:36,3,0,255,255,255	0/0:149,10,7:166:99:0,118,255,255,255,255	2/0:1968,1411,2411:5790:100:255,0,255,255,255,255	0/0:504,52,44:600:100:200,0,255,255,255,255	0/1:338,323,103:764:100:255,0,255,255,255,255	0/1:504,109,87:700:100:255,0,255,255,255,255	0/0:70,1,6:77:100:0,178,255,255,255,255	1/0:127,193,21:341:100:255,0,255,255,255,255	2/0:390,354,390:1134:100:255,0,255,255,255,255	0/2:145,86,94:325:100:255,0,255,255,255,255	0/0:188,10,8:206:100:0,236,255,255,255,255	0/1:245,34,13:292:100:255,0,255,255,255,255	1/0:143,245,86:474:100:255,0,255,255,255,255	2/0:752,752,1161:2665:100:255,0,255,255,255,255	0/1:184,65,38:287:100:255,0,255,255,255,255	1/0:118,167,21:306:100:255,0,255,255,255,255	0/1:409,354,100:863:100:255,0,255,255,255,255	0/1:76,33,18:127:100:255,0,255,255,255,255	0/1:69,19,9:97:100:255,0,255,255,255,255
ENA|CM000073|CM000073.5	221738524	SENA|CM000073|CM000073.5_221738524	G	A	.	PASS	QualityScore=0.0;DP=773	GT:AD:DP:GQ:PL	1/1:0,1:1:66:36,3,0	1/1:0,3:3:88:108,9,0	0/0:27,0:27:99:0,81,255	0/1:12,11:23:100:255,0,255	0/0:1,0:1:66:0,3,36	0/0:7,0:7:99:0,21,252	0/1:23,19:42:100:255,0,255	0/0:56,0:56:100:0,168,255	1/1:0,2:2:79:72,6,0	0/0:53,0:53:99:0,159,255	0/0:37,0:37:99:0,111,255	0/0:75,0:75:100:0,225,255	0/0:7,0:7:99:0,21,252	1/1:0,10:10:99:255,30,0	0/0:43,0:43:99:0,129,255	1/1:0,57:57:100:255,171,0	0/0:77,0:77:100:0,231,255	0/0:6,0:6:98:0,18,216	1/0:9,14:23:100:255,0,255	1/1:0,24:24:99:255,72,0	0/0:1,0:1:66:0,3,36	0/0:12,0:12:99:0,36,255	0/0:18,0:18:99:0,54,255	0/0:48,0:48:99:0,144,255	1/1:0,6:6:98:216,18,0	0/1:8,7:15:100:207,0,243	0/1:7,6:13:100:177,0,213	0/0:45,0:45:99:0,135,255	0/0:41,0:41:99:0,123,255	./.:0,0:0
ENA|CM000073|CM000073.5	227545469	SENA|CM000073|CM000073.5_227545469	T	C	.	PASS	QualityScore=0.0;DP=618	GT:AD:DP:GQ:PL	./.:0,0:0	0/0:6,0:6:98:0,18,216	0/0:47,0:47:99:0,141,255	0/0:22,0:22:99:0,66,255	0/0:1,0:1:66:0,3,36	0/0:12,0:12:99:0,36,255	0/0:32,0:32:99:0,96,255	0/0:41,0:41:99:0,123,255	0/0:3,0:3:88:0,9,108	0/1:16,14:30:100:255,0,255	1/0:13,16:29:100:255,0,255	1/0:29,30:59:100:255,0,255	0/0:13,0:13:99:0,39,255	0/0:13,0:13:99:0,39,255	0/0:35,0:35:99:0,105,255	0/0:28,0:28:99:0,84,255	0/0:37,0:37:99:0,111,255	0/0:6,0:6:98:0,18,216	0/0:23,0:23:99:0,69,255	0/0:14,0:14:99:0,42,255	0/0:2,0:2:79:0,6,72	0/0:9,0:9:99:0,27,255	0/0:24,0:24:99:0,72,255	0/0:30,0:30:99:0,90,255	0/0:9,0:9:99:0,27,255	0/0:11,0:11:99:0,33,255	0/0:20,0:20:99:0,60,255	0/0:37,0:37:99:0,111,255	0/0:23,0:23:99:0,69,255	0/0:2,0:2:79:0,6,72
ENA|CM000073|CM000073.5	255147660	SENA|CM000073|CM000073.5_255147660	A	G	.	PASS	QualityScore=0.0;DP=592	GT:AD:DP:GQ:PL	0/0:1,0:1:66:0,3,36	0/1:5,1:6:98:18,0,162	0/0:38,1:39:99:0,81,255	0/0:13,0:13:99:0,39,255	0/0:3,0:3:88:0,9,108	0/0:4,0:4:94:0,12,144	0/0:33,0:33:99:0,99,255	0/0:29,0:29:99:0,87,255	0/0:3,0:3:88:0,9,108	0/0:41,0:41:99:0,123,255	0/0:36,0:36:99:0,108,255	0/0:50,0:50:99:0,150,255	0/0:4,0:4:94:0,12,144	0/0:11,0:11:99:0,33,255	0/0:30,0:30:99:0,90,255	0/0:31,0:31:99:0,93,255	0/0:48,0:48:99:0,144,255	0/0:2,0:2:79:0,6,72	0/0:26,1:27:99:0,46,255	0/0:18,0:18:99:0,54,255	0/0:2,0:2:79:0,6,72	0/0:11,0:11:99:0,33,255	0/0:9,0:9:99:0,27,255	0/0:25,0:25:99:0,75,255	0/0:9,0:9:99:0,27,255	0/0:8,0:8:99:0,24,255	0/0:19,0:19:99:0,57,255	0/0:48,1:49:99:0,111,255	0/0:27,0:27:99:0,81,255	0/0:4,0:4:94:0,12,144
ENA|CM000073|CM000073.5	258229457	SENA|CM000073|CM000073.5_258229457	G	C	.	PASS	QualityScore=0.0;DP=995	GT:AD:DP:GQ:PL	1/0:1,1:2:99:30,0,30	0/0:5,0:5:96:0,15,180	0/0:54,1:55:99:0,130,255	0/0:37,0:37:99:0,111,255	0/0:3,0:3:88:0,9,108	0/0:18,0:18:99:0,54,255	0/0:75,0:75:100:0,225,255	0/0:64,0:64:100:0,192,255	0/0:5,0:5:96:0,15,180	1/1:0,59:59:100:255,177,0	1/1:0,31:31:99:255,93,0	1/1:0,76:76:100:255,228,0	0/0:18,0:18:99:0,54,255	0/0:13,0:13:99:0,39,255	0/0:63,0:63:100:0,189,255	0/0:60,1:61:99:0,147,255	0/0:74,0:74:100:0,222,255	0/0:11,0:11:99:0,33,255	0/0:33,0:33:99:0,99,255	0/0:30,0:30:99:0,90,255	0/0:6,0:6:98:0,18,216	0/0:13,0:13:99:0,39,255	0/0:34,0:34:99:0,102,255	0/0:43,0:43:99:0,129,255	0/0:17,0:17:99:0,51,255	0/0:20,1:21:99:0,28,255	0/0:22,0:22:99:0,66,255	0/0:58,0:58:100:0,174,255	0/0:46,0:46:99:0,138,255	0/0:2,0:2:79:0,6,72
ENA|CM000073|CM000073.5	258232695	SENA|CM000073|CM000073.5_258232695	G	A,C	.	PASS	QualityScore=0.0;DP=948	GT:AD:DP:GQ:PL	0/0:3,0,0:3:88:0,9,108,255,255,255	0/0:14,0,0:14:99:0,42,255,255,255,255	0/0:66,1,0:67:100:0,166,255,255,255,255	0/0:27,0,0:27:99:0,81,255,255,255,255	0/0:1,0,0:1:66:0,3,36,255,255,255	0/0:17,0,0:17:99:0,51,255,255,255,255	0/0:54,0,0:54:100:0,162,255,255,255,255	0/0:53,0,0:53:99:0,159,255,255,255,255	0/0:6,0,0:6:98:0,18,216,255,255,255	0/0:48,0,0:48:99:0,144,255,255,255,255	0/0:28,0,0:28:99:0,84,255,255,255,255	0/0:84,0,0:84:100:0,253,255,255,255,255	0/0:10,0,0:10:99:0,30,255,255,255,255	0/0:20,1,0:21:99:0,28,255,255,255,255	0/0:42,0,0:42:99:0,126,255,255,255,255	0/0:46,0,0:46:99:0,138,255,255,255,255	0/0:80,0,0:80:100:0,240,255,255,255,255	0/0:8,0,0:8:99:0,24,255,255,255,255	0/0:45,0,0:45:99:0,135,255,255,255,255	0/0:30,0,0:30:99:0,90,255,255,255,255	0/0:3,0,0:3:88:0,9,108,255,255,255	0/0:26,0,0:26:99:0,78,255,255,255,255	0/0:34,0,0:34:99:0,102,255,255,255,255	0/0:48,0,0:48:99:0,144,255,255,255,255	0/0:16,0,0:16:99:0,48,255,255,255,255	0/0:8,0,0:8:99:0,24,255,255,255,255	0/0:29,0,0:29:99:0,87,255,255,255,255	0/0:51,0,0:51:99:0,153,255,255,255,255	0/0:40,0,0:40:99:0,120,255,255,255,255	0/0:9,0,0:9:99:0,27,255,255,255,255
ENA|CM000074|CM000074.5	2502057	SENA|CM000074|CM000074.5_2502057	C	T	.	PASS	QualityScore=0.0;DP=829	GT:AD:DP:GQ:PL	0/0:3,0:3:88:0,9,108	0/0:1,0:1:66:0,3,36	0/0:52,0:52:99:0,156,255	0/0:32,0:32:99:0,96,255	0/0:1,0:1:66:0,3,36	0/0:23,0:23:99:0,69,255	0/0:50,0:50:99:0,150,255	0/0:61,0:61:100:0,183,255	0/0:4,0:4:94:0,12,144	1/0:20,21:41:100:255,0,255	1/0:9,12:21:100:255,0,255	1/1:0,50:50:99:255,150,0	0/0:13,0:13:99:0,39,255	0/0:15,0:15:99:0,45,255	0/0:55,0:55:100:0,165,255	0/0:38,0:38:99:0,114,255	0/0:60,0:60:100:0,180,255	0/0:2,0:2:79:0,6,72	0/0:29,0:29:99:0,87,255	0/0:30,1:31:99:0,57,255	0/0:1,0:1:66:0,3,36	0/0:25,0:25:99:0,75,255	0/0:33,1:34:99:0,67,255	0/0:37,0:37:99:0,111,255	0/0:15,0:15:99:0,45,255	0/0:21,1:22:99:0,30,255	0/0:34,0:34:99:0,102,255	0/0:37,0:37:99:0,111,255	0/0:33,0:33:99:0,99,255	0/0:9,0:9:99:0,27,255
ENA|CM000074|CM000074.5	5679655	SENA|CM000074|CM000074.5_5679655	T	C	.	PASS	QualityScore=0.0;DP=2122	GT:AD:DP:GQ:PL	0/0:4,0:4:94:0,12,144	0/0:3,0:3:88:0,9,108	0/1:64,62:126:100:255,0,255	1/0:20,58:78:100:255,0,255	0/0:2,0:2:79:0,6,72	1/0:8,11:19:100:255,0,231	1/0:63,120:183:100:255,0,255	1/0:64,110:174:100:255,0,255	0/1:3,1:4:99:24,0,96	0/0:47,0:47:99:0,141,255	0/0:22,1:23:99:0,33,255	0/0:184,0:184:100:0,255,255	0/1:12,6:18:100:162,0,255	0/1:7,2:9:99:45,0,225	0/1:64,54:118:100:255,0,255	1/0:54,97:151:100:255,0,255	0/1:87,75:162:100:255,0,255	0/1:10,8:18:100:234,0,255	1/0:37,76:113:100:255,0,255	0/0:27,0:27:99:0,81,255	1/0:1,3:4:99:96,0,24	1/0:12,16:28:100:255,0,255	0/1:36,22:58:100:255,0,255	1/0:53,81:134:100:255,0,255	0/0:12,0:12:99:0,36,255	1/0:14,32:46:100:255,0,255	1/0:30,43:73:100:255,0,255	1/0:75,126:201:100:255,0,255	0/1:51,39:90:100:255,0,255	0/1:8,5:13:99:141,0,249
ENA|CM000074|CM000074.5	5679671	SENA|CM000074|CM000074.5_5679671	G	T,C	.	PASS	QualityScore=0.0;DP=2122	GT:AD:DP:GQ:PL	1/1:0,4,0:4:94:144,12,0,255,255,255	1/1:0,3,0:3:88:108,9,0,255,255,255	1/0:31,95,0:126:100:255,0,255,255,255,255	1/0:20,58,0:78:100:255,0,255,255,255,255	1/1:0,2,0:2:79:72,6,0,255,255,255	1/0:8,11,0:19:100:255,0,231,255,255,255	1/0:63,120,0:183:100:255,0,255,255,255,255	1/0:64,110,0:174:100:255,0,255,255,255,255	1/1:0,4,0:4:94:144,12,0,255,255,255	2/1:0,11,36:47:99:255,33,0,255,255,255	2/1:0,5,18:23:96:180,15,0,255,255,255	2/1:0,54,130:184:100:255,162,0,255,255,255	0/1:10,8,0:18:100:234,0,255,255,255,255	1/1:0,9,0:9:99:255,27,0,255,255,255	1/0:28,90,0:118:100:255,0,255,255,255,255	1/0:54,97,0:151:100:255,0,255,255,255,255	0/1:87,75,0:162:100:255,0,255,255,255,255	0/1:10,8,0:18:100:234,0,255,255,255,255	1/0:37,76,0:113:100:255,0,255,255,255,255	1/1:0,27,0:27:99:255,81,0,255,255,255	1/0:1,3,0:4:99:96,0,24,255,255,255	1/0:9,19,0:28:100:255,0,240,255,255,255	1/0:22,36,0:58:100:255,0,255,255,255,255	1/0:53,81,0:134:100:255,0,255,255,255,255	1/1:0,12,0:12:99:255,36,0,255,255,255	1/0:14,32,0:46:100:255,0,255,255,255,255	1/0:30,43,0:73:100:255,0,255,255,255,255	1/0:72,128,1:201:100:255,0,255,255,255,255	1/0:26,64,0:90:100:255,0,255,255,255,255	0/1:8,5,0:13:99:141,0,249,255,255,255
ENA|CM000074|CM000074.5	5679681	SENA|CM000074|CM000074.5_5679681	A	C	.	PASS	QualityScore=0.0;DP=2123	GT:AD:DP:GQ:PL	1/1:0,4:4:94:144,12,0	1/1:0,3:3:88:108,9,0	0/1:93,33:126:100:255,0,255	0/0:78,0:78:100:0,234,255	1/1:0,2:2:79:72,6,0	0/0:19,0:19:99:0,57,255	0/0:184,0:184:100:0,255,255	0/0:174,0:174:100:0,255,255	1/0:1,3:4:99:96,0,24	1/1:0,47:47:99:255,141,0	1/1:1,22:23:99:255,33,0	1/1:0,184:184:100:255,255,0	0/0:16,2:18:98:18,0,255	1/0:2,7:9:99:225,0,45	0/1:82,36:118:100:255,0,255	0/0:151,0:151:100:0,255,255	0/0:162,0:162:100:0,255,255	0/0:18,0:18:99:0,54,255	0/0:113,0:113:100:0,255,255	1/1:0,27:27:99:255,81,0	0/0:4,0:4:94:0,12,144	0/0:25,3:28:99:23,0,255	0/1:44,14:58:100:255,0,255	0/0:134,0:134:100:0,255,255	1/1:0,12:12:99:255,36,0	0/0:46,0:46:99:0,138,255	0/0:73,0:73:100:0,219,255	0/0:198,3:201:100:0,255,255	0/1:65,25:90:100:255,0,255	0/0:13,0:13:99:0,39,255
ENA|CM000074|CM000074.5	5679730	SENA|CM000074|CM000074.5_5679730	A	G	.	PASS	QualityScore=0.0;DP=3228	GT:AD:DP:GQ:PL	./.:0,0:0	1/1:0,4:4:94:144,12,0	0/1:65,62:127:100:255,0,255	0/1:54,38:92:100:255,0,255	1/1:0,1:1:66:36,3,0	0/1:14,11:25:100:255,0,255	0/0:117,0:117:100:0,255,255	1/0:93,95:188:100:255,0,255	0/0:1,0:1:66:0,3,36	0/0:630,0:630:100:0,255,255	0/0:453,0:453:100:0,255,255	0/0:630,1:631:100:0,255,255	1/0:7,15:22:100:255,0,186	1/1:0,7:7:99:252,21,0	1/0:38,56:94:100:255,0,255	0/0:106,0:106:100:0,255,255	0/1:69,66:135:100:255,0,255	0/1:6,5:11:99:147,0,183	0/0:44,0:44:99:0,132,255	1/1:2,28:30:98:255,18,0	0/1:1,1:2:99:30,0,30	0/1:15,12:27:100:255,0,255	1/0:22,28:50:100:255,0,255	0/1:60,34:94:100:255,0,255	1/1:0,6:6:98:216,18,0	0/0:22,0:22:99:0,66,255	0/0:41,0:41:99:0,123,255	0/1:119,50:169:100:255,0,255	0/1:46,46:92:100:255,0,255	0/0:7,0:7:99:0,21,252
ENA|CM000074|CM000074.5	5679743	SENA|CM000074|CM000074.5_5679743	A	G	.	PASS	QualityScore=0.0;DP=3250	GT:AD:DP:GQ:PL	./.:0,0:0	0/0:4,0:4:94:0,12,144	0/0:127,0:127:100:0,255,255	0/0:92,0:92:100:0,255,255	0/0:1,0:1:66:0,3,36	0/0:25,0:25:99:0,75,255	0/0:116,1:117:100:0,255,255	0/0:188,0:188:100:0,255,255	0/0:1,0:1:66:0,3,36	0/0:595,59:654:99:157,0,255	0/0:430,23:453:100:0,255,255	0/1:453,176:629:100:255,0,255	0/0:22,0:22:99:0,66,255	0/0:7,0:7:99:0,21,252	0/0:94,0:94:100:0,255,255	0/0:106,0:106:100:0,255,255	0/0:135,0:135:100:0,255,255	0/0:11,0:11:99:0,33,255	0/0:44,0:44:99:0,132,255	0/0:30,0:30:99:0,90,255	0/0:2,0:2:79:0,6,72	0/0:27,0:27:99:0,81,255	0/0:50,0:50:99:0,150,255	0/0:94,0:94:100:0,255,255	0/0:6,0:6:98:0,18,216	0/0:22,0:22:99:0,66,255	0/0:41,0:41:99:0,123,255	0/0:169,0:169:100:0,255,255	0/0:92,0:92:100:0,255,255	0/0:6,1:7:96:15,0,195
ENA|CM000074|CM000074.5	5679745	SENA|CM000074|CM000074.5_5679745	T	C,G	.	PASS	QualityScore=0.0;DP=3241	GT:AD:DP:GQ:PL	./.:0,0,0:0	0/0:4,0,0:4:94:0,12,144,255,255,255	0/0:118,2,7:127:100:0,255,255,255,255,255	0/0:91,0,1:92:100:0,255,255,255,255,255	0/0:1,0,0:1:66:0,3,36,255,255,255	0/0:25,0,0:25:99:0,75,255,255,255,255	0/0:109,0,8:117:100:0,255,255,255,255,255	0/0:184,0,5:189:100:0,255,255,255,255,255	0/0:1,0,0:1:66:0,3,36,255,255,255	0/1:323,184,133:640:100:255,0,255,255,255,255	0/2:215,118,119:452:100:255,0,255,255,255,255	0/1:371,209,54:634:100:255,0,255,255,255,255	0/0:21,0,1:22:99:0,63,255,255,255,255	0/0:7,0,0:7:99:0,21,252,255,255,255	0/0:93,0,1:94:100:0,255,255,255,255,255	0/0:102,0,4:106:100:0,255,255,255,255,255	0/0:131,0,4:135:100:0,255,255,255,255,255	0/0:11,0,0:11:99:0,33,255,255,255,255	0/0:42,2,0:44:99:0,60,255,255,255,255	0/0:30,0,0:30:99:0,90,255,255,255,255	0/0:2,0,0:2:79:0,6,72,255,255,255	0/0:26,0,1:27:99:0,78,255,255,255,255	0/0:48,1,1:50:99:0,111,255,255,255,255	0/0:91,0,3:94:100:0,255,255,255,255,255	0/0:6,0,0:6:98:0,18,216,255,255,255	0/0:22,0,0:22:99:0,66,255,255,255,255	0/0:40,0,1:41:99:0,120,255,255,255,255	0/0:160,0,9:169:100:0,255,255,255,255,255	0/0:91,1,0:92:100:0,241,255,255,255,255	0/0:7,0,0:7:99:0,21,252,255,255,255
ENA|CM000074|CM000074.5	6543616	SENA|CM000074|CM000074.5_6543616	C	T	.	PASS	QualityScore=0.0;DP=1354	GT:AD:DP:GQ:PL	0/0:8,0:8:99:0,24,255	0/0:23,0:23:99:0,69,255	0/0:81,0:81:100:0,244,255	0/0:54,0:54:100:0,162,255	0/0:5,0:5:96:0,15,180	0/0:19,0:19:99:0,57,255	0/0:85,0:85:100:0,255,255	0/0:61,0:61:100:0,183,255	0/0:17,0:17:99:0,51,255	0/1:50,31:81:100:255,0,255	0/0:42,0:42:99:0,126,255	1/1:0,80:80:100:255,240,0	0/0:14,0:14:99:0,42,255	0/0:37,0:37:99:0,111,255	0/0:66,0:66:100:0,198,255	0/0:74,1:75:100:0,190,255	0/0:93,0:93:100:0,255,255	0/0:11,0:11:99:0,33,255	0/0:60,0:60:100:0,180,255	0/0:45,0:45:99:0,135,255	0/0:7,0:7:99:0,21,252	0/0:34,0:34:99:0,102,255	0/0:49,0:49:99:0,147,255	0/0:61,0:61:100:0,183,255	0/0:20,0:20:99:0,60,255	0/0:28,0:28:99:0,84,255	0/0:53,0:53:99:0,159,255	0/0:90,0:90:100:0,255,255	0/0:39,0:39:99:0,117,255	0/0:16,0:16:99:0,48,255
ENA|CM000074|CM000074.5	9538009	SENA|CM000074|CM000074.5_9538009	G	A	.	PASS	QualityScore=0.0;DP=1245	GT:AD:DP:GQ:PL	./.:0,0:0	0/0:9,0:9:99:0,27,255	0/0:74,1:75:100:0,190,255	0/0:29,0:29:99:0,87,255	0/0:2,0:2:79:0,6,72	0/0:29,0:29:99:0,87,255	0/0:68,0:68:100:0,204,255	0/0:89,0:89:100:0,255,255	0/0:12,0:12:99:0,36,255	1/1:0,79:79:100:255,237,0	1/1:1,54:55:99:255,130,0	1/1:0,97:97:100:255,255,0	0/0:13,0:13:99:0,39,255	0/0:21,0:21:99:0,63,255	0/0:58,0:58:100:0,174,255	0/0:60,0:60:100:0,180,255	0/0:96,0:96:100:0,255,255	0/0:11,0:11:99:0,33,255	0/0:35,0:35:99:0,105,255	0/0:59,0:59:100:0,177,255	0/0:1,0:1:66:0,3,36	0/0:27,0:27:99:0,81,255	0/0:40,1:41:99:0,87,255	0/0:37,0:37:99:0,111,255	0/0:25,0:25:99:0,75,255	0/0:32,0:32:99:0,96,255	0/0:31,0:31:99:0,93,255	0/1:48,33:81:100:255,0,255	0/0:63,1:64:99:0,156,255	0/0:9,0:9:99:0,27,255
ENA|CM000074|CM000074.5	22913845	SENA|CM000074|CM000074.5_22913845	G	A	.	PASS	QualityScore=0.0;DP=315	GT:AD:DP:GQ:PL	0/0:1,0:1:66:0,3,36	0/0:7,0:7:99:0,21,252	0/0:17,2:19:96:15,0,255	0/0:12,0:12:99:0,36,255	0/0:4,0:4:94:0,12,144	0/0:6,0:6:98:0,18,216	0/0:14,0:14:99:0,42,255	0/0:17,0:17:99:0,51,255	./.:0,0:0	1/1:0,19:19:99:255,57,0	1/1:0,10:10:99:255,30,0	1/1:0,18:18:99:255,54,0	0/0:2,0:2:79:0,6,72	0/0:9,0:9:99:0,27,255	0/0:14,0:14:99:0,42,255	0/0:15,0:15:99:0,45,255	0/0:13,0:13:99:0,39,255	0/0:2,0:2:79:0,6,72	0/0:14,0:14:99:0,42,255	0/0:15,0:15:99:0,45,255	0/0:2,0:2:79:0,6,72	0/0:5,0:5:96:0,15,180	0/0:13,0:13:99:0,39,255	0/0:14,0:14:99:0,42,255	0/0:3,0:3:88:0,9,108	0/0:9,0:9:99:0,27,255	0/0:17,0:17:99:0,51,255	0/0:29,0:29:99:0,87,255	0/0:11,0:11:99:0,33,255	0/0:1,0:1:66:0,3,36
ENA|CM000074|CM000074.5	25356673	SENA|CM000074|CM000074.5_25356673	A	G	.	PASS	QualityScore=0.0;DP=671	GT:AD:DP:GQ:PL	0/0:5,0:5:96:0,15,180	0/0:11,0:11:99:0,33,255	1/0:21,22:43:100:255,0,255	0/0:30,0:30:99:0,90,255	0/0:1,0:1:66:0,3,36	0/0:7,0:7:99:0,21,252	0/0:42,0:42:99:0,126,255	0/0:24,0:24:99:0,72,255	0/0:9,0:9:99:0,27,255	0/0:30,0:30:99:0,90,255	0/0:16,0:16:99:0,48,255	0/0:39,0:39:99:0,117,255	0/0:16,0:16:99:0,48,255	1/0:3,7:10:99:222,0,78	0/0:30,0:30:99:0,90,255	0/0:30,0:30:99:0,90,255	0/0:37,0:37:99:0,111,255	0/0:11,0:11:99:0,33,255	0/0:31,0:31:99:0,93,255	0/0:30,0:30:99:0,90,255	0/0:5,0:5:96:0,15,180	0/0:20,0:20:99:0,60,255	0/0:38,0:38:99:0,114,255	0/0:20,0:20:99:0,60,255	0/0:13,0:13:99:0,39,255	0/0:21,0:21:99:0,63,255	0/0:16,0:16:99:0,48,255	1/0:15,38:53:100:255,0,255	0/0:17,0:17:99:0,51,255	0/0:16,0:16:99:0,48,255
ENA|CM000074|CM000074.5	38373155	SENA|CM000074|CM000074.5_38373155	T	C	.	PASS	QualityScore=0.0;DP=2237	GT:AD:DP:GQ:PL	./.:0,0:0	0/0:18,0:18:99:0,54,255	0/0:209,0:209:100:0,255,255	0/0:114,0:114:100:0,255,255	0/0:12,0:12:99:0,36,255	0/0:52,0:52:99:0,156,255	0/0:128,0:128:100:0,255,255	0/0:87,0:87:100:0,255,255	0/0:15,0:15:99:0,45,255	0/1:81,30:111:100:255,0,255	0/1:63,21:84:100:255,0,255	0/0:116,0:116:100:0,255,255	0/0:43,0:43:99:0,129,255	0/0:25,0:25:99:0,75,255	0/0:86,0:86:100:0,255,255	0/0:110,0:110:100:0,255,255	0/0:100,0:100:100:0,255,255	0/0:46,0:46:99:0,138,255	0/0:77,0:77:100:0,231,255	0/0:40,0:40:99:0,120,255	0/0:35,0:35:99:0,105,255	0/0:53,0:53:99:0,159,255	0/0:100,0:100:100:0,255,255	0/0:137,0:137:100:0,255,255	0/0:34,0:34:99:0,102,255	0/0:81,0:81:100:0,244,255	0/0:80,0:80:100:0,240,255	0/0:98,0:98:100:0,255,255	0/0:114,0:114:100:0,255,255	0/0:32,0:32:99:0,96,255
ENA|CM000074|CM000074.5	38373158	SENA|CM000074|CM000074.5_38373158	C	T	.	PASS	QualityScore=0.0;DP=2234	GT:AD:DP:GQ:PL	./.:0,0:0	1/1:0,18:18:99:255,54,0	0/1:184,22:206:100:172,0,255	0/1:95,19:114:100:255,0,255	1/0:5,7:12:99:216,0,144	0/1:28,24:52:100:255,0,255	0/1:75,53:128:100:255,0,255	0/1:49,38:87:100:255,0,255	1/1:1,14:15:89:255,9,0	0/0:111,0:111:100:0,255,255	0/0:84,0:84:100:0,253,255	0/0:116,0:116:100:0,255,255	0/1:22,21:43:100:255,0,255	1/1:1,24:25:99:255,39,0	0/1:45,41:86:100:255,0,255	0/1:59,51:110:100:255,0,255	1/0:49,51:100:100:255,0,255	0/0:41,5:46:99:41,0,255	0/1:42,35:77:100:255,0,255	1/1:1,39:40:99:255,84,0	0/0:31,4:35:99:38,0,255	0/1:27,26:53:100:255,0,255	0/1:53,47:100:100:255,0,255	0/1:122,15:137:99:128,0,255	1/1:0,34:34:99:255,102,0	1/0:30,51:81:100:255,0,255	0/1:48,32:80:100:255,0,255	0/1:59,39:98:100:255,0,255	0/1:98,16:114:100:233,0,255	0/1:20,12:32:100:255,0,255
ENA|CM000074|CM000074.5	38373159	SENA|CM000074|CM000074.5_38373159	T	C	.	PASS	QualityScore=0.0;DP=1208	GT:AD:DP:GQ:PL	./.:0,0:0	0/0:6,0:6:98:0,18,216	0/0:92,0:92:100:0,255,255	0/0:64,0:64:100:0,192,255	0/0:8,0:8:99:0,24,255	0/0:26,0:26:99:0,78,255	0/0:56,0:56:100:0,168,255	0/0:36,0:36:99:0,108,255	0/0:9,0:9:99:0,27,255	0/1:47,46:93:100:255,0,255	0/1:40,26:66:100:255,0,255	0/1:43,16:59:100:255,0,255	0/0:23,0:23:99:0,69,255	0/0:17,0:17:99:0,51,255	0/0:51,0:51:99:0,153,255	0/0:48,0:48:99:0,144,255	0/0:58,0:58:100:0,174,255	0/0:26,0:26:99:0,78,255	0/0:47,0:47:99:0,141,255	0/0:12,0:12:99:0,36,255	0/0:19,0:19:99:0,57,255	0/0:27,0:27:99:0,81,255	0/0:51,0:51:99:0,153,255	0/0:73,0:73:100:0,219,255	0/0:20,0:20:99:0,60,255	0/0:39,0:39:99:0,117,255	0/0:42,0:42:99:0,126,255	0/0:56,0:56:100:0,168,255	0/0:66,0:66:100:0,198,255	0/0:18,0:18:99:0,54,255
ENA|CM000074|CM000074.5	38373160	SENA|CM000074|CM000074.5_38373160	G	A	.	PASS	QualityScore=0.0;DP=1208	GT:AD:DP:GQ:PL	./.:0,0:0	0/0:6,0:6:98:0,18,216	0/0:92,0:92:100:0,255,255	0/0:64,0:64:100:0,192,255	0/0:8,0:8:99:0,24,255	0/0:26,0:26:99:0,78,255	0/0:56,0:56:100:0,168,255	0/0:36,0:36:99:0,108,255	0/0:9,0:9:99:0,27,255	0/1:64,29:93:100:255,0,255	0/1:49,17:66:100:255,0,255	0/1:43,16:59:100:255,0,255	0/0:23,0:23:99:0,69,255	0/0:17,0:17:99:0,51,255	0/0:51,0:51:99:0,153,255	0/0:48,0:48:99:0,144,255	0/0:58,0:58:100:0,174,255	0/0:26,0:26:99:0,78,255	0/0:47,0:47:99:0,141,255	0/0:12,0:12:99:0,36,255	0/0:19,0:19:99:0,57,255	0/0:27,0:27:99:0,81,255	0/0:51,0:51:99:0,153,255	0/0:73,0:73:100:0,219,255	0/0:20,0:20:99:0,60,255	0/0:39,0:39:99:0,117,255	0/0:42,0:42:99:0,126,255	0/0:56,0:56:100:0,168,255	0/0:66,0:66:100:0,198,255	0/0:18,0:18:99:0,54,255
ENA|CM000074|CM000074.5	38373165	SENA|CM000074|CM000074.5_38373165	G	A	.	PASS	QualityScore=0.0;DP=2234	GT:AD:DP:GQ:PL	./.:0,0:0	0/0:18,0:18:99:0,54,255	0/0:203,3:206:100:0,255,255	0/0:114,0:114:100:0,255,255	0/0:12,0:12:99:0,36,255	0/0:51,1:52:99:0,120,255	0/0:128,0:128:100:0,255,255	0/0:87,0:87:100:0,255,255	0/0:15,0:15:99:0,45,255	0/0:111,0:111:100:0,255,255	0/0:84,0:84:100:0,253,255	0/0:116,0:116:100:0,255,255	0/0:43,0:43:99:0,129,255	0/0:25,0:25:99:0,75,255	0/0:86,0:86:100:0,255,255	0/0:110,0:110:100:0,255,255	0/0:100,0:100:100:0,255,255	0/0:46,0:46:99:0,138,255	0/0:77,0:77:100:0,231,255	0/0:40,0:40:99:0,120,255	0/0:35,0:35:99:0,105,255	0/0:53,0:53:99:0,159,255	0/0:100,0:100:100:0,255,255	0/0:137,0:137:100:0,255,255	0/0:34,0:34:99:0,102,255	0/0:81,0:81:100:0,244,255	0/0:80,0:80:100:0,240,255	0/0:98,0:98:100:0,255,255	0/0:114,0:114:100:0,255,255	0/0:32,0:32:99:0,96,255
ENA|CM000074|CM000074.5	38700874	SENA|CM000074|CM000074.5_38700874	A	G,T	.	PASS	QualityScore=0.0;DP=749	GT:AD:DP:GQ:PL	0/0:3,0,0:3:88:0,9,108,255,255,255	0/0:3,0,0:3:88:0,9,108,255,255,255	0/0:48,0,0:48:99:0,144,255,255,255,255	0/0:18,0,0:18:99:0,54,255,255,255,255	0/0:3,0,0:3:88:0,9,108,255,255,255	0/0:18,0,0:18:99:0,54,255,255,255,255	0/0:50,0,0:50:99:0,150,255,255,255,255	0/0:46,0,0:46:99:0,138,255,255,255,255	0/0:4,0,0:4:94:0,12,144,255,255,255	1/1:1,46,0:47:99:255,105,0,255,255,255	1/1:0,35,0:35:99:255,105,0,255,255,255	1/1:0,77,0:77:100:255,231,0,255,255,255	0/0:6,0,0:6:98:0,18,216,255,255,255	0/0:19,0,0:19:99:0,57,255,255,255,255	0/0:36,0,0:36:99:0,108,255,255,255,255	0/0:31,0,0:31:99:0,93,255,255,255,255	0/0:66,0,0:66:100:0,198,255,255,255,255	0/0:2,0,0:2:79:0,6,72,255,255,255	0/0:27,1,0:28:99:0,48,255,255,255,255	0/0:17,0,0:17:99:0,51,255,255,255,255	./.:0,0,0:0	0/0:12,0,0:12:99:0,36,255,255,255,255	0/0:16,1,0:17:97:0,15,255,255,255,255	0/0:27,1,0:28:99:0,48,255,255,255,255	0/0:12,0,0:12:99:0,36,255,255,255,255	0/0:19,0,0:19:99:0,57,255,255,255,255	0/0:23,0,0:23:99:0,69,255,255,255,255	0/0:46,0,0:46:99:0,138,255,255,255,255	0/0:31,0,0:31:99:0,93,255,255,255,255	0/0:4,0,0:4:94:0,12,144,255,255,255
ENA|CM000074|CM000074.5	38700877	SENA|CM000074|CM000074.5_38700877	C	T	.	PASS	QualityScore=0.0;DP=749	GT:AD:DP:GQ:PL	0/0:3,0:3:88:0,9,108	0/0:3,0:3:88:0,9,108	0/0:48,0:48:99:0,144,255	0/0:18,0:18:99:0,54,255	0/0:3,0:3:88:0,9,108	0/0:18,0:18:99:0,54,255	0/0:50,0:50:99:0,150,255	0/0:46,0:46:99:0,138,255	0/0:4,0:4:94:0,12,144	0/1:33,14:47:100:255,0,255	0/1:22,13:35:100:255,0,255	0/0:77,0:77:100:0,231,255	0/0:6,0:6:98:0,18,216	0/0:19,0:19:99:0,57,255	0/0:36,0:36:99:0,108,255	0/0:31,0:31:99:0,93,255	0/0:66,0:66:100:0,198,255	0/0:2,0:2:79:0,6,72	0/0:28,0:28:99:0,84,255	0/0:17,0:17:99:0,51,255	./.:0,0:0	0/0:12,0:12:99:0,36,255	0/0:17,0:17:99:0,51,255	0/0:28,0:28:99:0,84,255	0/0:12,0:12:99:0,36,255	0/0:19,0:19:99:0,57,255	0/0:23,0:23:99:0,69,255	0/0:46,0:46:99:0,138,255	0/0:31,0:31:99:0,93,255	0/0:4,0:4:94:0,12,144
ENA|CM000074|CM000074.5	59409619	SENA|CM000074|CM000074.5_59409619	G	C	.	PASS	QualityScore=0.0;DP=1787	GT:AD:DP:GQ:PL	0/0:2,0:2:79:0,6,72	0/1:11,2:13:99:33,0,255	0/0:126,1:127:100:0,255,255	0/0:79,0:79:100:0,237,255	0/0:6,0:6:98:0,18,216	0/0:18,0:18:99:0,54,255	0/0:123,0:123:100:0,255,255	0/0:100,0:100:100:0,255,255	0/0:5,0:5:96:0,15,180	0/0:93,5:98:99:0,114,255	0/0:37,0:37:99:0,111,255	0/0:215,14:229:100:0,185,255	0/0:19,0:19:99:0,57,255	0/0:32,0:32:99:0,96,255	0/0:84,0:84:100:0,253,255	0/0:76,1:77:100:0,196,255	0/0:114,0:114:100:0,255,255	0/0:8,0:8:99:0,24,255	0/0:51,0:51:99:0,153,255	0/1:65,15:80:100:255,0,255	0/0:3,0:3:88:0,9,108	0/0:17,0:17:99:0,51,255	0/0:56,0:56:100:0,168,255	0/0:71,0:71:100:0,213,255	0/1:11,5:16:99:132,0,255	0/0:40,0:40:99:0,120,255	0/0:48,0:48:99:0,144,255	0/0:145,0:145:100:0,255,255	0/0:86,0:86:100:0,255,255	0/0:3,0:3:88:0,9,108
ENA|CM000074|CM000074.5	62487417	SENA|CM000074|CM000074.5_62487417	A	G	.	PASS	QualityScore=0.0;DP=846	GT:AD:DP:GQ:PL	0/1:2,2:4:99:60,0,60	1/0:3,9:12:99:255,0,72	1/0:18,34:52:100:255,0,255	1/0:7,16:23:100:255,0,183	1/0:1,3:4:99:96,0,24	1/1:0,2:2:79:72,6,0	1/0:23,34:57:100:255,0,255	1/0:15,28:43:100:255,0,255	1/0:4,13:17:99:255,0,93	1/1:0,16:16:99:255,48,0	1/1:0,22:22:99:255,66,0	1/1:0,31:31:99:255,93,0	0/1:11,7:18:100:198,0,255	1/0:11,18:29:100:255,0,255	1/0:18,31:49:100:255,0,255	0/1:26,19:45:100:255,0,255	1/0:20,21:41:100:255,0,255	1/1:0,1:1:66:36,3,0	1/0:15,18:33:100:255,0,255	0/1:27,23:50:100:255,0,255	1/0:3,9:12:99:255,0,72	1/0:7,12:19:100:255,0,195	0/1:24,9:33:100:225,0,255	1/0:16,25:41:100:255,0,255	1/0:6,13:19:99:255,0,159	1/0:17,23:40:100:255,0,255	1/0:16,17:33:100:255,0,255	0/1:32,31:63:100:255,0,255	0/1:17,12:29:100:255,0,255	0/1:4,4:8:99:120,0,120
ENA|CM000074|CM000074.5	62487436	SENA|CM000074|CM000074.5_62487436	T	C	.	PASS	QualityScore=0.0;DP=846	GT:AD:DP:GQ:PL	1/0:2,2:4:99:60,0,60	1/0:3,9:12:99:255,0,72	1/0:18,34:52:100:255,0,255	1/0:7,16:23:100:255,0,183	1/0:1,3:4:99:96,0,24	1/1:0,2:2:79:72,6,0	1/0:23,34:57:100:255,0,255	1/0:15,28:43:100:255,0,255	1/0:4,13:17:99:255,0,93	1/1:0,16:16:99:255,48,0	1/1:0,22:22:99:255,66,0	1/1:0,31:31:99:255,93,0	0/1:11,7:18:100:198,0,255	1/0:11,18:29:100:255,0,255	1/0:18,31:49:100:255,0,255	0/1:26,19:45:100:255,0,255	1/0:20,21:41:100:255,0,255	1/1:0,1:1:66:36,3,0	1/0:15,18:33:100:255,0,255	0/1:27,23:50:100:255,0,255	1/0:3,9:12:99:255,0,72	1/0:7,12:19:100:255,0,195	0/1:24,9:33:100:225,0,255	1/0:16,25:41:100:255,0,255	1/0:6,13:19:99:255,0,159	1/0:17,23:40:100:255,0,255	1/0:16,17:33:100:255,0,255	0/1:32,31:63:100:255,0,255	0/1:17,12:29:100:255,0,255	1/0:4,4:8:99:120,0,120
ENA|CM000074|CM000074.5	62803198	SENA|CM000074|CM000074.5_62803198	C	T	.	PASS	QualityScore=0.0;DP=840	GT:AD:DP:GQ:PL	./.:0,0:0	0/0:1,0:1:66:0,3,36	0/0:63,0:63:100:0,189,255	0/0:28,0:28:99:0,84,255	0/0:2,0:2:79:0,6,72	0/0:21,0:21:99:0,63,255	0/0:41,0:41:99:0,123,255	0/0:53,0:53:99:0,159,255	0/0:2,0:2:79:0,6,72	0/0:53,0:53:99:0,159,255	0/0:36,0:36:99:0,108,255	0/0:84,0:84:100:0,253,255	0/0:2,0:2:79:0,6,72	0/0:8,0:8:99:0,24,255	0/0:36,0:36:99:0,108,255	0/0:52,0:52:99:0,156,255	0/0:76,0:76:100:0,228,255	0/0:1,0:1:66:0,3,36	0/0:26,0:26:99:0,78,255	0/0:21,0:21:99:0,63,255	0/0:2,0:2:79:0,6,72	0/0:5,0:5:96:0,15,180	0/0:23,0:23:99:0,69,255	0/0:31,0:31:99:0,93,255	0/0:6,0:6:98:0,18,216	0/0:19,0:19:99:0,57,255	0/0:14,0:14:99:0,42,255	0/0:81,0:81:100:0,244,255	0/0:51,0:51:99:0,153,255	0/0:2,0:2:79:0,6,72
ENA|CM000074|CM000074.5	62803207	SENA|CM000074|CM000074.5_62803207	C	T	.	PASS	QualityScore=0.0;DP=1560	GT:AD:DP:GQ:PL	./.:0,0:0	0/0:2,0:2:79:0,6,72	0/0:123,0:123:100:0,255,255	0/0:41,1:42:99:0,91,255	0/0:3,0:3:88:0,9,108	0/0:29,0:29:99:0,87,255	0/0:89,0:89:100:0,255,255	0/0:110,0:110:100:0,255,255	0/1:3,1:4:99:24,0,96	0/0:103,0:103:100:0,255,255	0/0:76,0:76:100:0,228,255	0/0:156,0:156:100:0,255,255	0/0:7,0:7:99:0,21,252	0/0:21,0:21:99:0,63,255	0/0:65,1:66:100:0,162,255	0/0:90,0:90:100:0,255,255	0/0:132,0:132:100:0,255,255	0/0:6,0:6:98:0,18,216	0/0:49,0:49:99:0,147,255	0/0:42,0:42:99:0,126,255	0/0:2,0:2:79:0,6,72	0/0:12,0:12:99:0,36,255	0/0:32,0:32:99:0,96,255	0/0:61,0:61:100:0,183,255	0/0:15,0:15:99:0,45,255	0/0:33,0:33:99:0,99,255	0/0:30,0:30:99:0,90,255	0/0:133,0:133:100:0,255,255	0/0:89,0:89:100:0,255,255	0/0:3,0:3:88:0,9,108
ENA|CM000074|CM000074.5	62803230	SENA|CM000074|CM000074.5_62803230	T	C	.	PASS	QualityScore=0.0;DP=1560	GT:AD:DP:GQ:PL	./.:0,0:0	0/0:2,0:2:79:0,6,72	0/1:79,44:123:100:255,0,255	0/1:30,12:42:100:255,0,255	0/0:3,0:3:88:0,9,108	0/1:22,7:29:100:165,0,255	0/1:57,32:89:100:255,0,255	0/1:83,27:110:100:255,0,255	0/1:3,1:4:99:24,0,96	0/0:103,0:103:100:0,255,255	0/0:76,0:76:100:0,228,255	0/0:156,0:156:100:0,255,255	0/0:6,1:7:96:15,0,195	0/1:15,6:21:99:153,0,255	0/1:52,14:66:100:255,0,255	0/1:67,23:90:100:255,0,255	0/1:81,51:132:100:255,0,255	0/1:5,1:6:98:18,0,162	0/1:35,14:49:100:255,0,255	0/0:42,0:42:99:0,126,255	1/1:0,2:2:79:72,6,0	0/0:11,1:12:50:0,0,255	0/1:24,8:32:100:192,0,255	0/1:47,14:61:100:255,0,255	0/0:14,1:15:89:0,9,255	0/1:27,6:33:99:117,0,255	0/1:23,7:30:99:162,0,255	0/1:99,34:133:100:255,0,255	0/1:68,21:89:100:255,0,255	0/1:2,1:3:99:27,0,63
ENA|CM000074|CM000074.5	66225310	SENA|CM000074|CM000074.5_66225310	G	T,C	.	PASS	QualityScore=0.0;DP=866	GT:AD:DP:GQ:PL	0/0:1,0,0:1:66:0,3,36,255,255,255	0/0:15,0,0:15:99:0,45,255,255,255,255	0/0:62,0,0:62:100:0,186,255,255,255,255	0/0:28,0,0:28:99:0,84,255,255,255,255	0/0:3,0,0:3:88:0,9,108,255,255,255	0/1:4,4,0:8:99:120,0,120,255,255,255	0/0:44,0,0:44:99:0,132,255,255,255,255	0/0:58,0,0:58:100:0,174,255,255,255,255	1/1:1,6,0:7:96:195,0,15,255,255,255	0/0:49,0,0:49:99:0,147,255,255,255,255	0/0:37,0,0:37:99:0,111,255,255,255,255	0/0:53,0,0:53:99:0,159,255,255,255,255	0/1:6,3,0:9:99:81,0,189,255,255,255	0/0:12,0,0:12:99:0,36,255,255,255,255	0/0:54,0,0:54:100:0,162,255,255,255,255	0/0:44,0,0:44:99:0,132,255,255,255,255	0/0:87,0,0:87:100:0,255,255,255,255,255	0/0:2,0,0:2:79:0,6,72,255,255,255	0/0:48,0,0:48:99:0,144,255,255,255,255	0/0:26,0,0:26:99:0,78,255,255,255,255	0/1:2,1,0:3:99:27,0,63,255,255,255	0/0:13,0,0:13:99:0,39,255,255,255,255	0/0:27,0,0:27:99:0,81,255,255,255,255	0/0:35,0,0:35:99:0,105,255,255,255,255	1/1:0,11,0:11:99:255,33,0,255,255,255	0/0:17,0,0:17:99:0,51,255,255,255,255	0/0:24,0,0:24:99:0,72,255,255,255,255	0/0:51,0,0:51:99:0,153,255,255,255,255	0/0:33,0,0:33:99:0,99,255,255,255,255	0/0:5,0,0:5:96:0,15,180,255,255,255
ENA|CM000074|CM000074.5	72215142	SENA|CM000074|CM000074.5_72215142	C	A	.	PASS	QualityScore=0.0;DP=1326	GT:AD:DP:GQ:PL	0/0:6,0:6:98:0,18,216	0/0:15,0:15:99:0,45,255	0/0:62,0:62:100:0,186,255	0/0:43,0:43:99:0,129,255	./.:0,0:0	0/0:27,0:27:99:0,81,255	0/0:87,0:87:100:0,255,255	0/0:97,0:97:100:0,255,255	0/0:13,0:13:99:0,39,255	0/1:29,28:57:100:255,0,255	1/0:16,16:32:100:255,0,255	0/0:101,0:101:100:0,255,255	0/0:19,0:19:99:0,57,255	0/0:33,0:33:99:0,99,255	0/0:66,0:66:100:0,198,255	0/0:76,0:76:100:0,228,255	0/0:83,0:83:100:0,250,255	0/0:11,0:11:99:0,33,255	0/0:65,0:65:100:0,195,255	0/0:57,0:57:100:0,171,255	0/0:8,0:8:99:0,24,255	0/0:21,0:21:99:0,63,255	0/0:50,0:50:99:0,150,255	0/0:61,0:61:100:0,183,255	0/0:23,0:23:99:0,69,255	0/0:33,0:33:99:0,99,255	0/0:44,0:44:99:0,132,255	0/0:75,0:75:100:0,225,255	0/0:49,0:49:99:0,147,255	0/0:12,0:12:99:0,36,255
ENA|CM000074|CM000074.5	80526239	SENA|CM000074|CM000074.5_80526239	G	T	.	PASS	QualityScore=0.0;DP=992	GT:AD:DP:GQ:PL	0/0:2,0:2:79:0,6,72	0/0:12,0:12:99:0,36,255	0/0:45,6:51:99:62,0,255	0/0:41,0:41:99:0,123,255	0/0:10,0:10:99:0,30,255	0/0:11,0:11:99:0,33,255	0/0:60,0:60:100:0,180,255	0/0:51,0:51:99:0,153,255	0/0:6,0:6:98:0,18,216	1/1:0,49:49:99:255,147,0	1/1:0,49:49:99:255,147,0	1/1:0,76:76:100:255,228,0	0/0:11,0:11:99:0,33,255	0/0:27,0:27:99:0,81,255	0/0:49,0:49:99:0,147,255	0/0:47,0:47:99:0,141,255	0/0:51,0:51:99:0,153,255	0/0:11,0:11:99:0,33,255	0/0:24,2:26:80:0,6,255	0/0:39,0:39:99:0,117,255	0/0:11,0:11:99:0,33,255	0/0:27,0:27:99:0,81,255	0/0:51,2:53:99:0,88,255	0/0:38,0:38:99:0,114,255	0/0:25,0:25:99:0,75,255	0/0:32,0:32:99:0,96,255	0/0:33,0:33:99:0,99,255	0/0:58,0:58:100:0,174,255	0/0:22,0:22:99:0,66,255	0/0:14,0:14:99:0,42,255
ENA|CM000074|CM000074.5	80526244	SENA|CM000074|CM000074.5_80526244	G	A	.	PASS	QualityScore=0.0;DP=992	GT:AD:DP:GQ:PL	0/0:2,0:2:79:0,6,72	0/0:12,0:12:99:0,36,255	0/0:48,3:51:99:0,45,255	0/0:41,0:41:99:0,123,255	0/0:10,0:10:99:0,30,255	0/0:11,0:11:99:0,33,255	0/0:60,0:60:100:0,180,255	0/0:51,0:51:99:0,153,255	0/0:6,0:6:98:0,18,216	0/0:49,0:49:99:0,147,255	0/0:49,0:49:99:0,147,255	0/0:76,0:76:100:0,228,255	0/0:11,0:11:99:0,33,255	0/0:27,0:27:99:0,81,255	0/0:49,0:49:99:0,147,255	0/0:47,0:47:99:0,141,255	0/0:51,0:51:99:0,153,255	0/0:11,0:11:99:0,33,255	0/0:26,0:26:99:0,78,255	0/0:39,0:39:99:0,117,255	0/0:11,0:11:99:0,33,255	0/0:27,0:27:99:0,81,255	0/0:52,1:53:99:0,124,255	0/0:38,0:38:99:0,114,255	0/0:25,0:25:99:0,75,255	0/0:32,0:32:99:0,96,255	0/0:33,0:33:99:0,99,255	0/0:58,0:58:100:0,174,255	0/0:22,0:22:99:0,66,255	0/0:14,0:14:99:0,42,255
ENA|CM000074|CM000074.5	94171745	SENA|CM000074|CM000074.5_94171745	T	C	.	PASS	QualityScore=0.0;DP=986	GT:AD:DP:GQ:PL	0/0:1,0:1:66:0,3,36	0/0:18,0:18:99:0,54,255	0/0:75,0:75:100:0,225,255	0/0:31,0:31:99:0,93,255	./.:0,0:0	0/0:18,0:18:99:0,54,255	0/0:66,0:66:100:0,198,255	0/0:68,0:68:100:0,204,255	0/0:10,0:10:99:0,30,255	0/0:61,0:61:100:0,183,255	0/0:43,0:43:99:0,129,255	0/0:76,1:77:100:0,196,255	0/0:7,0:7:99:0,21,252	0/0:15,0:15:99:0,45,255	0/0:62,0:62:100:0,186,255	0/0:48,0:48:99:0,144,255	0/0:68,0:68:100:0,204,255	0/0:3,0:3:88:0,9,108	0/0:28,0:28:99:0,84,255	0/0:40,0:40:99:0,120,255	0/0:6,0:6:98:0,18,216	0/0:20,0:20:99:0,60,255	0/1:20,4:24:99:71,0,255	0/0:38,1:39:99:0,81,255	0/0:12,0:12:99:0,36,255	0/0:21,0:21:99:0,63,255	0/0:15,0:15:99:0,45,255	0/0:52,0:52:99:0,156,255	0/0:56,0:56:100:0,168,255	0/0:2,0:2:79:0,6,72
ENA|CM000074|CM000074.5	107788420	SENA|CM000074|CM000074.5_107788420	G	C	.	PASS	QualityScore=0.0;DP=1673	GT:AD:DP:GQ:PL	0/0:10,1:11:66:3,0,255	0/0:27,0:27:99:0,81,255	0/0:72,0:72:100:0,216,255	1/0:23,32:55:100:255,0,255	0/0:11,0:11:99:0,33,255	0/0:27,0:27:99:0,81,255	0/0:82,0:82:100:0,247,255	0/0:62,0:62:100:0,186,255	0/0:24,0:24:99:0,72,255	0/0:103,0:103:100:0,255,255	0/0:42,0:42:99:0,126,255	0/0:100,0:100:100:0,255,255	0/0:35,0:35:99:0,105,255	0/0:53,0:53:99:0,159,255	0/0:87,0:87:100:0,255,255	0/0:85,0:85:100:0,255,255	0/0:92,0:92:100:0,255,255	0/0:24,0:24:99:0,72,255	0/0:66,0:66:100:0,198,255	0/0:84,0:84:100:0,253,255	0/0:20,0:20:99:0,60,255	0/0:51,0:51:99:0,153,255	0/0:79,0:79:100:0,237,255	1/1:0,22:22:99:255,66,0	0/0:54,0:54:100:0,162,255	0/0:76,1:77:100:0,196,255	0/0:56,0:56:100:0,168,255	0/0:82,0:82:100:0,247,255	0/1:36,29:65:100:255,0,255	0/0:25,0:25:99:0,75,255
ENA|CM000074|CM000074.5	111866065	SENA|CM000074|CM000074.5_111866065	T	A	.	PASS	QualityScore=0.0;DP=1102	GT:AD:DP:GQ:PL	1/1:0,3:3:88:108,9,0	1/0:1,5:6:98:162,0,18	0/1:39,35:74:100:255,0,255	1/0:14,21:35:100:255,0,255	1/1:0,3:3:88:108,9,0	1/1:0,18:18:99:255,54,0	0/0:72,0:72:100:0,216,255	0/0:75,0:75:100:0,225,255	1/1:0,4:4:94:144,12,0	1/1:0,79:79:100:255,237,0	1/1:0,47:47:99:255,141,0	1/1:0,97:97:100:255,255,0	1/0:6,9:15:100:255,0,171	1/1:0,22:22:99:255,66,0	1/0:27,29:56:100:255,0,255	0/0:51,0:51:99:0,153,255	0/0:82,0:82:100:0,247,255	0/1:4,1:5:99:21,0,129	0/0:26,1:27:99:0,46,255	1/1:0,37:37:99:255,111,0	0/1:3,1:4:99:24,0,96	1/0:7,9:16:100:255,0,204	1/1:0,46:46:99:255,138,0	0/0:45,0:45:99:0,135,255	1/1:0,7:7:99:252,21,0	0/0:10,0:10:99:0,30,255	0/0:30,0:30:99:0,90,255	1/1:0,77:77:100:255,231,0	1/0:22,33:55:100:255,0,255	0/0:4,0:4:94:0,12,144
ENA|CM000074|CM000074.5	112115371	SENA|CM000074|CM000074.5_112115371	A	G	.	PASS	QualityScore=0.0;DP=816	GT:AD:DP:GQ:PL	0/0:6,0:6:98:0,18,216	0/0:12,0:12:99:0,36,255	0/0:52,1:53:99:0,124,255	0/0:25,0:25:99:0,75,255	0/0:5,0:5:96:0,15,180	0/0:14,0:14:99:0,42,255	0/0:38,0:38:99:0,114,255	0/0:44,0:44:99:0,132,255	0/0:10,0:10:99:0,30,255	1/1:0,57:57:100:255,171,0	1/1:0,43:43:99:255,129,0	1/1:0,63:63:100:255,189,0	0/0:9,0:9:99:0,27,255	0/0:32,0:32:99:0,96,255	0/0:39,0:39:99:0,117,255	0/0:38,0:38:99:0,114,255	0/0:34,0:34:99:0,102,255	0/0:8,0:8:99:0,24,255	0/0:31,0:31:99:0,93,255	0/0:35,0:35:99:0,105,255	0/0:6,0:6:98:0,18,216	0/0:18,1:19:99:0,21,255	0/0:31,3:34:78:6,0,255	0/0:28,0:28:99:0,84,255	0/0:15,0:15:99:0,45,255	0/0:21,0:21:99:0,63,255	0/0:17,0:17:99:0,51,255	0/0:34,0:34:99:0,102,255	0/0:31,0:31:99:0,93,255	0/0:15,0:15:99:0,45,255
ENA|CM000074|CM000074.5	112115398	SENA|CM000074|CM000074.5_112115398	T	C	.	PASS	QualityScore=0.0;DP=816	GT:AD:DP:GQ:PL	1/0:2,4:6:99:126,0,54	1/0:6,6:12:100:180,0,180	1/0:25,28:53:100:255,0,255	0/0:25,0:25:99:0,75,255	0/0:5,0:5:96:0,15,180	0/0:14,0:14:99:0,42,255	0/0:38,0:38:99:0,114,255	0/0:44,0:44:99:0,132,255	0/0:10,0:10:99:0,30,255	1/1:0,57:57:100:255,171,0	1/1:0,43:43:99:255,129,0	1/1:0,63:63:100:255,189,0	0/0:9,0:9:99:0,27,255	1/1:0,32:32:99:255,96,0	0/0:39,0:39:99:0,117,255	0/0:38,0:38:99:0,114,255	0/0:34,0:34:99:0,102,255	0/0:8,0:8:99:0,24,255	0/0:31,0:31:99:0,93,255	1/0:10,25:35:100:255,0,255	0/0:6,0:6:98:0,18,216	0/0:18,1:19:99:0,21,255	0/0:31,3:34:78:6,0,255	0/0:28,0:28:99:0,84,255	0/0:15,0:15:99:0,45,255	0/0:21,0:21:99:0,63,255	0/0:17,0:17:99:0,51,255	1/0:9,25:34:100:255,0,222	0/0:31,0:31:99:0,93,255	0/0:15,0:15:99:0,45,255
ENA|CM000074|CM000074.5	122140761	SENA|CM000074|CM000074.5_122140761	A	G	.	PASS	QualityScore=0.0;DP=1248	GT:AD:DP:GQ:PL	0/1:4,2:6:99:54,0,126	0/0:6,0:6:98:0,18,216	0/1:44,31:75:100:255,0,255	0/0:19,0:19:99:0,57,255	1/1:0,6:6:98:216,18,0	0/0:18,0:18:99:0,54,255	0/0:69,0:69:100:0,207,255	0/1:41,37:78:100:255,0,255	0/0:12,0:12:99:0,36,255	1/1:0,93:93:100:255,255,0	1/1:0,39:39:99:255,117,0	1/1:0,125:125:100:255,255,0	1/0:5,6:11:99:183,0,147	0/0:39,1:40:99:0,84,255	1/0:19,28:47:100:255,0,255	0/0:58,0:58:100:0,174,255	1/0:39,45:84:100:255,0,255	0/1:11,5:16:99:132,0,255	0/0:47,0:47:99:0,141,255	0/0:66,0:66:100:0,198,255	0/0:6,0:6:98:0,18,216	0/1:11,11:22:100:255,0,255	0/0:49,0:49:99:0,147,255	0/0:48,1:49:99:0,111,255	0/0:25,0:25:99:0,75,255	0/0:30,0:30:99:0,90,255	0/0:33,0:33:99:0,99,255	0/1:46,37:83:100:255,0,255	0/0:24,0:24:99:0,72,255	0/0:12,0:12:99:0,36,255
ENA|CM000074|CM000074.5	125546845	SENA|CM000074|CM000074.5_125546845	C	T	.	PASS	QualityScore=0.0;DP=1334	GT:AD:DP:GQ:PL	0/0:9,0:9:99:0,27,255	1/1:0,14:14:99:255,42,0	0/0:85,0:85:100:0,255,255	0/0:46,0:46:99:0,138,255	0/0:3,0:3:88:0,9,108	0/0:27,0:27:99:0,81,255	0/0:81,1:82:100:0,210,255	0/0:58,0:58:100:0,174,255	1/1:0,13:13:99:255,39,0	0/0:85,0:85:100:0,255,255	0/1:23,19:42:100:255,0,255	0/0:92,0:92:100:0,255,255	0/0:27,0:27:99:0,81,255	0/1:20,14:34:100:255,0,255	0/0:59,0:59:100:0,177,255	0/0:67,1:68:100:0,169,255	1/0:39,42:81:100:255,0,255	0/0:8,0:8:99:0,24,255	0/0:45,0:45:99:0,135,255	1/1:0,54:54:100:255,162,0	0/0:10,0:10:99:0,30,255	0/0:26,1:27:99:0,46,255	0/0:51,0:51:99:0,153,255	0/0:56,0:56:100:0,168,255	1/1:0,31:31:99:255,93,0	0/0:41,0:41:99:0,123,255	0/0:36,0:36:99:0,108,255	0/0:76,0:76:100:0,228,255	0/0:57,0:57:100:0,171,255	0/0:17,0:17:99:0,51,255
ENA|CM000074|CM000074.5	132726169	SENA|CM000074|CM000074.5_132726169	C	T	.	PASS	QualityScore=0.0;DP=1123	GT:AD:DP:GQ:PL	0/0:5,0:5:96:0,15,180	0/0:13,0:13:99:0,39,255	0/0:65,1:66:100:0,162,255	0/0:17,0:17:99:0,51,255	0/0:5,0:5:96:0,15,180	0/0:10,0:10:99:0,30,255	0/0:65,1:66:100:0,162,255	0/0:56,0:56:100:0,168,255	0/0:13,0:13:99:0,39,255	0/1:45,35:80:100:255,0,255	0/0:62,0:62:100:0,186,255	0/1:46,28:74:100:255,0,255	0/0:23,0:23:99:0,69,255	0/0:23,0:23:99:0,69,255	0/0:53,0:53:99:0,159,255	0/0:47,0:47:99:0,141,255	0/0:75,0:75:100:0,225,255	0/0:16,0:16:99:0,48,255	0/0:46,0:46:99:0,138,255	0/0:56,0:56:100:0,168,255	0/0:6,0:6:98:0,18,216	0/0:28,0:28:99:0,84,255	0/0:43,0:43:99:0,129,255	0/0:15,0:15:99:0,45,255	0/0:27,0:27:99:0,81,255	0/0:45,0:45:99:0,135,255	0/0:35,0:35:99:0,105,255	0/0:80,0:80:100:0,240,255	0/0:17,0:17:99:0,51,255	0/0:21,0:21:99:0,63,255
ENA|CM000074|CM000074.5	135890171	SENA|CM000074|CM000074.5_135890171	C	G	.	PASS	QualityScore=0.0;DP=1322	GT:AD:DP:GQ:PL	0/1:4,4:8:99:120,0,120	0/1:12,11:23:100:255,0,255	0/0:88,0:88:100:0,255,255	0/0:27,0:27:99:0,81,255	0/0:8,0:8:99:0,24,255	0/0:43,0:43:99:0,129,255	0/0:79,0:79:100:0,237,255	0/0:52,0:52:99:0,156,255	0/1:11,5:16:99:132,0,255	0/0:56,0:56:100:0,168,255	0/0:48,0:48:99:0,144,255	0/0:84,0:84:100:0,253,255	0/0:25,0:25:99:0,75,255	0/0:33,0:33:99:0,99,255	0/0:57,0:57:100:0,171,255	0/0:75,0:75:100:0,225,255	0/0:89,0:89:100:0,255,255	0/0:18,0:18:99:0,54,255	0/0:51,0:51:99:0,153,255	1/0:25,40:65:100:255,0,255	0/0:11,0:11:99:0,33,255	0/0:35,0:35:99:0,105,255	0/0:57,0:57:100:0,171,255	0/0:58,0:58:100:0,174,255	0/1:20,17:37:100:255,0,255	0/0:33,0:33:99:0,99,255	0/0:23,0:23:99:0,69,255	0/0:62,0:62:100:0,186,255	0/0:47,0:47:99:0,141,255	0/0:14,0:14:99:0,42,255
ENA|CM000074|CM000074.5	136705783	SENA|CM000074|CM000074.5_136705783	G	A	.	PASS	QualityScore=0.0;DP=4239	GT:AD:DP:GQ:PL	0/1:22,12:34:100:255,0,255	1/0:31,39:70:100:255,0,255	0/1:134,47:181:100:255,0,255	0/1:103,20:123:100:255,0,255	0/1:31,16:47:100:255,0,255	0/0:43,6:49:99:68,0,255	0/1:123,42:165:100:255,0,255	0/1:140,71:211:100:255,0,255	0/1:33,20:53:100:255,0,255	0/0:371,0:371:100:0,255,255	0/0:215,0:215:100:0,255,255	0/0:354,0:354:100:0,255,255	0/1:44,14:58:100:255,0,255	0/1:78,68:146:100:255,0,255	0/1:155,68:223:100:255,0,255	0/1:141,27:168:100:255,0,255	0/1:167,93:260:100:255,0,255	0/1:37,13:50:100:255,0,255	0/1:95,23:118:100:255,0,255	0/1:122,87:209:100:255,0,255	0/1:14,8:22:100:222,0,255	0/1:73,35:108:100:255,0,255	0/1:102,82:184:100:255,0,255	0/1:99,17:116:100:255,0,255	0/1:88,43:131:100:255,0,255	0/1:84,24:108:100:255,0,255	0/1:83,16:99:100:255,0,255	0/1:203,43:246:100:255,0,255	0/1:72,17:89:100:255,0,255	0/1:22,9:31:100:231,0,255
ENA|CM000074|CM000074.5	136705798	SENA|CM000074|CM000074.5_136705798	T	C	.	PASS	QualityScore=0.0;DP=4243	GT:AD:DP:GQ:PL	1/0:7,27:34:99:255,0,149	1/0:16,54:70:100:255,0,255	0/1:154,27:181:100:255,0,255	0/0:123,0:123:100:0,255,255	1/0:16,31:47:100:255,0,255	0/0:49,0:49:99:0,147,255	0/0:164,1:165:100:0,255,255	0/1:137,74:211:100:255,0,255	1/0:23,30:53:100:255,0,255	1/1:0,371:371:100:255,255,0	1/1:0,215:215:100:255,255,0	1/1:0,354:354:100:255,255,0	0/1:41,17:58:100:255,0,255	1/0:59,87:146:100:255,0,255	0/1:151,72:223:100:255,0,255	0/0:166,2:168:100:0,255,255	1/0:105,155:260:100:255,0,255	0/1:29,21:50:100:255,0,255	0/0:116,2:118:100:0,255,255	1/0:95,114:209:100:255,0,255	1/0:8,14:22:100:255,0,222	0/1:67,41:108:100:255,0,255	1/0:73,111:184:100:255,0,255	0/0:116,0:116:100:0,255,255	1/0:60,71:131:100:255,0,255	0/0:108,0:108:100:0,255,255	0/0:99,0:99:100:0,255,255	0/1:222,28:250:100:255,0,255	0/0:76,13:89:100:201,0,255	0/0:31,0:31:99:0,93,255
ENA|CM000074|CM000074.5	136705801	SENA|CM000074|CM000074.5_136705801	A	C	.	PASS	QualityScore=0.0;DP=4243	GT:AD:DP:GQ:PL	1/0:7,27:34:99:255,0,149	1/0:16,54:70:100:255,0,255	0/1:154,27:181:100:255,0,255	0/0:123,0:123:100:0,255,255	1/0:16,31:47:100:255,0,255	0/0:49,0:49:99:0,147,255	0/0:164,1:165:100:0,255,255	0/1:137,74:211:100:255,0,255	1/0:23,30:53:100:255,0,255	1/1:0,371:371:100:255,255,0	1/1:0,215:215:100:255,255,0	1/1:0,354:354:100:255,255,0	0/1:41,17:58:100:255,0,255	1/0:59,87:146:100:255,0,255	0/1:151,72:223:100:255,0,255	0/0:166,2:168:100:0,255,255	1/0:105,155:260:100:255,0,255	0/1:29,21:50:100:255,0,255	0/0:116,2:118:100:0,255,255	1/0:95,114:209:100:255,0,255	1/0:8,14:22:100:255,0,222	0/1:67,41:108:100:255,0,255	1/0:73,111:184:100:255,0,255	0/0:116,0:116:100:0,255,255	1/0:60,71:131:100:255,0,255	0/0:108,0:108:100:0,255,255	0/0:99,0:99:100:0,255,255	0/1:222,28:250:100:255,0,255	0/0:76,13:89:100:201,0,255	0/0:31,0:31:99:0,93,255
ENA|CM000074|CM000074.5	136705812	SENA|CM000074|CM000074.5_136705812	T	C	.	PASS	QualityScore=0.0;DP=4252	GT:AD:DP:GQ:PL	0/1:22,12:34:100:255,0,255	0/1:48,22:70:100:255,0,255	0/1:156,25:181:100:255,0,255	0/0:123,0:123:100:0,255,255	0/1:29,18:47:100:255,0,255	0/0:49,0:49:99:0,147,255	0/0:165,0:165:100:0,255,255	0/1:168,43:211:100:255,0,255	0/0:48,5:53:99:20,0,255	0/0:338,37:375:100:204,0,255	0/0:198,19:217:99:31,0,255	0/0:323,34:357:99:150,0,255	0/1:47,11:58:100:221,0,255	0/1:103,43:146:100:255,0,255	0/1:181,42:223:100:255,0,255	0/0:168,0:168:100:0,255,255	0/1:165,95:260:100:255,0,255	0/1:36,14:50:100:255,0,255	0/0:116,2:118:100:0,255,255	0/1:149,60:209:100:255,0,255	0/1:15,7:22:100:186,0,255	0/1:84,24:108:100:255,0,255	0/1:124,60:184:100:255,0,255	0/0:116,0:116:100:0,255,255	0/1:112,19:131:100:255,0,255	0/0:108,0:108:100:0,255,255	0/0:99,0:99:100:0,255,255	0/1:222,28:250:100:255,0,255	0/0:76,13:89:100:201,0,255	0/0:31,0:31:99:0,93,255
ENA|CM000074|CM000074.5	136705813	SENA|CM000074|CM000074.5_136705813	G	A	.	PASS	QualityScore=0.0;DP=1958	GT:AD:DP:GQ:PL	0/0:18,3:21:99:44,0,255	0/1:27,10:37:100:248,0,255	0/1:62,25:87:100:255,0,255	0/0:48,0:48:99:0,144,255	0/1:18,7:25:100:177,0,255	0/0:23,0:23:99:0,69,255	0/0:58,0:58:100:0,174,255	0/1:68,19:87:100:255,0,255	0/1:27,5:32:99:84,0,255	0/1:136,37:173:100:255,0,255	0/1:84,19:103:100:255,0,255	0/1:136,34:170:100:255,0,255	0/1:20,11:31:100:255,0,255	0/1:46,15:61:100:255,0,255	0/1:59,42:101:100:255,0,255	0/0:73,0:73:100:0,219,255	0/1:106,31:137:100:255,0,255	0/1:13,8:21:100:225,0,255	0/0:44,2:46:99:0,66,255	0/1:68,30:98:100:255,0,255	1/0:4,4:8:99:120,0,120	0/1:35,24:59:100:255,0,255	0/1:76,21:97:100:255,0,255	0/0:44,0:44:99:0,132,255	0/1:43,19:62:100:255,0,255	0/0:36,0:36:99:0,108,255	0/0:44,0:44:99:0,132,255	0/1:90,25:115:100:255,0,255	0/1:38,13:51:100:255,0,255	0/0:10,0:10:99:0,30,255
ENA|CM000074|CM000074.5	136705815	SENA|CM000074|CM000074.5_136705815	G	A	.	PASS	QualityScore=0.0;DP=4252	GT:AD:DP:GQ:PL	0/1:18,16:34:100:255,0,255	1/0:25,45:70:100:255,0,255	0/1:156,25:181:100:255,0,255	0/0:123,0:123:100:0,255,255	0/1:29,18:47:100:255,0,255	0/0:49,0:49:99:0,147,255	0/0:165,0:165:100:0,255,255	0/1:168,43:211:100:255,0,255	0/1:31,22:53:100:255,0,255	0/0:338,37:375:100:204,0,255	0/0:198,19:217:99:31,0,255	0/0:323,34:357:99:150,0,255	0/1:41,17:58:100:255,0,255	0/1:86,60:146:100:255,0,255	0/1:151,72:223:100:255,0,255	0/0:168,0:168:100:0,255,255	0/1:165,95:260:100:255,0,255	0/1:36,14:50:100:255,0,255	0/0:116,2:118:100:0,255,255	0/1:124,85:209:100:255,0,255	0/1:12,10:22:100:255,0,255	0/1:67,41:108:100:255,0,255	0/1:103,81:184:100:255,0,255	0/0:116,0:116:100:0,255,255	0/1:82,49:131:100:255,0,255	0/0:108,0:108:100:0,255,255	0/0:99,0:99:100:0,255,255	0/1:222,28:250:100:255,0,255	0/0:76,13:89:100:201,0,255	0/0:31,0:31:99:0,93,255
ENA|CM000074|CM000074.5	138869339	SENA|CM000074|CM000074.5_138869339	G	A	.	PASS	QualityScore=0.0;DP=1019	GT:AD:DP:GQ:PL	0/0:2,0:2:79:0,6,72	0/0:8,0:8:99:0,24,255	0/0:83,0:83:100:0,250,255	0/0:33,0:33:99:0,99,255	0/0:1,0:1:66:0,3,36	0/0:10,0:10:99:0,30,255	0/0:65,0:65:100:0,195,255	1/0:26,37:63:100:255,0,255	0/1:4,3:7:99:87,0,123	0/0:64,0:64:100:0,192,255	0/0:46,0:46:99:0,138,255	0/0:90,0:90:100:0,255,255	0/0:7,0:7:99:0,21,252	1/0:12,13:25:100:255,0,255	0/0:42,1:43:99:0,94,255	0/0:47,0:47:99:0,141,255	0/0:101,0:101:100:0,255,255	0/0:4,0:4:94:0,12,144	0/0:30,0:30:99:0,90,255	0/0:27,0:27:99:0,81,255	0/0:2,0:2:79:0,6,72	0/0:20,0:20:99:0,60,255	0/0:29,0:29:99:0,87,255	0/0:35,0:35:99:0,105,255	0/1:8,7:15:100:207,0,243	0/0:20,0:20:99:0,60,255	0/0:16,0:16:99:0,48,255	0/0:73,1:74:100:0,187,255	0/0:40,0:40:99:0,120,255	0/0:12,0:12:99:0,36,255
ENA|CM000074|CM000074.5	142147875	SENA|CM000074|CM000074.5_142147875	A	G	.	PASS	QualityScore=0.0;DP=462	GT:AD:DP:GQ:PL	1/1:0,1:1:66:36,3,0	1/0:2,5:7:99:159,0,51	0/0:16,0:16:99:0,48,255	0/0:13,0:13:99:0,39,255	0/0:3,0:3:88:0,9,108	0/0:9,0:9:99:0,27,255	0/0:27,0:27:99:0,81,255	0/0:24,0:24:99:0,72,255	0/1:3,2:5:99:57,0,93	1/1:0,34:34:99:255,102,0	1/1:0,23:23:99:255,69,0	1/1:0,42:42:99:255,126,0	0/0:9,0:9:99:0,27,255	0/0:16,0:16:99:0,48,255	0/0:20,0:20:99:0,60,255	0/0:24,0:24:99:0,72,255	0/0:24,0:24:99:0,72,255	0/0:6,0:6:98:0,18,216	0/0:14,0:14:99:0,42,255	0/1:9,4:13:99:105,0,255	0/0:3,0:3:88:0,9,108	0/0:9,0:9:99:0,27,255	0/0:25,0:25:99:0,75,255	0/0:17,0:17:99:0,51,255	1/0:3,8:11:99:255,0,75	0/0:8,0:8:99:0,24,255	0/0:11,0:11:99:0,33,255	0/0:33,0:33:99:0,99,255	0/0:9,0:9:99:0,27,255	0/0:6,0:6:98:0,18,216
ENA|CM000074|CM000074.5	151540669	SENA|CM000074|CM000074.5_151540669	G	A	.	PASS	QualityScore=0.0;DP=530	GT:AD:DP:GQ:PL	0/0:1,0:1:66:0,3,36	0/0:3,0:3:88:0,9,108	0/0:36,0:36:99:0,108,255	0/1:5,2:7:99:51,0,159	0/0:1,0:1:66:0,3,36	0/0:12,0:12:99:0,36,255	0/0:31,0:31:99:0,93,255	0/1:18,4:22:99:78,0,255	./.:0,0:0	0/0:39,0:39:99:0,117,255	0/0:10,0:10:99:0,30,255	0/0:48,0:48:99:0,144,255	0/0:6,0:6:98:0,18,216	0/0:18,0:18:99:0,54,255	0/0:31,0:31:99:0,93,255	0/0:32,0:32:99:0,96,255	1/1:0,10:10:99:255,30,0	0/0:2,0:2:79:0,6,72	0/0:17,0:17:99:0,51,255	0/0:21,0:21:99:0,63,255	0/0:2,0:2:79:0,6,72	0/0:16,0:16:99:0,48,255	0/0:20,0:20:99:0,60,255	0/1:15,4:19:99:87,0,255	0/0:3,0:3:88:0,9,108	0/0:22,0:22:99:0,66,255	0/0:16,0:16:99:0,48,255	0/0:51,0:51:99:0,153,255	0/0:31,0:31:99:0,93,255	0/0:3,0:3:88:0,9,108
ENA|CM000074|CM000074.5	151540674	SENA|CM000074|CM000074.5_151540674	C	T	.	PASS	QualityScore=0.0;DP=978	GT:AD:DP:GQ:PL	0/0:2,0:2:79:0,6,72	0/0:4,0:4:94:0,12,144	0/0:66,0:66:100:0,198,255	0/0:15,0:15:99:0,45,255	0/0:4,0:4:94:0,12,144	0/0:15,0:15:99:0,45,255	0/0:62,0:62:100:0,186,255	0/0:36,0:36:99:0,108,255	0/0:3,0:3:88:0,9,108	0/0:94,0:94:100:0,255,255	0/0:19,0:19:99:0,57,255	0/0:94,0:94:100:0,255,255	0/0:10,0:10:99:0,30,255	0/0:29,1:30:99:0,54,255	0/1:36,22:58:100:255,0,255	0/0:70,0:70:100:0,210,255	0/0:10,0:10:99:0,30,255	0/1:4,2:6:99:54,0,126	0/0:40,0:40:99:0,120,255	0/0:39,0:39:99:0,117,255	1/0:1,2:3:99:63,0,27	1/0:14,16:30:100:255,0,255	1/1:1,35:36:99:255,72,0	0/0:28,0:28:99:0,84,255	0/0:9,0:9:99:0,27,255	0/0:30,0:30:99:0,90,255	0/0:30,0:30:99:0,90,255	0/0:81,0:81:100:0,244,255	0/0:50,0:50:99:0,150,255	0/0:4,0:4:94:0,12,144
ENA|CM000074|CM000074.5	152102584	SENA|CM000074|CM000074.5_152102584	G	A	.	PASS	QualityScore=0.0;DP=2633	GT:AD:DP:GQ:PL	0/1:23,8:31:100:195,0,255	0/1:37,24:61:100:255,0,255	0/1:69,64:133:100:255,0,255	0/1:46,31:77:100:255,0,255	1/0:13,15:28:100:255,0,255	0/1:33,29:62:100:255,0,255	0/1:83,46:129:100:255,0,255	0/1:73,34:107:100:255,0,255	0/1:27,13:40:100:255,0,255	0/0:164,0:164:100:0,255,255	0/0:84,0:84:100:0,253,255	0/0:124,0:124:100:0,255,255	0/1:15,14:29:100:255,0,255	0/1:45,41:86:100:255,0,255	0/1:78,26:104:100:255,0,255	0/1:67,51:118:100:255,0,255	0/1:75,37:112:100:255,0,255	0/1:33,13:46:100:255,0,255	0/1:59,54:113:100:255,0,255	0/1:80,44:124:100:255,0,255	0/1:9,6:15:100:171,0,255	0/1:57,16:73:100:255,0,255	0/1:63,43:106:100:255,0,255	0/1:67,31:98:100:255,0,255	0/1:61,29:90:100:255,0,255	0/1:70,35:105:100:255,0,255	1/0:45,54:99:100:255,0,255	0/1:84,52:136:100:255,0,255	0/1:57,16:73:100:255,0,255	0/1:42,24:66:100:255,0,255
ENA|CM000074|CM000074.5	152102586	SENA|CM000074|CM000074.5_152102586	T	A	.	PASS	QualityScore=0.0;DP=2633	GT:AD:DP:GQ:PL	0/1:23,8:31:100:195,0,255	0/1:37,24:61:100:255,0,255	0/1:69,64:133:100:255,0,255	0/1:46,31:77:100:255,0,255	1/0:13,15:28:100:255,0,255	0/1:33,29:62:100:255,0,255	0/1:83,46:129:100:255,0,255	0/1:73,34:107:100:255,0,255	0/1:27,13:40:100:255,0,255	0/0:164,0:164:100:0,255,255	0/0:84,0:84:100:0,253,255	0/0:124,0:124:100:0,255,255	0/1:15,14:29:100:255,0,255	0/1:45,41:86:100:255,0,255	0/1:78,26:104:100:255,0,255	0/1:67,51:118:100:255,0,255	0/1:75,37:112:100:255,0,255	0/1:33,13:46:100:255,0,255	0/1:59,54:113:100:255,0,255	0/1:80,44:124:100:255,0,255	0/1:9,6:15:100:171,0,255	0/1:57,16:73:100:255,0,255	0/1:63,43:106:100:255,0,255	0/1:67,31:98:100:255,0,255	0/1:61,29:90:100:255,0,255	0/1:70,35:105:100:255,0,255	1/0:45,54:99:100:255,0,255	0/1:84,52:136:100:255,0,255	0/1:57,16:73:100:255,0,255	0/1:42,24:66:100:255,0,255
ENA|CM000074|CM000074.5	152102596	SENA|CM000074|CM000074.5_152102596	G	A	.	PASS	QualityScore=0.0;DP=2633	GT:AD:DP:GQ:PL	0/1:23,8:31:100:195,0,255	0/1:37,24:61:100:255,0,255	0/1:69,64:133:100:255,0,255	0/1:46,31:77:100:255,0,255	1/0:13,15:28:100:255,0,255	0/1:33,29:62:100:255,0,255	0/1:83,46:129:100:255,0,255	0/1:73,34:107:100:255,0,255	0/1:27,13:40:100:255,0,255	0/0:164,0:164:100:0,255,255	0/0:84,0:84:100:0,253,255	0/0:124,0:124:100:0,255,255	0/1:15,14:29:100:255,0,255	0/1:45,41:86:100:255,0,255	0/1:78,26:104:100:255,0,255	0/1:67,51:118:100:255,0,255	0/1:75,37:112:100:255,0,255	0/1:33,13:46:100:255,0,255	0/1:59,54:113:100:255,0,255	0/1:80,44:124:100:255,0,255	0/1:9,6:15:100:171,0,255	0/1:57,16:73:100:255,0,255	0/1:63,43:106:100:255,0,255	0/1:67,31:98:100:255,0,255	0/1:61,29:90:100:255,0,255	0/1:70,35:105:100:255,0,255	1/0:45,54:99:100:255,0,255	0/1:84,52:136:100:255,0,255	0/1:57,16:73:100:255,0,255	0/1:42,24:66:100:255,0,255
ENA|CM000074|CM000074.5	153138429	SENA|CM000074|CM000074.5_153138429	T	C	.	PASS	QualityScore=0.0;DP=875	GT:AD:DP:GQ:PL	0/0:1,0:1:66:0,3,36	0/0:10,0:10:99:0,30,255	0/0:55,1:56:99:0,133,255	0/0:24,0:24:99:0,72,255	0/0:1,0:1:66:0,3,36	0/0:4,0:4:94:0,12,144	0/0:53,0:53:99:0,159,255	0/0:65,0:65:100:0,195,255	0/1:4,2:6:99:54,0,126	0/0:61,0:61:100:0,183,255	0/0:39,0:39:99:0,117,255	0/0:90,0:90:100:0,255,255	0/0:9,0:9:99:0,27,255	0/0:14,0:14:99:0,42,255	0/0:43,1:44:99:0,97,255	0/0:35,0:35:99:0,105,255	0/0:77,0:77:100:0,231,255	0/0:2,0:2:79:0,6,72	0/0:22,0:22:99:0,66,255	0/0:39,0:39:99:0,117,255	./.:0,0:0	0/0:10,0:10:99:0,30,255	0/0:14,0:14:99:0,42,255	0/0:33,0:33:99:0,99,255	0/0:10,0:10:99:0,30,255	0/0:13,0:13:99:0,39,255	0/0:6,0:6:98:0,18,216	0/0:85,0:85:100:0,255,255	0/0:48,1:49:99:0,111,255	1/0:1,2:3:99:63,0,27
ENA|CM000074|CM000074.5	153152197	SENA|CM000074|CM000074.5_153152197	C	G,A	.	PASS	QualityScore=0.0;DP=1644	GT:AD:DP:GQ:PL	0/0:5,0,0:5:96:0,15,180,255,255,255	0/0:31,0,0:31:99:0,93,255,255,255,255	0/0:105,0,0:105:100:0,255,255,255,255,255	0/0:49,0,0:49:99:0,147,255,255,255,255	0/0:3,0,0:3:88:0,9,108,255,255,255	0/0:25,0,0:25:99:0,75,255,255,255,255	0/0:97,0,0:97:100:0,255,255,255,255,255	0/0:87,1,0:88:100:0,229,255,255,255,255	0/0:17,0,0:17:99:0,51,255,255,255,255	0/0:99,0,0:99:100:0,255,255,255,255,255	0/1:46,25,0:71:100:255,0,255,255,255,255	0/0:89,0,0:89:100:0,255,255,255,255,255	0/0:17,0,0:17:99:0,51,255,255,255,255	0/0:43,0,0:43:99:0,129,255,255,255,255	0/0:75,0,0:75:100:0,225,255,255,255,255	0/0:87,0,0:87:100:0,255,255,255,255,255	0/0:104,0,0:104:100:0,255,255,255,255,255	0/0:16,0,0:16:99:0,48,255,255,255,255	0/0:72,0,0:72:100:0,216,255,255,255,255	0/0:68,0,0:68:100:0,204,255,255,255,255	0/0:10,0,0:10:99:0,30,255,255,255,255	0/0:40,0,0:40:99:0,120,255,255,255,255	0/0:56,0,0:56:100:0,168,255,255,255,255	0/0:71,0,0:71:100:0,213,255,255,255,255	0/0:29,0,0:29:99:0,87,255,255,255,255	0/0:50,0,0:50:99:0,150,255,255,255,255	0/0:42,0,0:42:99:0,126,255,255,255,255	0/0:89,0,0:89:100:0,255,255,255,255,255	0/0:78,0,0:78:100:0,234,255,255,255,255	0/0:18,0,0:18:99:0,54,255,255,255,255
ENA|CM000074|CM000074.5	153152242	SENA|CM000074|CM000074.5_153152242	G	C	.	PASS	QualityScore=0.0;DP=1438	GT:AD:DP:GQ:PL	0/0:5,0:5:96:0,15,180	0/0:20,0:20:99:0,60,255	0/0:100,0:100:100:0,255,255	0/0:41,0:41:99:0,123,255	0/0:7,0:7:99:0,21,252	0/0:18,0:18:99:0,54,255	0/0:104,5:109:99:0,148,255	0/0:87,0:87:100:0,255,255	0/0:11,0:11:99:0,33,255	1/1:0,90:90:100:255,255,0	0/1:36,23:59:100:255,0,255	1/1:0,95:95:100:255,255,0	0/0:20,0:20:99:0,60,255	0/0:37,0:37:99:0,111,255	0/0:88,0:88:100:0,255,255	0/0:59,0:59:100:0,177,255	0/0:109,0:109:100:0,255,255	0/0:7,0:7:99:0,21,252	0/0:56,0:56:100:0,168,255	0/0:47,0:47:99:0,141,255	0/0:7,0:7:99:0,21,252	0/0:22,0:22:99:0,66,255	0/0:41,0:41:99:0,123,255	0/0:57,0:57:100:0,171,255	0/0:21,0:21:99:0,63,255	0/0:41,0:41:99:0,123,255	0/0:50,0:50:99:0,150,255	0/0:52,0:52:99:0,156,255	0/0:75,0:75:100:0,225,255	0/0:7,0:7:99:0,21,252
ENA|CM000074|CM000074.5	154295465	SENA|CM000074|CM000074.5_154295465	C	T	.	PASS	QualityScore=0.0;DP=1448	GT:AD:DP:GQ:PL	0/0:7,1:8:93:12,0,228	0/0:20,0:20:99:0,60,255	0/0:87,0:87:100:0,255,255	0/0:51,0:51:99:0,153,255	1/1:0,3:3:88:108,9,0	0/0:31,0:31:99:0,93,255	0/0:78,0:78:100:0,234,255	1/1:0,82:82:100:255,247,0	0/1:9,3:12:99:72,0,255	0/0:69,0:69:100:0,207,255	0/0:50,0:50:99:0,150,255	0/0:87,0:87:100:0,255,255	0/0:20,0:20:99:0,60,255	1/0:10,17:27:100:255,0,255	0/0:85,0:85:100:0,255,255	1/0:34,47:81:100:255,0,255	1/1:0,90:90:100:255,255,0	0/0:9,0:9:99:0,27,255	0/1:42,19:61:100:255,0,255	0/0:69,2:71:99:0,141,255	0/0:6,0:6:98:0,18,216	0/0:38,0:38:99:0,114,255	0/0:56,1:57:99:0,136,255	0/1:29,28:57:100:255,0,255	0/0:25,0:25:99:0,75,255	0/1:26,15:41:100:255,0,255	1/0:17,28:45:100:255,0,255	0/1:41,39:80:100:255,0,255	0/1:33,33:66:100:255,0,255	0/0:11,0:11:99:0,33,255
ENA|CM000074|CM000074.5	160230192	SENA|CM000074|CM000074.5_160230192	C	A	.	PASS	QualityScore=0.0;DP=2619	GT:AD:DP:GQ:PL	0/0:3,0:3:88:0,9,108	0/0:19,0:19:99:0,57,255	0/0:112,0:112:100:0,255,255	0/0:58,0:58:100:0,174,255	0/0:16,0:16:99:0,48,255	0/0:77,0:77:100:0,231,255	0/0:152,0:152:100:0,255,255	0/0:184,0:184:100:0,255,255	0/0:9,0:9:99:0,27,255	0/1:170,50:220:100:255,0,255	0/1:72,17:89:100:255,0,255	0/1:285,40:325:100:255,0,255	0/0:30,0:30:99:0,90,255	0/0:59,0:59:100:0,177,255	0/0:141,0:141:100:0,255,255	0/0:95,0:95:100:0,255,255	0/0:155,0:155:100:0,255,255	0/0:18,0:18:99:0,54,255	0/0:77,0:77:100:0,231,255	0/0:138,1:139:100:0,255,255	0/0:7,0:7:99:0,21,252	0/0:54,0:54:100:0,162,255	0/0:104,0:104:100:0,255,255	0/0:82,0:82:100:0,247,255	0/0:52,0:52:99:0,156,255	0/0:41,0:41:99:0,123,255	0/0:59,0:59:100:0,177,255	0/0:103,0:103:100:0,255,255	0/0:111,0:111:100:0,255,255	0/0:28,0:28:99:0,84,255
ENA|CM000074|CM000074.5	160230270	SENA|CM000074|CM000074.5_160230270	C	A	.	PASS	QualityScore=0.0;DP=2618	GT:AD:DP:GQ:PL	0/0:4,0:4:94:0,12,144	0/0:11,0:11:99:0,33,255	0/0:113,1:114:100:0,255,255	0/0:62,0:62:100:0,186,255	0/0:22,0:22:99:0,66,255	0/0:72,0:72:100:0,216,255	0/0:167,0:167:100:0,255,255	0/0:161,0:161:100:0,255,255	0/0:12,0:12:99:0,36,255	0/1:188,42:230:100:255,0,255	0/0:62,7:69:99:45,0,255	0/1:254,38:292:100:255,0,255	0/0:30,0:30:99:0,90,255	0/0:76,0:76:100:0,228,255	0/0:154,0:154:100:0,255,255	0/0:95,0:95:100:0,255,255	0/0:136,0:136:100:0,255,255	0/0:19,0:19:99:0,57,255	0/0:73,0:73:100:0,219,255	0/0:136,0:136:100:0,255,255	0/0:5,0:5:96:0,15,180	0/0:55,0:55:100:0,165,255	0/0:124,0:124:100:0,255,255	0/0:114,0:114:100:0,255,255	0/0:43,0:43:99:0,129,255	0/0:40,0:40:99:0,120,255	0/0:71,0:71:100:0,213,255	0/0:107,0:107:100:0,255,255	0/0:102,0:102:100:0,255,255	0/0:22,0:22:99:0,66,255
ENA|CM000074|CM000074.5	160230296	SENA|CM000074|CM000074.5_160230296	C	A,T	.	PASS	QualityScore=0.0;DP=8087	GT:AD:DP:GQ:PL	0/0:64,0,0:64:100:0,192,255,255,255,255	0/0:97,1,0:98:100:0,255,255,255,255,255	0/0:254,1,2:257:100:0,255,255,255,255,255	0/0:115,0,0:115:100:0,255,255,255,255,255	0/0:29,0,0:29:99:0,87,255,255,255,255	0/0:193,0,0:193:100:0,255,255,255,255,255	0/0:504,0,2:506:100:0,255,255,255,255,255	0/0:478,0,0:478:100:0,255,255,255,255,255	0/0:101,0,0:101:100:0,255,255,255,255,255	0/2:630,82,91:803:100:255,0,255,255,255,255	0/0:338,23,32:393:100:0,255,255,255,255,255	0/1:902,169,54:1125:100:255,0,255,255,255,255	0/0:114,0,0:114:100:0,255,255,255,255,255	0/0:215,0,0:215:100:0,255,255,255,255,255	0/0:297,0,0:297:100:0,255,255,255,255,255	0/0:222,0,1:223:100:0,255,255,255,255,255	0/0:371,0,0:371:100:0,255,255,255,255,255	0/0:53,0,0:53:99:0,159,255,255,255,255	0/0:193,0,0:193:100:0,255,255,255,255,255	0/0:630,0,0:630:100:0,255,255,255,255,255	0/0:16,0,0:16:99:0,48,255,255,255,255	0/0:104,0,0:104:100:0,255,255,255,255,255	0/0:203,0,0:203:100:0,255,255,255,255,255	0/0:222,0,0:222:100:0,255,255,255,255,255	0/0:274,0,0:274:100:0,255,255,255,255,255	0/0:120,0,0:120:100:0,255,255,255,255,255	0/0:174,0,1:175:100:0,255,255,255,255,255	0/0:285,0,0:285:100:0,255,255,255,255,255	0/0:354,0,1:355:100:0,255,255,255,255,255	0/0:75,0,0:75:100:0,225,255,255,255,255
ENA|CM000074|CM000074.5	160230298	SENA|CM000074|CM000074.5_160230298	G	A	.	PASS	QualityScore=0.0;DP=7999	GT:AD:DP:GQ:PL	0/0:64,0:64:100:0,192,255	0/0:93,5:98:99:0,114,255	0/0:254,0:254:100:0,255,255	0/0:115,0:115:100:0,255,255	0/0:29,0:29:99:0,87,255	0/1:173,20:193:99:140,0,255	0/0:453,50:503:100:255,0,255	0/0:430,31:461:100:0,255,255	0/0:91,10:101:99:56,0,255	0/0:798,1:799:100:0,255,255	0/0:390,1:391:100:0,255,255	0/0:1089,0:1089:100:0,255,255	0/0:114,0:114:100:0,255,255	0/0:215,0:215:100:0,255,255	0/0:297,0:297:100:0,255,255	0/0:222,1:223:100:0,255,255	0/0:371,1:372:100:0,255,255	0/0:53,0:53:99:0,159,255	0/0:193,0:193:100:0,255,255	0/0:562,53:615:99:59,0,255	0/0:16,0:16:99:0,48,255	0/0:104,0:104:100:0,255,255	0/0:203,0:203:100:0,255,255	0/0:222,0:222:100:0,255,255	0/1:237,39:276:100:255,0,255	0/0:119,1:120:100:0,255,255	0/0:175,0:175:100:0,255,255	0/0:274,1:275:100:0,255,255	0/0:354,0:354:100:0,255,255	0/0:67,8:75:99:63,0,255
ENA|CM000074|CM000074.5	160230304	SENA|CM000074|CM000074.5_160230304	G	A	.	PASS	QualityScore=0.0;DP=8076	GT:AD:DP:GQ:PL	0/0:64,0:64:100:0,192,255	0/0:98,0:98:100:0,255,255	0/0:254,1:255:100:0,255,255	0/0:115,0:115:100:0,255,255	0/0:29,0:29:99:0,87,255	0/0:193,1:194:100:0,255,255	0/0:504,0:504:100:0,255,255	0/0:478,1:479:100:0,255,255	0/0:101,0:101:100:0,255,255	0/0:798,0:798:100:0,255,255	0/0:390,1:391:100:0,255,255	0/0:1023,102:1125:100:255,0,255	0/0:114,0:114:100:0,255,255	0/0:215,0:215:100:0,255,255	0/0:297,0:297:100:0,255,255	0/0:222,0:222:100:0,255,255	0/0:371,0:371:100:0,255,255	0/0:53,0:53:99:0,159,255	0/0:193,0:193:100:0,255,255	0/0:630,0:630:100:0,255,255	0/0:16,0:16:99:0,48,255	0/0:104,0:104:100:0,255,255	0/0:203,0:203:100:0,255,255	0/0:222,0:222:100:0,255,255	0/0:274,0:274:100:0,255,255	0/0:120,0:120:100:0,255,255	0/0:175,0:175:100:0,255,255	0/0:285,0:285:100:0,255,255	0/0:354,0:354:100:0,255,255	0/0:74,1:75:100:0,190,255
ENA|CM000074|CM000074.5	162796883	SENA|CM000074|CM000074.5_162796883	G	C,A	.	PASS	QualityScore=0.0;DP=489	GT:AD:DP:GQ:PL	./.:0,0,0:0	1/1:0,4,0:4:94:144,12,0,255,255,255	0/0:27,0,0:27:99:0,81,255,255,255,255	0/0:15,0,0:15:99:0,45,255,255,255,255	0/0:3,0,0:3:88:0,9,108,255,255,255	0/0:2,0,0:2:79:0,6,72,255,255,255	0/0:27,0,0:27:99:0,81,255,255,255,255	0/0:40,0,0:40:99:0,120,255,255,255,255	1/1:0,3,0:3:88:108,9,0,255,255,255	2/2:0,0,27:27:33:0,0,0,255,255,255	2/2:0,0,27:27:33:0,0,0,255,255,255	2/2:0,0,41:41:33:0,0,0,255,255,255	1/0:1,2,0:3:99:63,0,27,255,255,255	1/1:0,8,0:8:99:255,24,0,255,255,255	1/0:15,21,0:36:100:255,0,255,255,255,255	0/0:30,0,0:30:99:0,90,255,255,255,255	0/0:37,0,0:37:99:0,111,255,255,255,255	1/0:2,3,0:5:99:93,0,57,255,255,255	0/0:22,0,0:22:99:0,66,255,255,255,255	1/1:0,12,0:12:99:255,36,0,255,255,255	0/0:1,0,0:1:66:0,3,36,255,255,255	0/1:6,5,0:11:99:147,0,183,255,255,255	0/0:13,0,0:13:99:0,39,255,255,255,255	0/0:13,0,0:13:99:0,39,255,255,255,255	1/1:1,11,0:12:50:255,0,0,255,255,255	0/0:14,0,0:14:99:0,42,255,255,255,255	0/0:16,0,0:16:99:0,48,255,255,255,255	0/0:19,0,0:19:99:0,57,255,255,255,255	0/0:19,0,0:19:99:0,57,255,255,255,255	1/1:0,2,0:2:79:72,6,0,255,255,255
ENA|CM000074|CM000074.5	162796886	SENA|CM000074|CM000074.5_162796886	A	C	.	PASS	QualityScore=0.0;DP=489	GT:AD:DP:GQ:PL	./.:0,0:0	1/1:0,4:4:94:144,12,0	0/0:27,0:27:99:0,81,255	0/0:15,0:15:99:0,45,255	0/0:3,0:3:88:0,9,108	0/0:2,0:2:79:0,6,72	0/0:27,0:27:99:0,81,255	0/0:40,0:40:99:0,120,255	1/1:0,3:3:88:108,9,0	1/1:0,27:27:99:255,81,0	1/1:0,27:27:99:255,81,0	1/1:0,41:41:99:255,123,0	1/0:1,2:3:99:63,0,27	1/1:0,8:8:99:255,24,0	1/0:15,21:36:100:255,0,255	0/0:30,0:30:99:0,90,255	0/0:37,0:37:99:0,111,255	1/0:2,3:5:99:93,0,57	0/0:22,0:22:99:0,66,255	1/1:0,12:12:99:255,36,0	0/0:1,0:1:66:0,3,36	0/1:6,5:11:99:147,0,183	0/0:13,0:13:99:0,39,255	0/0:13,0:13:99:0,39,255	1/1:0,12:12:99:255,36,0	0/0:14,0:14:99:0,42,255	0/0:16,0:16:99:0,48,255	0/0:19,0:19:99:0,57,255	0/0:19,0:19:99:0,57,255	1/1:0,2:2:79:72,6,0
ENA|CM000074|CM000074.5	162796915	SENA|CM000074|CM000074.5_162796915	A	G	.	PASS	QualityScore=0.0;DP=489	GT:AD:DP:GQ:PL	./.:0,0:0	0/0:4,0:4:94:0,12,144	0/1:21,6:27:99:135,0,255	0/0:15,0:15:99:0,45,255	0/0:3,0:3:88:0,9,108	1/1:0,2:2:79:72,6,0	0/0:27,0:27:99:0,81,255	0/0:40,0:40:99:0,120,255	0/0:3,0:3:88:0,9,108	0/0:27,0:27:99:0,81,255	0/0:27,0:27:99:0,81,255	0/0:41,0:41:99:0,123,255	0/0:3,0:3:88:0,9,108	0/0:8,0:8:99:0,24,255	0/0:36,0:36:99:0,108,255	0/0:30,0:30:99:0,90,255	0/0:37,0:37:99:0,111,255	0/0:5,0:5:96:0,15,180	0/0:22,0:22:99:0,66,255	0/0:12,0:12:99:0,36,255	0/0:1,0:1:66:0,3,36	0/0:11,0:11:99:0,33,255	0/0:13,0:13:99:0,39,255	1/1:0,13:13:99:255,39,0	0/0:11,1:12:50:0,0,255	0/0:14,0:14:99:0,42,255	0/0:16,0:16:99:0,48,255	1/1:0,19:19:99:255,57,0	0/1:13,6:19:99:159,0,255	0/0:2,0:2:79:0,6,72
ENA|CM000074|CM000074.5	162796916	SENA|CM000074|CM000074.5_162796916	T	C	.	PASS	QualityScore=0.0;DP=489	GT:AD:DP:GQ:PL	./.:0,0:0	1/1:0,4:4:94:144,12,0	0/0:27,0:27:99:0,81,255	0/0:15,0:15:99:0,45,255	0/0:3,0:3:88:0,9,108	0/0:2,0:2:79:0,6,72	0/0:27,0:27:99:0,81,255	0/0:40,0:40:99:0,120,255	1/1:0,3:3:88:108,9,0	1/1:0,27:27:99:255,81,0	1/1:0,27:27:99:255,81,0	1/1:0,41:41:99:255,123,0	1/0:1,2:3:99:63,0,27	1/1:0,8:8:99:255,24,0	1/0:15,21:36:100:255,0,255	0/0:30,0:30:99:0,90,255	0/0:37,0:37:99:0,111,255	1/0:2,3:5:99:93,0,57	0/0:22,0:22:99:0,66,255	1/1:0,12:12:99:255,36,0	0/0:1,0:1:66:0,3,36	0/1:6,5:11:99:147,0,183	0/0:13,0:13:99:0,39,255	0/0:13,0:13:99:0,39,255	1/1:0,12:12:99:255,36,0	0/0:14,0:14:99:0,42,255	0/0:16,0:16:99:0,48,255	0/0:19,0:19:99:0,57,255	0/0:19,0:19:99:0,57,255	1/1:0,2:2:79:72,6,0
ENA|CM000074|CM000074.5	163856729	SENA|CM000074|CM000074.5_163856729	A	G	.	PASS	QualityScore=0.0;DP=917	GT:AD:DP:GQ:PL	0/0:1,0:1:66:0,3,36	0/0:6,0:6:98:0,18,216	0/0:75,3:78:99:0,127,255	0/0:27,0:27:99:0,81,255	0/0:3,0:3:88:0,9,108	0/0:9,0:9:99:0,27,255	0/0:73,0:73:100:0,219,255	0/0:54,0:54:100:0,162,255	0/0:4,0:4:94:0,12,144	1/1:0,62:62:100:255,186,0	1/1:0,31:31:99:255,93,0	1/1:0,81:81:100:255,244,0	0/0:5,0:5:96:0,15,180	0/0:15,0:15:99:0,45,255	0/0:46,0:46:99:0,138,255	0/0:66,0:66:100:0,198,255	0/0:79,0:79:100:0,237,255	0/0:3,0:3:88:0,9,108	0/0:31,0:31:99:0,93,255	0/0:17,0:17:99:0,51,255	0/0:2,0:2:79:0,6,72	0/0:9,0:9:99:0,27,255	0/0:25,0:25:99:0,75,255	0/0:30,0:30:99:0,90,255	0/0:11,0:11:99:0,33,255	0/0:20,0:20:99:0,60,255	0/0:14,0:14:99:0,42,255	0/0:64,0:64:100:0,192,255	0/0:49,0:49:99:0,147,255	0/1:1,1:2:99:30,0,30
ENA|CM000074|CM000074.5	163856732	SENA|CM000074|CM000074.5_163856732	A	G	.	PASS	QualityScore=0.0;DP=917	GT:AD:DP:GQ:PL	0/0:1,0:1:66:0,3,36	0/0:6,0:6:98:0,18,216	0/0:75,3:78:99:0,127,255	0/0:27,0:27:99:0,81,255	0/0:3,0:3:88:0,9,108	0/0:9,0:9:99:0,27,255	0/0:73,0:73:100:0,219,255	0/0:54,0:54:100:0,162,255	0/0:4,0:4:94:0,12,144	1/1:0,62:62:100:255,186,0	1/1:0,31:31:99:255,93,0	1/1:0,81:81:100:255,244,0	0/0:5,0:5:96:0,15,180	0/0:15,0:15:99:0,45,255	0/0:46,0:46:99:0,138,255	0/0:66,0:66:100:0,198,255	0/0:79,0:79:100:0,237,255	0/0:3,0:3:88:0,9,108	0/0:31,0:31:99:0,93,255	0/0:17,0:17:99:0,51,255	0/0:2,0:2:79:0,6,72	0/0:9,0:9:99:0,27,255	0/0:25,0:25:99:0,75,255	0/0:30,0:30:99:0,90,255	0/0:11,0:11:99:0,33,255	0/0:20,0:20:99:0,60,255	0/0:14,0:14:99:0,42,255	0/0:64,0:64:100:0,192,255	0/0:49,0:49:99:0,147,255	0/1:1,1:2:99:30,0,30
ENA|CM000074|CM000074.5	164021720	SENA|CM000074|CM000074.5_164021720	C	T	.	PASS	QualityScore=0.0;DP=1074	GT:AD:DP:GQ:PL	0/0:1,0:1:66:0,3,36	0/0:9,0:9:99:0,27,255	0/0:50,0:50:99:0,150,255	0/0:39,0:39:99:0,117,255	0/0:3,0:3:88:0,9,108	0/0:7,0:7:99:0,21,252	1/0:32,35:67:100:255,0,255	0/1:38,34:72:100:255,0,255	0/0:4,0:4:94:0,12,144	0/0:55,0:55:100:0,165,255	0/0:29,0:29:99:0,87,255	0/0:84,0:84:100:0,253,255	1/0:6,10:16:100:255,0,168	0/0:24,0:24:99:0,72,255	0/1:31,25:56:100:255,0,255	1/0:32,36:68:100:255,0,255	0/1:35,33:68:100:255,0,255	0/1:4,3:7:99:87,0,123	0/1:40,27:67:100:255,0,255	0/0:45,0:45:99:0,135,255	0/1:3,1:4:99:24,0,96	1/0:12,13:25:100:255,0,255	0/0:41,0:41:99:0,123,255	0/0:43,0:43:99:0,129,255	0/0:22,0:22:99:0,66,255	0/1:15,12:27:100:255,0,255	1/0:8,15:23:100:255,0,219	0/1:39,32:71:100:255,0,255	0/0:38,0:38:99:0,114,255	0/0:9,0:9:99:0,27,255
ENA|CM000074|CM000074.5	164021739	SENA|CM000074|CM000074.5_164021739	A	G	.	PASS	QualityScore=0.0;DP=1074	GT:AD:DP:GQ:PL	1/1:0,1:1:66:36,3,0	0/0:9,0:9:99:0,27,255	0/0:50,0:50:99:0,150,255	0/0:39,0:39:99:0,117,255	0/0:3,0:3:88:0,9,108	0/0:7,0:7:99:0,21,252	0/0:67,0:67:100:0,201,255	0/1:38,34:72:100:255,0,255	0/0:4,0:4:94:0,12,144	0/0:55,0:55:100:0,165,255	0/0:29,0:29:99:0,87,255	0/0:84,0:84:100:0,253,255	0/0:16,0:16:99:0,48,255	0/0:24,0:24:99:0,72,255	0/0:56,0:56:100:0,168,255	0/0:68,0:68:100:0,204,255	0/0:68,0:68:100:0,204,255	0/0:7,0:7:99:0,21,252	0/0:67,0:67:100:0,201,255	0/0:45,0:45:99:0,135,255	0/0:4,0:4:94:0,12,144	0/0:25,0:25:99:0,75,255	0/0:41,0:41:99:0,123,255	1/1:0,43:43:99:255,129,0	0/0:22,0:22:99:0,66,255	0/0:27,0:27:99:0,81,255	0/0:23,0:23:99:0,69,255	0/1:39,32:71:100:255,0,255	0/1:22,16:38:100:255,0,255	0/0:9,0:9:99:0,27,255
ENA|CM000074|CM000074.5	166790096	SENA|CM000074|CM000074.5_166790096	G	A	.	PASS	QualityScore=0.0;DP=1242	GT:AD:DP:GQ:PL	0/0:5,0:5:96:0,15,180	0/0:14,0:14:99:0,42,255	0/0:56,0:56:100:0,168,255	0/0:37,0:37:99:0,111,255	0/0:7,0:7:99:0,21,252	0/0:17,0:17:99:0,51,255	0/1:50,42:92:100:255,0,255	0/0:71,0:71:100:0,213,255	0/0:8,0:8:99:0,24,255	0/0:67,0:67:100:0,201,255	0/0:46,0:46:99:0,138,255	0/0:92,0:92:100:0,255,255	0/0:24,0:24:99:0,72,255	0/0:33,0:33:99:0,99,255	0/0:68,0:68:100:0,204,255	1/0:27,32:59:100:255,0,255	0/0:81,0:81:100:0,244,255	0/0:15,0:15:99:0,45,255	0/1:25,23:48:100:255,0,255	0/0:57,0:57:100:0,171,255	0/0:6,0:6:98:0,18,216	0/0:30,0:30:99:0,90,255	0/0:32,0:32:99:0,96,255	0/0:47,0:47:99:0,141,255	0/0:39,1:40:99:0,84,255	0/1:14,7:21:100:189,0,255	0/1:16,14:30:100:255,0,255	0/0:71,0:71:100:0,213,255	0/0:53,0:53:99:0,159,255	0/0:15,0:15:99:0,45,255
ENA|CM000074|CM000074.5	168219987	SENA|CM000074|CM000074.5_168219987	C	T	.	PASS	QualityScore=0.0;DP=1205	GT:AD:DP:GQ:PL	1/1:0,2:2:79:72,6,0	1/1:0,6:6:98:216,18,0	0/1:53,41:94:100:255,0,255	0/0:35,0:35:99:0,105,255	0/0:1,0:1:66:0,3,36	0/1:16,15:31:100:255,0,255	0/0:79,0:79:100:0,237,255	0/1:37,28:65:100:255,0,255	1/1:0,2:2:79:72,6,0	1/1:0,53:53:99:255,159,0	1/1:0,41:41:99:255,123,0	1/1:0,105:105:100:255,255,0	0/0:23,0:23:99:0,69,255	0/0:17,0:17:99:0,51,255	0/0:76,0:76:100:0,228,255	0/0:77,0:77:100:0,231,255	0/0:88,0:88:100:0,255,255	0/0:13,1:14:80:0,6,255	0/0:36,1:37:99:0,75,255	1/1:0,38:38:99:255,114,0	0/0:2,0:2:79:0,6,72	0/0:22,0:22:99:0,66,255	0/0:44,1:45:99:0,100,255	0/0:34,0:34:99:0,102,255	1/1:0,19:19:99:255,57,0	0/0:47,0:47:99:0,141,255	0/0:37,0:37:99:0,111,255	0/0:66,1:67:100:0,166,255	0/0:46,0:46:99:0,138,255	0/0:2,0:2:79:0,6,72
ENA|CM000074|CM000074.5	171587467	SENA|CM000074|CM000074.5_171587467	G	C	.	PASS	QualityScore=0.0;DP=1916	GT:AD:DP:GQ:PL	0/0:7,0:7:99:0,21,252	0/0:18,0:18:99:0,54,255	0/0:141,0:141:100:0,255,255	0/0:47,0:47:99:0,141,255	0/0:8,0:8:99:0,24,255	0/0:42,0:42:99:0,126,255	0/0:38,0:38:99:0,114,255	0/0:113,0:113:100:0,255,255	0/0:24,0:24:99:0,72,255	0/1:73,41:114:100:255,0,255	0/1:79,34:113:100:255,0,255	0/1:128,52:180:100:255,0,255	0/0:26,0:26:99:0,78,255	0/0:87,0:87:100:0,255,255	0/0:198,0:198:100:0,255,255	0/0:46,0:46:99:0,138,255	0/0:59,0:59:100:0,177,255	0/0:19,0:19:99:0,57,255	0/0:34,0:34:99:0,102,255	0/0:91,0:91:100:0,255,255	./.:0,0:0	0/0:73,0:73:100:0,219,255	0/0:92,0:92:100:0,255,255	0/0:37,0:37:99:0,111,255	0/0:83,0:83:100:0,250,255	0/0:22,0:22:99:0,66,255	0/0:37,0:37:99:0,111,255	0/0:113,0:113:100:0,255,255	0/0:50,0:50:99:0,150,255	0/0:4,0:4:94:0,12,144
ENA|CM000074|CM000074.5	171587469	SENA|CM000074|CM000074.5_171587469	G	A	.	PASS	QualityScore=0.0;DP=1916	GT:AD:DP:GQ:PL	0/0:7,0:7:99:0,21,252	0/0:18,0:18:99:0,54,255	0/0:141,0:141:100:0,255,255	0/0:47,0:47:99:0,141,255	0/0:8,0:8:99:0,24,255	0/0:42,0:42:99:0,126,255	0/0:38,0:38:99:0,114,255	0/0:113,0:113:100:0,255,255	0/0:24,0:24:99:0,72,255	0/1:73,41:114:100:255,0,255	0/1:79,34:113:100:255,0,255	0/1:128,52:180:100:255,0,255	0/0:26,0:26:99:0,78,255	0/0:87,0:87:100:0,255,255	0/0:198,0:198:100:0,255,255	0/0:46,0:46:99:0,138,255	0/0:59,0:59:100:0,177,255	0/0:19,0:19:99:0,57,255	0/0:34,0:34:99:0,102,255	0/0:91,0:91:100:0,255,255	./.:0,0:0	0/0:73,0:73:100:0,219,255	0/0:92,0:92:100:0,255,255	0/0:37,0:37:99:0,111,255	0/0:83,0:83:100:0,250,255	0/0:22,0:22:99:0,66,255	0/0:37,0:37:99:0,111,255	0/0:113,0:113:100:0,255,255	0/0:50,0:50:99:0,150,255	0/0:4,0:4:94:0,12,144
ENA|CM000074|CM000074.5	171587474	SENA|CM000074|CM000074.5_171587474	A	C	.	PASS	QualityScore=0.0;DP=2943	GT:AD:DP:GQ:PL	0/0:9,0:9:99:0,27,255	0/0:9,0:9:99:0,27,255	0/0:146,0:146:100:0,255,255	0/1:49,10:59:100:183,0,255	0/0:11,0:11:99:0,33,255	0/0:32,0:32:99:0,96,255	0/1:125,15:140:99:119,0,255	0/0:126,0:126:100:0,255,255	0/0:34,0:34:99:0,102,255	0/0:338,0:338:100:0,255,255	0/0:215,0:215:100:0,255,255	0/0:430,0:430:100:0,255,255	0/0:31,0:31:99:0,93,255	0/0:92,0:92:100:0,255,255	0/0:198,0:198:100:0,255,255	0/0:102,0:102:100:0,255,255	0/0:86,0:86:100:0,255,255	0/1:20,4:24:99:71,0,255	0/0:108,3:111:100:0,226,255	0/0:88,0:88:100:0,255,255	0/1:1,1:2:99:30,0,30	0/0:59,0:59:100:0,177,255	0/0:134,8:142:99:0,139,255	0/0:66,6:72:53:0,0,255	0/0:86,0:86:100:0,255,255	0/1:33,6:39:99:99,0,255	0/0:60,4:64:99:0,48,255	0/0:111,0:111:100:0,255,255	0/0:73,0:73:100:0,219,255	0/0:14,0:14:99:0,42,255
ENA|CM000074|CM000074.5	171587481	SENA|CM000074|CM000074.5_171587481	C	T	.	PASS	QualityScore=0.0;DP=4856	GT:AD:DP:GQ:PL	0/0:16,0:16:99:0,48,255	0/0:27,0:27:99:0,81,255	0/0:285,2:287:100:0,255,255	0/0:96,10:106:99:41,0,255	0/0:19,0:19:99:0,57,255	0/0:74,0:74:100:0,222,255	0/1:127,51:178:100:255,0,255	0/0:237,1:238:100:0,255,255	0/0:58,0:58:100:0,174,255	1/0:133,323:456:100:255,0,255	1/0:136,193:329:100:255,0,255	1/0:215,390:605:100:255,0,255	0/0:57,0:57:100:0,171,255	0/0:179,0:179:100:0,255,255	0/0:390,0:390:100:0,255,255	0/1:118,30:148:100:255,0,255	0/0:145,0:145:100:0,255,255	0/0:39,4:43:96:15,0,255	0/1:105,40:145:100:255,0,255	0/0:179,0:179:100:0,255,255	0/1:1,1:2:99:30,0,30	0/0:130,2:132:100:0,255,255	0/0:229,8:237:100:0,255,255	0/0:103,6:109:99:0,112,255	0/0:169,0:169:100:0,255,255	0/1:44,17:61:100:255,0,255	0/1:79,22:101:100:255,0,255	0/0:222,3:225:100:0,255,255	0/0:123,0:123:100:0,255,255	0/1:10,8:18:100:234,0,255
ENA|CM000074|CM000074.5	171587482	SENA|CM000074|CM000074.5_171587482	G	C	.	PASS	QualityScore=0.0;DP=1916	GT:AD:DP:GQ:PL	0/0:6,1:7:96:15,0,195	0/0:16,2:18:98:18,0,255	0/0:127,14:141:99:80,0,255	0/1:38,9:47:100:182,0,255	0/0:8,0:8:99:0,24,255	0/1:32,10:42:100:234,0,255	0/0:38,0:38:99:0,114,255	0/1:100,13:113:99:128,0,255	0/0:24,0:24:99:0,72,255	0/1:90,24:114:100:255,0,255	0/1:95,18:113:100:255,0,255	0/1:137,43:180:100:255,0,255	0/0:26,0:26:99:0,78,255	0/0:75,12:87:100:171,0,255	0/0:198,0:198:100:0,255,255	0/0:45,1:46:99:0,102,255	0/0:59,0:59:100:0,177,255	0/0:19,0:19:99:0,57,255	0/0:34,0:34:99:0,102,255	0/1:77,14:91:100:231,0,255	./.:0,0:0	0/0:73,0:73:100:0,219,255	0/0:92,0:92:100:0,255,255	0/1:27,10:37:100:248,0,255	0/0:73,10:83:99:110,0,255	0/0:22,0:22:99:0,66,255	0/0:37,0:37:99:0,111,255	0/1:78,35:113:100:255,0,255	0/1:42,8:50:99:138,0,255	0/0:4,0:4:94:0,12,144
ENA|CM000074|CM000074.5	171587484	SENA|CM000074|CM000074.5_171587484	C	A	.	PASS	QualityScore=0.0;DP=4842	GT:AD:DP:GQ:PL	0/0:16,0:16:99:0,48,255	0/0:27,0:27:99:0,81,255	0/0:285,0:285:100:0,255,255	0/0:106,0:106:100:0,255,255	0/0:19,0:19:99:0,57,255	0/0:74,0:74:100:0,222,255	0/0:178,0:178:100:0,255,255	0/0:237,0:237:100:0,255,255	0/0:58,0:58:100:0,174,255	0/1:390,62:452:100:255,0,255	0/1:285,38:323:100:255,0,255	0/0:562,43:605:100:0,255,255	0/0:57,0:57:100:0,171,255	0/0:179,0:179:100:0,255,255	0/0:390,0:390:100:0,255,255	0/0:148,0:148:100:0,255,255	0/0:145,0:145:100:0,255,255	0/0:43,0:43:99:0,129,255	0/0:145,0:145:100:0,255,255	0/0:179,0:179:100:0,255,255	0/0:2,0:2:79:0,6,72	0/0:132,0:132:100:0,255,255	0/0:237,0:237:100:0,255,255	0/0:109,0:109:100:0,255,255	0/0:169,0:169:100:0,255,255	0/0:61,0:61:100:0,183,255	0/0:101,0:101:100:0,255,255	0/0:222,2:224:100:0,255,255	0/0:123,0:123:100:0,255,255	0/0:18,0:18:99:0,54,255
ENA|CM000074|CM000074.5	174101572	SENA|CM000074|CM000074.5_174101572	G	A	.	PASS	QualityScore=0.0;DP=4531	GT:AD:DP:GQ:PL	0/0:19,0:19:99:0,57,255	0/0:39,0:39:99:0,117,255	0/0:409,23:432:100:0,255,255	0/0:198,13:211:100:0,167,255	0/0:9,0:9:99:0,27,255	0/0:86,1:87:100:0,226,255	0/1:152,39:191:100:255,0,255	0/0:532,10:542:100:0,255,255	0/0:26,0:26:99:0,78,255	1/0:30,71:101:100:255,0,255	1/0:25,43:68:100:255,0,255	1/0:45,78:123:100:255,0,255	0/0:74,5:79:99:0,58,255	0/0:47,6:53:99:56,0,255	0/1:121,36:157:100:255,0,255	0/1:132,31:163:100:255,0,255	0/0:504,15:519:100:0,255,255	0/0:29,3:32:93:12,0,255	0/0:145,2:147:100:0,255,255	0/0:274,0:274:100:0,255,255	0/1:7,2:9:99:45,0,225	0/1:51,9:60:99:143,0,255	0/0:82,11:93:99:116,0,255	0/1:162,37:199:100:255,0,255	0/0:154,0:154:100:0,255,255	0/0:82,5:87:99:0,82,255	0/0:74,6:80:99:0,25,255	0/1:338,46:384:100:255,0,255	0/1:144,37:181:100:255,0,255	0/0:11,1:12:50:0,0,255
ENA|CM000074|CM000074.5	174101579	SENA|CM000074|CM000074.5_174101579	G	A	.	PASS	QualityScore=0.0;DP=4940	GT:AD:DP:GQ:PL	0/0:19,0:19:99:0,57,255	0/0:40,0:40:99:0,120,255	0/0:453,0:453:100:0,255,255	0/0:215,0:215:100:0,255,255	0/0:9,0:9:99:0,27,255	0/0:89,0:89:100:0,255,255	0/0:229,0:229:100:0,255,255	0/0:532,0:532:100:0,255,255	0/0:26,0:26:99:0,78,255	0/1:96,43:139:100:255,0,255	0/1:83,21:104:100:255,0,255	0/1:146,51:197:100:255,0,255	0/0:85,0:85:100:0,255,255	0/0:56,0:56:100:0,168,255	0/0:188,0:188:100:0,255,255	0/0:179,0:179:100:0,255,255	0/0:532,0:532:100:0,255,255	0/0:32,0:32:99:0,96,255	0/0:154,0:154:100:0,255,255	0/0:274,0:274:100:0,255,255	0/0:10,0:10:99:0,30,255	0/0:63,0:63:100:0,189,255	0/0:102,0:102:100:0,255,255	0/0:237,0:237:100:0,255,255	0/0:161,0:161:100:0,255,255	0/0:89,0:89:100:0,255,255	0/0:88,0:88:100:0,255,255	0/0:409,0:409:100:0,255,255	0/0:215,0:215:100:0,255,255	0/0:14,0:14:99:0,42,255
ENA|CM000074|CM000074.5	174101580	SENA|CM000074|CM000074.5_174101580	G	A	.	PASS	QualityScore=0.0;DP=8879	GT:AD:DP:GQ:PL	0/1:29,7:36:99:144,0,255	0/1:56,29:85:100:255,0,255	0/0:848,3:851:100:0,255,255	0/1:338,69:407:100:255,0,255	0/1:18,11:29:100:255,0,255	0/1:169,33:202:100:255,0,255	0/0:371,1:372:100:0,255,255	0/0:1089,1:1090:100:0,255,255	0/1:54,25:79:100:255,0,255	0/1:109,59:168:100:255,0,255	0/1:80,39:119:100:255,0,255	0/1:152,86:238:100:255,0,255	0/1:117,30:147:100:255,0,255	0/0:130,0:130:100:0,255,255	0/0:338,0:338:100:0,255,255	0/0:297,0:297:100:0,255,255	0/0:1023,0:1023:100:0,255,255	0/0:54,0:54:100:0,162,255	0/1:203,60:263:100:255,0,255	0/1:354,203:557:100:255,0,255	0/0:17,0:17:99:0,51,255	0/0:93,0:93:100:0,255,255	0/0:153,0:153:100:0,255,255	0/0:338,0:338:100:0,255,255	0/1:180,117:297:100:255,0,255	0/1:132,34:166:100:255,0,255	0/1:153,46:199:100:255,0,255	0/0:752,2:754:100:0,255,255	0/0:354,0:354:100:0,255,255	0/0:22,1:23:99:0,33,255
ENA|CM000074|CM000074.5	174101584	SENA|CM000074|CM000074.5_174101584	G	A,C	.	PASS	QualityScore=0.0;DP=8875	GT:AD:DP:GQ:PL	0/0:34,0,2:36:99:0,102,255,255,255,255	0/2:71,0,14:85:100:0,213,255,255,255,255	0/0:848,3,0:851:100:0,255,255,255,255,255	0/0:409,0,0:409:100:0,255,255,255,255,255	0/0:29,0,0:29:99:0,87,255,255,255,255	0/0:203,0,0:203:100:0,255,255,255,255,255	0/0:371,0,0:371:100:0,255,255,255,255,255	0/0:1089,0,1:1090:100:0,255,255,255,255,255	0/0:73,0,6:79:100:0,219,255,255,255,255	0/1:102,66,0:168:100:255,0,255,255,255,255	0/1:61,58,0:119:100:255,0,255,255,255,255	0/1:137,101,0:238:100:255,0,255,255,255,255	0/0:142,0,5:147:100:0,255,255,255,255,255	0/0:130,0,0:130:100:0,255,255,255,255,255	0/0:338,0,0:338:100:0,255,255,255,255,255	0/0:297,0,0:297:100:0,255,255,255,255,255	0/0:1023,0,0:1023:100:0,255,255,255,255,255	0/0:54,0,0:54:100:0,162,255,255,255,255	0/0:264,0,0:264:100:0,255,255,255,255,255	0/0:532,0,24:556:100:0,255,255,255,255,255	0/0:17,0,0:17:99:0,51,255,255,255,255	0/0:93,0,0:93:100:0,255,255,255,255,255	0/0:153,0,0:153:100:0,255,255,255,255,255	0/0:338,0,0:338:100:0,255,255,255,255,255	0/0:274,0,20:294:100:0,255,255,255,255,255	0/0:166,0,0:166:100:0,255,255,255,255,255	0/0:198,0,0:198:100:0,255,255,255,255,255	0/0:752,0,0:752:100:0,255,255,255,255,255	0/0:354,0,0:354:100:0,255,255,255,255,255	0/0:23,0,0:23:99:0,69,255,255,255,255
ENA|CM000074|CM000074.5	174101587	SENA|CM000074|CM000074.5_174101587	T	A	.	PASS	QualityScore=0.0;DP=4941	GT:AD:DP:GQ:PL	0/0:19,0:19:99:0,57,255	0/0:40,0:40:99:0,120,255	0/0:453,1:454:100:0,255,255	0/0:215,0:215:100:0,255,255	0/0:9,0:9:99:0,27,255	0/0:89,0:89:100:0,255,255	0/0:229,0:229:100:0,255,255	0/0:532,0:532:100:0,255,255	0/0:26,0:26:99:0,78,255	0/1:106,33:139:100:255,0,255	0/1:69,35:104:100:255,0,255	0/1:163,34:197:100:255,0,255	0/0:85,0:85:100:0,255,255	0/0:56,0:56:100:0,168,255	0/0:188,0:188:100:0,255,255	0/0:179,0:179:100:0,255,255	0/0:532,0:532:100:0,255,255	0/0:32,0:32:99:0,96,255	0/0:154,0:154:100:0,255,255	0/0:274,0:274:100:0,255,255	0/0:10,0:10:99:0,30,255	0/0:63,0:63:100:0,189,255	0/0:102,0:102:100:0,255,255	0/0:237,0:237:100:0,255,255	0/0:161,0:161:100:0,255,255	0/0:89,0:89:100:0,255,255	0/0:88,0:88:100:0,255,255	0/0:409,0:409:100:0,255,255	0/0:215,0:215:100:0,255,255	0/0:14,0:14:99:0,42,255
ENA|CM000074|CM000074.5	174101677	SENA|CM000074|CM000074.5_174101677	G	A	.	PASS	QualityScore=0.0;DP=18717	GT:AD:DP:GQ:PL	0/1:30,7:37:99:141,0,255	0/1:122,26:148:100:255,0,255	0/1:1507,264:1771:100:255,0,255	0/0:848,34:882:100:0,255,255	0/0:90,8:98:82:0,7,255	0/1:297,38:335:100:255,0,255	0/1:478,133:611:100:255,0,255	0/1:2253,478:2731:100:255,0,255	0/1:156,46:202:100:255,0,255	0/0:122,0:122:100:0,255,255	0/0:84,0:84:100:0,253,255	0/0:209,1:210:100:0,255,255	0/1:237,43:280:100:255,0,255	0/0:222,2:224:100:0,255,255	0/0:630,44:674:100:0,255,255	0/1:390,114:504:100:255,0,255	0/1:2105,430:2535:100:255,0,255	0/0:82,4:86:99:0,114,255	0/1:595,107:702:100:255,0,255	0/1:1023,222:1245:100:255,0,255	0/0:28,2:30:98:0,18,255	0/1:164,24:188:100:255,0,255	0/0:323,34:357:99:150,0,255	0/0:848,93:941:100:255,0,255	0/1:532,109:641:100:255,0,255	0/1:338,49:387:100:255,0,255	0/1:453,69:522:100:255,0,255	0/0:1239,99:1338:100:0,255,255	0/0:752,37:789:100:0,255,255	0/1:32,11:43:100:255,0,255
ENA|CM000074|CM000074.5	174101683	SENA|CM000074|CM000074.5_174101683	C	G	.	PASS	QualityScore=0.0;DP=18592	GT:AD:DP:GQ:PL	0/0:34,3:37:68:0,3,255	0/0:135,13:148:99:22,0,255	0/1:1507,274:1781:100:255,0,255	0/1:708,165:873:100:255,0,255	0/1:80,17:97:100:255,0,255	0/1:285,48:333:100:255,0,255	0/0:562,57:619:100:190,0,255	0/0:2411,245:2656:0:255,0,255	0/0:193,11:204:100:0,218,255	0/0:122,0:122:100:0,255,255	0/0:83,1:84:100:0,216,255	0/0:215,0:215:100:0,255,255	0/1:237,48:285:100:255,0,255	0/1:181,42:223:100:255,0,255	0/1:532,131:663:100:255,0,255	0/0:453,49:502:100:254,0,255	0/0:2253,237:2490:0:255,0,255	0/1:57,29:86:100:255,0,255	0/1:630,76:706:100:255,0,255	0/0:1161,107:1268:99:38,0,255	0/1:17,13:30:100:255,0,255	0/1:153,35:188:100:255,0,255	0/1:297,61:358:100:255,0,255	0/1:562,371:933:100:255,0,255	0/0:595,37:632:100:0,255,255	0/1:338,43:381:100:255,0,255	0/1:453,67:520:100:255,0,255	0/1:1023,323:1346:100:255,0,255	0/1:532,237:769:100:255,0,255	0/1:36,7:43:99:123,0,255
ENA|CM000074|CM000074.5	174101699	SENA|CM000074|CM000074.5_174101699	T	A	.	PASS	QualityScore=0.0;DP=18917	GT:AD:DP:GQ:PL	0/1:28,9:37:100:213,0,255	0/1:99,49:148:100:255,0,255	0/0:1610,169:1779:100:255,0,255	0/1:504,409:913:100:255,0,255	0/1:65,33:98:100:255,0,255	0/1:229,105:334:100:255,0,255	0/0:630,0:630:100:0,255,255	0/1:2411,409:2820:0:255,0,255	0/1:130,72:202:100:255,0,255	0/0:122,0:122:100:0,255,255	0/0:84,0:84:100:0,253,255	0/0:215,0:215:100:0,255,255	0/1:229,52:281:100:255,0,255	0/0:222,0:222:100:0,255,255	0/0:668,0:668:100:0,255,255	0/0:504,0:504:100:0,255,255	0/1:2253,338:2591:0:255,0,255	0/0:85,1:86:100:0,223,255	0/1:453,245:698:100:255,0,255	0/1:848,390:1238:100:255,0,255	0/0:30,0:30:99:0,90,255	0/0:188,1:189:100:0,255,255	0/0:354,0:354:100:0,255,255	0/0:960,0:960:100:0,255,255	0/1:409,237:646:100:255,0,255	0/1:229,157:386:100:255,0,255	0/1:310,209:519:100:255,0,255	0/0:1322,46:1368:100:0,255,255	0/0:752,0:752:100:0,255,255	0/0:43,0:43:99:0,129,255
ENA|CM000074|CM000074.5	174539982	SENA|CM000074|CM000074.5_174539982	C	T	.	PASS	QualityScore=0.0;DP=6750	GT:AD:DP:GQ:PL	0/0:31,0:31:99:0,93,255	0/0:38,5:43:99:51,0,255	0/1:338,39:377:100:255,0,255	0/0:222,19:241:99:0,41,255	0/0:26,3:29:99:21,0,255	0/0:155,8:163:100:0,202,255	0/0:504,38:542:100:0,255,255	0/0:371,39:410:100:171,0,255	0/0:48,1:49:99:0,111,255	0/0:96,0:96:100:0,255,255	0/0:87,0:87:100:0,255,255	0/0:147,0:147:100:0,255,255	0/1:95,11:106:99:78,0,255	0/0:149,9:158:99:0,151,255	0/0:390,25:415:100:0,255,255	0/1:390,48:438:100:255,0,255	0/1:390,45:435:100:255,0,255	0/0:62,3:65:99:0,88,255	0/0:285,22:307:99:0,131,255	0/1:264,34:298:100:255,0,255	0/0:17,2:19:96:15,0,255	0/0:129,11:140:99:0,25,255	0/0:274,25:299:53:0,0,255	0/0:274,24:298:99:0,32,255	0/0:146,16:162:99:88,0,255	0/1:175,23:198:100:232,0,255	0/0:285,13:298:100:0,255,255	0/0:453,43:496:99:56,0,255	0/1:310,36:346:100:255,0,255	0/0:56,1:57:99:0,136,255
ENA|CM000074|CM000074.5	174539985	SENA|CM000074|CM000074.5_174539985	C	T	.	PASS	QualityScore=0.0;DP=6759	GT:AD:DP:GQ:PL	0/0:31,0:31:99:0,93,255	0/0:38,5:43:99:51,0,255	0/1:338,40:378:100:255,0,255	0/0:222,19:241:99:0,41,255	0/0:26,3:29:99:21,0,255	0/0:155,8:163:100:0,202,255	0/0:504,41:545:100:0,163,255	0/0:371,39:410:100:171,0,255	0/0:47,2:49:99:0,75,255	1/0:44,52:96:100:255,0,255	1/0:35,52:87:100:255,0,255	0/1:76,71:147:100:255,0,255	0/1:95,11:106:99:78,0,255	0/0:149,9:158:99:0,151,255	0/0:390,25:415:100:0,255,255	0/1:390,49:439:100:255,0,255	0/1:390,48:438:100:255,0,255	0/0:62,3:65:99:0,88,255	0/0:285,22:307:99:0,131,255	0/1:264,34:298:100:255,0,255	0/0:17,2:19:96:15,0,255	0/0:129,11:140:99:0,25,255	0/0:274,26:300:99:34,0,255	0/0:274,24:298:99:0,32,255	0/1:145,17:162:99:125,0,255	0/1:175,23:198:100:232,0,255	0/0:285,13:298:100:0,255,255	0/0:453,43:496:99:56,0,255	0/1:310,36:346:100:255,0,255	0/0:56,1:57:99:0,136,255
ENA|CM000074|CM000074.5	174539986	SENA|CM000074|CM000074.5_174539986	T	C	.	PASS	QualityScore=0.0;DP=6181	GT:AD:DP:GQ:PL	0/1:23,8:31:100:195,0,255	0/1:23,15:38:100:255,0,255	0/1:184,153:337:100:255,0,255	1/0:101,121:222:100:255,0,255	0/1:14,12:26:100:255,0,255	1/0:63,92:155:100:255,0,255	1/0:237,264:501:100:255,0,255	1/0:157,215:372:100:255,0,255	1/0:23,25:48:100:255,0,255	1/0:44,52:96:100:255,0,255	1/0:34,53:87:100:255,0,255	0/1:76,71:147:100:255,0,255	0/1:48,47:95:100:255,0,255	0/1:77,72:149:100:255,0,255	1/0:156,229:385:100:255,0,255	1/0:161,222:383:100:255,0,255	1/0:172,215:387:100:255,0,255	1/0:22,40:62:100:255,0,255	1/0:122,165:287:100:255,0,255	1/0:126,138:264:100:255,0,255	1/0:5,12:17:99:255,0,129	1/0:54,75:129:100:255,0,255	1/0:120,152:272:100:255,0,255	0/1:138,132:270:100:255,0,255	0/1:84,62:146:100:255,0,255	1/0:72,103:175:100:255,0,255	1/0:105,177:282:100:255,0,255	1/0:222,229:451:100:255,0,255	1/0:150,161:311:100:255,0,255	1/0:23,33:56:100:255,0,255
ENA|CM000074|CM000074.5	174540966	SENA|CM000074|CM000074.5_174540966	T	G	.	PASS	QualityScore=0.0;DP=2573	GT:AD:DP:GQ:PL	0/0:4,0:4:94:0,12,144	0/0:18,0:18:99:0,54,255	0/0:168,1:169:100:0,255,255	0/0:71,0:71:100:0,213,255	0/0:3,0:3:88:0,9,108	0/0:36,0:36:99:0,108,255	0/0:229,0:229:100:0,255,255	0/0:193,0:193:100:0,255,255	0/0:15,0:15:99:0,45,255	0/0:32,0:32:99:0,96,255	0/0:24,0:24:99:0,72,255	0/0:26,0:26:99:0,78,255	0/0:42,0:42:99:0,126,255	0/0:72,0:72:100:0,216,255	0/0:176,0:176:100:0,255,255	0/0:222,0:222:100:0,255,255	0/0:237,0:237:100:0,255,255	0/0:10,0:10:99:0,30,255	0/0:128,0:128:100:0,255,255	0/0:119,0:119:100:0,255,255	0/0:6,0:6:98:0,18,216	0/0:56,0:56:100:0,168,255	0/0:96,0:96:100:0,255,255	0/0:92,0:92:100:0,255,255	0/0:40,0:40:99:0,120,255	0/0:79,0:79:100:0,237,255	0/0:87,0:87:100:0,255,255	0/0:127,0:127:100:0,255,255	0/0:124,0:124:100:0,255,255	0/0:40,0:40:99:0,120,255
ENA|CM000074|CM000074.5	174540968	SENA|CM000074|CM000074.5_174540968	A	T,C	.	PASS	QualityScore=0.0;DP=4704	GT:AD:DP:GQ:PL	2/0:1,0,4:5:66:0,3,36,255,255,255	1/0:10,13,7:30:100:255,0,255,255,255,255	1/2:91,119,117:327:100:255,0,255,255,255,255	1/2:37,59,46:142:100:255,0,255,255,255,255	1/0:10,12,1:23:100:255,0,255,255,255,255	1/2:2,40,20:62:99:255,55,0,255,255,255	1/2:120,160,144:424:100:255,0,255,255,255,255	1/2:64,126,121:311:100:255,0,255,255,255,255	1/0:19,21,8:48:100:255,0,255,255,255,255	0/0:32,0,0:32:99:0,96,255,255,255,255	0/0:25,0,0:25:99:0,75,255,255,255,255	0/0:26,1,0:27:99:0,46,255,255,255,255	2/0:24,18,26:68:100:255,0,255,255,255,255	2/1:24,47,48:119:100:255,0,255,255,255,255	2/1:79,117,123:319:100:255,0,255,255,255,255	2/1:107,145,153:405:100:255,0,255,255,255,255	2/1:57,156,157:370:100:255,0,255,255,255,255	1/0:14,17,6:37:100:255,0,255,255,255,255	1/2:64,104,70:238:100:255,0,255,255,255,255	1/2:47,87,70:204:100:255,0,255,255,255,255	1/0:5,14,0:19:99:255,0,123,255,255,255	1/0:32,50,30:112:100:255,0,255,255,255,255	2/0:62,60,67:189:100:255,0,255,255,255,255	2/0:56,40,76:172:100:255,0,255,255,255,255	1/0:30,49,19:98:100:255,0,255,255,255,255	1/2:43,64,46:153:100:255,0,255,255,255,255	0/1:85,68,56:209:100:255,0,255,255,255,255	2/1:61,77,95:233:100:255,0,255,255,255,255	2/1:63,78,88:229:100:255,0,255,255,255,255	1/0:18,40,16:74:100:255,0,255,255,255,255
ENA|CM000074|CM000074.5	174541028	SENA|CM000074|CM000074.5_174541028	T	C	.	PASS	QualityScore=0.0;DP=11086	GT:AD:DP:GQ:PL	0/1:22,9:31:100:231,0,255	0/1:50,22:72:100:255,0,255	0/1:478,203:681:100:255,0,255	0/1:193,146:339:100:255,0,255	0/1:37,17:54:100:255,0,255	0/1:198,76:274:100:255,0,255	0/1:668,274:942:100:255,0,255	0/1:532,163:695:100:255,0,255	0/1:67,18:85:100:255,0,255	0/0:118,0:118:100:0,255,255	0/0:80,1:81:100:0,207,255	0/0:117,0:117:100:0,255,255	0/1:139,62:201:100:255,0,255	0/1:184,84:268:100:255,0,255	0/1:478,237:715:100:255,0,255	0/1:532,222:754:100:255,0,255	0/1:562,215:777:100:255,0,255	0/1:69,54:123:100:255,0,255	0/1:297,176:473:100:255,0,255	0/1:310,165:475:100:255,0,255	0/1:53,26:79:100:255,0,255	0/1:162,67:229:100:255,0,255	0/1:264,153:417:100:255,0,255	0/1:310,188:498:100:255,0,255	0/1:180,97:277:100:255,0,255	0/1:237,116:353:100:255,0,255	0/1:285,198:483:100:255,0,255	0/1:504,274:778:100:255,0,255	0/1:354,193:547:100:255,0,255	0/1:103,47:150:100:255,0,255
ENA|CM000074|CM000074.5	174541039	SENA|CM000074|CM000074.5_174541039	G	C	.	PASS	QualityScore=0.0;DP=18797	GT:AD:DP:GQ:PL	0/0:54,0:54:100:0,162,255	0/1:104,16:120:100:215,0,255	0/1:960,264:1224:100:255,0,255	0/1:504,71:575:100:255,0,255	0/0:87,10:97:99:68,0,255	0/1:354,97:451:100:255,0,255	0/1:1161,390:1551:100:255,0,255	0/1:902,237:1139:100:255,0,255	0/1:128,24:152:100:255,0,255	0/0:254,1:255:100:0,255,255	0/0:157,2:159:100:0,255,255	0/0:254,0:254:100:0,255,255	0/1:254,63:317:100:255,0,255	0/1:409,99:508:100:255,0,255	0/1:902,245:1147:100:255,0,255	0/1:960,310:1270:100:255,0,255	0/1:1161,184:1345:100:255,0,255	0/1:173,35:208:100:255,0,255	0/1:668,139:807:100:255,0,255	0/1:668,165:833:100:255,0,255	0/1:105,12:117:99:80,0,255	0/1:323,84:407:100:255,0,255	0/1:562,152:714:100:255,0,255	0/1:630,169:799:100:255,0,255	0/1:371,73:444:100:255,0,255	0/1:504,95:599:100:255,0,255	0/1:668,122:790:100:255,0,255	0/1:1023,310:1333:100:255,0,255	0/1:752,114:866:100:255,0,255	0/1:229,33:262:100:255,0,255
ENA|CM000074|CM000074.5	175650498	SENA|CM000074|CM000074.5_175650498	G	A	.	PASS	QualityScore=0.0;DP=1265	GT:AD:DP:GQ:PL	0/0:1,0:1:66:0,3,36	0/0:10,0:10:99:0,30,255	0/0:52,0:52:99:0,156,255	0/0:37,0:37:99:0,111,255	0/0:5,0:5:96:0,15,180	0/0:20,0:20:99:0,60,255	0/0:88,2:90:100:0,199,255	0/0:85,0:85:100:0,255,255	0/0:16,0:16:99:0,48,255	0/0:65,0:65:100:0,195,255	0/0:53,0:53:99:0,159,255	0/0:104,0:104:100:0,255,255	0/0:17,0:17:99:0,51,255	0/0:38,0:38:99:0,114,255	0/0:60,0:60:100:0,180,255	0/0:57,0:57:100:0,171,255	0/0:85,0:85:100:0,255,255	0/0:2,0:2:79:0,6,72	0/0:37,0:37:99:0,111,255	0/0:61,0:61:100:0,183,255	0/0:1,0:1:66:0,3,36	0/0:13,1:14:80:0,6,255	0/0:42,0:42:99:0,126,255	0/0:45,0:45:99:0,135,255	0/0:31,0:31:99:0,93,255	0/0:35,0:35:99:0,105,255	0/0:41,0:41:99:0,123,255	0/0:94,0:94:100:0,255,255	0/0:54,0:54:100:0,162,255	0/0:13,0:13:99:0,39,255
ENA|CM000074|CM000074.5	175713714	SENA|CM000074|CM000074.5_175713714	C	T	.	PASS	QualityScore=0.0;DP=1226	GT:AD:DP:GQ:PL	0/0:2,0:2:79:0,6,72	0/0:21,0:21:99:0,63,255	0/0:85,2:87:100:0,190,255	0/0:37,0:37:99:0,111,255	0/0:6,0:6:98:0,18,216	0/0:18,0:18:99:0,54,255	0/0:87,1:88:100:0,229,255	0/0:86,0:86:100:0,255,255	0/0:15,0:15:99:0,45,255	1/1:0,61:61:100:255,183,0	1/1:0,37:37:99:255,111,0	1/1:0,78:78:100:255,234,0	0/0:10,0:10:99:0,30,255	0/0:40,0:40:99:0,120,255	0/0:58,0:58:100:0,174,255	0/0:60,0:60:100:0,180,255	0/0:81,0:81:100:0,244,255	0/0:12,0:12:99:0,36,255	0/0:40,0:40:99:0,120,255	0/0:64,0:64:100:0,192,255	0/0:7,0:7:99:0,21,252	0/0:25,0:25:99:0,75,255	0/0:47,0:47:99:0,141,255	0/0:47,0:47:99:0,141,255	0/0:27,0:27:99:0,81,255	0/0:22,0:22:99:0,66,255	0/0:34,0:34:99:0,102,255	0/0:57,0:57:100:0,171,255	0/0:39,0:39:99:0,117,255	0/0:20,0:20:99:0,60,255
ENA|CM000074|CM000074.5	177170423	SENA|CM000074|CM000074.5_177170423	C	A	.	PASS	QualityScore=0.0;DP=1383	GT:AD:DP:GQ:PL	0/0:3,0:3:88:0,9,108	0/0:14,0:14:99:0,42,255	0/0:79,1:80:100:0,204,255	0/0:43,0:43:99:0,129,255	0/0:13,0:13:99:0,39,255	0/0:26,0:26:99:0,78,255	0/0:86,0:86:100:0,255,255	0/0:68,0:68:100:0,204,255	0/0:8,0:8:99:0,24,255	1/1:0,65:65:100:255,195,0	0/0:44,0:44:99:0,132,255	0/1:57,42:99:100:255,0,255	0/0:20,0:20:99:0,60,255	0/0:46,0:46:99:0,138,255	0/0:66,0:66:100:0,198,255	0/0:69,0:69:100:0,207,255	0/0:91,0:91:100:0,255,255	0/0:12,0:12:99:0,36,255	0/0:51,0:51:99:0,153,255	0/0:66,0:66:100:0,198,255	0/0:5,0:5:96:0,15,180	0/0:28,0:28:99:0,84,255	0/0:53,0:53:99:0,159,255	0/0:52,0:52:99:0,156,255	0/0:32,0:32:99:0,96,255	0/0:36,0:36:99:0,108,255	0/0:56,0:56:100:0,168,255	0/0:91,0:91:100:0,255,255	0/0:47,0:47:99:0,141,255	0/0:13,0:13:99:0,39,255
ENA|CM000075|CM000075.5	7263387	SENA|CM000075|CM000075.5_7263387	T	C	.	PASS	QualityScore=0.0;DP=1338	GT:AD:DP:GQ:PL	0/0:2,0:2:79:0,6,72	0/0:12,0:12:99:0,36,255	0/0:102,0:102:100:0,255,255	0/0:71,0:71:100:0,213,255	0/0:3,0:3:88:0,9,108	0/0:31,0:31:99:0,93,255	0/0:68,0:68:100:0,204,255	0/0:132,0:132:100:0,255,255	0/0:3,0:3:88:0,9,108	0/0:59,0:59:100:0,177,255	0/0:47,0:47:99:0,141,255	0/0:79,0:79:100:0,237,255	0/0:16,0:16:99:0,48,255	0/0:27,0:27:99:0,81,255	0/0:47,0:47:99:0,141,255	0/0:96,0:96:100:0,255,255	0/0:81,0:81:100:0,244,255	0/0:14,0:14:99:0,42,255	0/0:59,0:59:100:0,177,255	0/0:84,0:84:100:0,253,255	0/0:1,0:1:66:0,3,36	0/0:11,0:11:99:0,33,255	0/0:37,0:37:99:0,111,255	0/0:39,0:39:99:0,117,255	0/0:26,0:26:99:0,78,255	0/0:22,0:22:99:0,66,255	0/0:24,0:24:99:0,72,255	0/0:58,0:58:100:0,174,255	0/0:85,0:85:100:0,255,255	0/0:2,0:2:79:0,6,72
ENA|CM000075|CM000075.5	7855241	SENA|CM000075|CM000075.5_7855241	A	G	.	PASS	QualityScore=0.0;DP=915	GT:AD:DP:GQ:PL	./.:0,0:0	0/0:9,0:9:99:0,27,255	0/0:44,0:44:99:0,132,255	1/0:7,11:18:100:255,0,198	0/0:3,0:3:88:0,9,108	0/0:21,0:21:99:0,63,255	0/0:60,0:60:100:0,180,255	0/0:60,0:60:100:0,180,255	0/0:5,0:5:96:0,15,180	0/0:50,0:50:99:0,150,255	0/0:29,0:29:99:0,87,255	0/0:80,0:80:100:0,240,255	0/0:11,0:11:99:0,33,255	0/0:16,0:16:99:0,48,255	0/0:54,0:54:100:0,162,255	0/0:56,0:56:100:0,168,255	0/0:66,0:66:100:0,198,255	0/0:7,0:7:99:0,21,252	0/0:36,0:36:99:0,108,255	0/0:54,0:54:100:0,162,255	./.:0,0:0	0/0:7,0:7:99:0,21,252	0/0:26,0:26:99:0,78,255	0/0:43,0:43:99:0,129,255	0/0:14,0:14:99:0,42,255	0/0:27,0:27:99:0,81,255	0/0:30,0:30:99:0,90,255	0/0:55,0:55:100:0,165,255	1/0:13,18:31:100:255,0,255	0/0:3,0:3:88:0,9,108
ENA|CM000075|CM000075.5	19226838	SENA|CM000075|CM000075.5_19226838	G	A	.	PASS	QualityScore=0.0;DP=744	GT:AD:DP:GQ:PL	0/0:5,0:5:96:0,15,180	0/0:10,0:10:99:0,30,255	0/0:48,0:48:99:0,144,255	0/0:36,0:36:99:0,108,255	0/0:6,0:6:98:0,18,216	0/0:8,0:8:99:0,24,255	0/0:40,0:40:99:0,120,255	0/0:32,0:32:99:0,96,255	0/0:10,0:10:99:0,30,255	1/0:25,28:53:100:255,0,255	0/1:12,11:23:100:255,0,255	1/1:0,36:36:99:255,108,0	0/0:11,0:11:99:0,33,255	0/0:14,0:14:99:0,42,255	0/0:36,0:36:99:0,108,255	0/0:37,0:37:99:0,111,255	0/0:27,0:27:99:0,81,255	0/0:6,0:6:98:0,18,216	0/0:36,0:36:99:0,108,255	0/0:28,0:28:99:0,84,255	0/0:5,0:5:96:0,15,180	0/0:22,0:22:99:0,66,255	0/0:24,1:25:99:0,39,255	0/0:35,0:35:99:0,105,255	0/0:21,0:21:99:0,63,255	0/0:38,0:38:99:0,114,255	0/0:29,0:29:99:0,87,255	0/0:32,0:32:99:0,96,255	0/0:28,0:28:99:0,84,255	0/0:6,1:7:96:15,0,195
ENA|CM000075|CM000075.5	38348028	SENA|CM000075|CM000075.5_38348028	T	A	.	PASS	QualityScore=0.0;DP=897	GT:AD:DP:GQ:PL	0/0:5,0:5:96:0,15,180	0/0:2,0:2:79:0,6,72	0/0:82,0:82:100:0,247,255	0/0:10,0:10:99:0,30,255	0/0:3,0:3:88:0,9,108	0/0:20,0:20:99:0,60,255	0/0:22,0:22:99:0,66,255	0/0:33,0:33:99:0,99,255	0/0:2,0:2:79:0,6,72	0/1:147,21:168:100:251,0,255	0/1:68,20:88:100:255,0,255	0/1:169,36:205:100:255,0,255	0/0:6,0:6:98:0,18,216	0/0:6,0:6:98:0,18,216	0/0:22,0:22:99:0,66,255	0/0:18,0:18:99:0,54,255	0/0:50,0:50:99:0,150,255	0/0:1,0:1:66:0,3,36	0/0:15,0:15:99:0,45,255	0/0:31,0:31:99:0,93,255	0/0:2,0:2:79:0,6,72	0/0:9,0:9:99:0,27,255	0/0:13,0:13:99:0,39,255	0/0:6,0:6:98:0,18,216	0/0:9,0:9:99:0,27,255	0/0:6,0:6:98:0,18,216	0/0:10,0:10:99:0,30,255	0/0:40,0:40:99:0,120,255	0/0:12,0:12:99:0,36,255	0/0:1,0:1:66:0,3,36
ENA|CM000075|CM000075.5	38348031	SENA|CM000075|CM000075.5_38348031	A	G	.	PASS	QualityScore=0.0;DP=1127	GT:AD:DP:GQ:PL	0/0:2,0:2:79:0,6,72	1/0:2,7:9:99:225,0,45	1/0:31,70:101:100:255,0,255	0/0:21,3:24:99:36,0,255	1/1:0,4:4:94:144,12,0	1/0:3,14:17:99:255,0,57	0/1:29,27:56:100:255,0,255	0/1:21,20:41:100:255,0,255	1/0:2,3:5:99:93,0,57	1/1:0,163:163:100:255,255,0	1/1:0,87:87:100:255,255,0	1/1:0,164:164:100:255,255,0	1/0:5,12:17:99:255,0,129	1/0:3,6:9:99:189,0,81	1/0:12,23:35:100:255,0,255	1/0:9,19:28:100:255,0,240	1/0:20,46:66:100:255,0,255	1/0:3,5:8:99:156,0,84	0/1:22,16:38:100:255,0,255	1/0:17,26:43:100:255,0,255	1/1:0,1:1:66:36,3,0	1/0:4,10:14:99:255,0,102	1/0:8,18:26:100:255,0,210	1/0:7,11:18:100:255,0,198	1/1:1,7:8:93:228,0,12	1/0:5,12:17:99:255,0,129	1/0:7,15:22:100:255,0,186	1/0:33,47:80:100:255,0,255	1/0:8,14:22:100:255,0,222	1/1:0,2:2:79:72,6,0
ENA|CM000075|CM000075.5	38348040	SENA|CM000075|CM000075.5_38348040	T	G	.	PASS	QualityScore=0.0;DP=2017	GT:AD:DP:GQ:PL	1/0:3,4:7:99:123,0,87	0/1:9,2:11:99:39,0,255	1/0:64,119:183:100:255,0,255	1/0:13,21:34:100:255,0,255	0/0:7,0:7:99:0,21,252	1/0:16,21:37:100:255,0,255	0/1:49,29:78:100:255,0,255	1/1:0,74:74:100:255,222,0	0/1:5,2:7:99:51,0,159	1/0:41,285:326:100:255,0,255	1/0:40,135:175:100:255,0,255	1/0:70,297:367:100:255,0,255	0/1:18,5:23:99:110,0,255	0/1:12,3:15:99:63,0,255	0/1:45,12:57:100:255,0,255	0/1:37,9:46:100:185,0,255	1/1:0,116:116:100:255,255,0	0/1:5,4:9:99:117,0,153	0/1:31,22:53:100:255,0,255	0/1:45,29:74:100:255,0,255	0/1:2,1:3:99:27,0,63	0/1:18,5:23:99:110,0,255	0/1:31,8:39:100:171,0,255	0/1:17,7:24:100:180,0,255	0/1:12,5:17:99:129,0,255	0/1:18,5:23:99:110,0,255	0/1:24,8:32:100:192,0,255	0/1:87,33:120:100:255,0,255	0/1:26,8:34:100:186,0,255	0/0:3,0:3:88:0,9,108
ENA|CM000075|CM000075.5	38348044	SENA|CM000075|CM000075.5_38348044	C	T	.	PASS	QualityScore=0.0;DP=2022	GT:AD:DP:GQ:PL	0/0:7,0:7:99:0,21,252	0/0:11,0:11:99:0,33,255	0/0:184,0:184:100:0,255,255	0/0:34,0:34:99:0,102,255	0/0:7,0:7:99:0,21,252	0/0:37,0:37:99:0,111,255	0/0:78,0:78:100:0,234,255	0/0:74,0:74:100:0,222,255	0/0:7,0:7:99:0,21,252	0/1:229,99:328:100:255,0,255	0/1:137,38:175:100:255,0,255	0/1:203,166:369:100:255,0,255	0/0:23,0:23:99:0,69,255	0/0:15,0:15:99:0,45,255	0/0:57,0:57:100:0,171,255	0/0:46,0:46:99:0,138,255	0/0:116,0:116:100:0,255,255	0/0:9,0:9:99:0,27,255	0/0:53,0:53:99:0,159,255	0/0:74,0:74:100:0,222,255	0/0:3,0:3:88:0,9,108	0/0:23,0:23:99:0,69,255	0/0:39,0:39:99:0,117,255	0/0:24,0:24:99:0,72,255	0/0:17,0:17:99:0,51,255	0/0:23,0:23:99:0,69,255	0/0:31,1:32:99:0,60,255	0/0:120,0:120:100:0,255,255	0/0:34,0:34:99:0,102,255	0/0:3,0:3:88:0,9,108
ENA|CM000075|CM000075.5	38348054	SENA|CM000075|CM000075.5_38348054	T	G	.	PASS	QualityScore=0.0;DP=1127	GT:AD:DP:GQ:PL	0/0:2,0:2:79:0,6,72	1/0:2,7:9:99:225,0,45	1/0:31,70:101:100:255,0,255	0/0:21,3:24:99:36,0,255	1/1:0,4:4:94:144,12,0	1/0:3,14:17:99:255,0,57	0/1:29,27:56:100:255,0,255	0/1:21,20:41:100:255,0,255	1/0:2,3:5:99:93,0,57	1/1:0,163:163:100:255,255,0	1/1:0,87:87:100:255,255,0	1/1:0,164:164:100:255,255,0	1/0:5,12:17:99:255,0,129	1/0:3,6:9:99:189,0,81	1/0:12,23:35:100:255,0,255	1/0:9,19:28:100:255,0,240	1/0:20,46:66:100:255,0,255	1/0:3,5:8:99:156,0,84	0/1:22,16:38:100:255,0,255	1/0:17,26:43:100:255,0,255	1/1:0,1:1:66:36,3,0	1/0:4,10:14:99:255,0,102	1/0:8,18:26:100:255,0,210	1/0:7,11:18:100:255,0,198	1/1:1,7:8:93:228,0,12	1/0:5,12:17:99:255,0,129	1/0:7,15:22:100:255,0,186	1/0:33,47:80:100:255,0,255	1/0:8,14:22:100:255,0,222	1/1:0,2:2:79:72,6,0
ENA|CM000075|CM000075.5	47095263	SENA|CM000075|CM000075.5_47095263	T	C	.	PASS	QualityScore=0.0;DP=3762	GT:AD:DP:GQ:PL	0/0:10,1:11:66:3,0,255	0/1:13,10:23:100:255,0,255	0/1:167,77:244:100:255,0,255	0/1:85,27:112:100:255,0,255	0/0:14,1:15:89:0,9,255	0/0:56,9:65:99:129,0,255	0/1:155,63:218:100:255,0,255	0/1:222,60:282:100:255,0,255	0/1:17,4:21:99:81,0,255	0/0:162,0:162:100:0,255,255	0/0:79,0:79:100:0,237,255	0/0:135,0:135:100:0,255,255	0/1:56,11:67:100:195,0,255	0/1:73,15:88:100:255,0,255	0/1:188,47:235:100:255,0,255	0/1:175,42:217:100:255,0,255	0/1:193,87:280:100:255,0,255	0/0:35,5:40:99:60,0,255	0/1:81,30:111:100:255,0,255	0/1:69,34:103:100:255,0,255	0/0:19,3:22:99:42,0,255	0/1:84,18:102:100:255,0,255	0/1:154,26:180:100:255,0,255	0/1:141,40:181:100:255,0,255	0/1:58,12:70:100:222,0,255	0/1:98,13:111:99:134,0,255	0/1:84,28:112:100:255,0,255	0/1:193,72:265:100:255,0,255	0/1:134,47:181:100:255,0,255	0/1:23,7:30:99:162,0,255
ENA|CM000075|CM000075.5	47095266	SENA|CM000075|CM000075.5_47095266	T	C	.	PASS	QualityScore=0.0;DP=1907	GT:AD:DP:GQ:PL	0/0:4,0:4:94:0,12,144	0/0:12,0:12:99:0,36,255	0/0:127,3:130:100:0,255,255	0/0:67,0:67:100:0,201,255	0/0:7,0:7:99:0,21,252	0/0:38,0:38:99:0,114,255	0/0:116,0:116:100:0,255,255	0/0:134,0:134:100:0,255,255	0/0:15,0:15:99:0,45,255	0/1:59,29:88:100:255,0,255	0/1:24,10:34:100:255,0,255	1/0:38,42:80:100:255,0,255	0/0:30,0:30:99:0,90,255	0/0:55,0:55:100:0,165,255	0/0:112,0:112:100:0,255,255	0/0:103,0:103:100:0,255,255	0/0:149,0:149:100:0,255,255	0/0:21,0:21:99:0,63,255	0/0:53,0:53:99:0,159,255	0/0:55,0:55:100:0,165,255	0/0:14,0:14:99:0,42,255	0/0:47,0:47:99:0,141,255	0/0:92,0:92:100:0,255,255	0/0:71,0:71:100:0,213,255	0/0:38,0:38:99:0,114,255	0/0:48,0:48:99:0,144,255	0/0:71,0:71:100:0,213,255	0/0:132,0:132:100:0,255,255	0/0:79,0:79:100:0,237,255	0/0:12,0:12:99:0,36,255
ENA|CM000075|CM000075.5	47095270	SENA|CM000075|CM000075.5_47095270	C	T	.	PASS	QualityScore=0.0;DP=3762	GT:AD:DP:GQ:PL	0/0:10,1:11:66:3,0,255	0/1:13,10:23:100:255,0,255	0/1:164,80:244:100:255,0,255	0/1:85,27:112:100:255,0,255	0/0:14,1:15:89:0,9,255	0/0:56,9:65:99:129,0,255	0/1:155,63:218:100:255,0,255	0/1:222,60:282:100:255,0,255	0/1:17,4:21:99:81,0,255	0/1:133,29:162:100:255,0,255	0/0:69,10:79:99:122,0,255	0/1:93,42:135:100:255,0,255	0/1:56,11:67:100:195,0,255	0/1:73,15:88:100:255,0,255	0/1:188,47:235:100:255,0,255	0/1:175,42:217:100:255,0,255	0/1:193,87:280:100:255,0,255	0/0:35,5:40:99:60,0,255	0/1:81,30:111:100:255,0,255	0/1:69,34:103:100:255,0,255	0/0:19,3:22:99:42,0,255	0/1:84,18:102:100:255,0,255	0/1:154,26:180:100:255,0,255	0/1:141,40:181:100:255,0,255	0/1:58,12:70:100:222,0,255	0/1:98,13:111:99:134,0,255	0/1:84,28:112:100:255,0,255	0/1:193,72:265:100:255,0,255	0/1:134,47:181:100:255,0,255	0/1:23,7:30:99:162,0,255
ENA|CM000075|CM000075.5	47095272	SENA|CM000075|CM000075.5_47095272	C	T	.	PASS	QualityScore=0.0;DP=3770	GT:AD:DP:GQ:PL	0/1:8,3:11:99:75,0,255	0/0:21,2:23:65:3,0,255	0/0:245,0:245:100:0,255,255	0/0:112,0:112:100:0,255,255	1/0:7,8:15:100:243,0,207	0/0:58,7:65:99:56,0,255	0/1:148,70:218:100:255,0,255	0/0:285,0:285:100:0,255,255	0/1:15,6:21:99:153,0,255	0/0:162,0:162:100:0,255,255	0/0:79,0:79:100:0,237,255	0/0:135,0:135:100:0,255,255	0/0:60,7:67:99:50,0,255	0/1:52,36:88:100:255,0,255	0/0:237,0:237:100:0,255,255	0/1:158,59:217:100:255,0,255	0/0:285,0:285:100:0,255,255	0/0:40,0:40:99:0,120,255	0/1:74,37:111:100:255,0,255	0/0:103,0:103:100:0,255,255	0/0:22,0:22:99:0,66,255	0/0:102,0:102:100:0,255,255	0/1:160,20:180:100:179,0,255	0/0:181,0:181:100:0,255,255	1/0:32,38:70:100:255,0,255	0/1:69,42:111:100:255,0,255	0/1:80,32:112:100:255,0,255	0/0:237,25:262:99:112,0,255	0/0:181,0:181:100:0,255,255	0/1:18,12:30:100:255,0,255
ENA|CM000075|CM000075.5	47095274	SENA|CM000075|CM000075.5_47095274	G	A	.	PASS	QualityScore=0.0;DP=3770	GT:AD:DP:GQ:PL	0/1:8,3:11:99:75,0,255	0/0:21,2:23:65:3,0,255	0/0:245,0:245:100:0,255,255	0/0:112,0:112:100:0,255,255	1/0:7,8:15:100:243,0,207	0/0:58,7:65:99:56,0,255	0/1:148,70:218:100:255,0,255	0/0:285,0:285:100:0,255,255	0/1:15,6:21:99:153,0,255	0/0:162,0:162:100:0,255,255	0/0:79,0:79:100:0,237,255	0/0:135,0:135:100:0,255,255	0/0:60,7:67:99:50,0,255	0/1:52,36:88:100:255,0,255	0/0:237,0:237:100:0,255,255	0/1:158,59:217:100:255,0,255	0/0:285,0:285:100:0,255,255	0/0:40,0:40:99:0,120,255	0/1:74,37:111:100:255,0,255	0/0:103,0:103:100:0,255,255	0/0:22,0:22:99:0,66,255	0/0:102,0:102:100:0,255,255	0/1:160,20:180:100:179,0,255	0/0:181,0:181:100:0,255,255	1/0:32,38:70:100:255,0,255	0/1:69,42:111:100:255,0,255	0/1:80,32:112:100:255,0,255	0/0:237,25:262:99:112,0,255	0/0:181,0:181:100:0,255,255	0/1:18,12:30:100:255,0,255
ENA|CM000075|CM000075.5	47095282	SENA|CM000075|CM000075.5_47095282	C	A	.	PASS	QualityScore=0.0;DP=3767	GT:AD:DP:GQ:PL	0/0:11,0:11:99:0,33,255	0/0:23,0:23:99:0,69,255	0/0:245,0:245:100:0,255,255	0/0:112,0:112:100:0,255,255	0/0:15,0:15:99:0,45,255	0/0:65,0:65:100:0,195,255	0/0:215,0:215:100:0,255,255	0/0:285,0:285:100:0,255,255	0/0:21,0:21:99:0,63,255	0/1:85,77:162:100:255,0,255	0/1:49,30:79:100:255,0,255	0/0:135,0:135:100:0,255,255	0/0:67,0:67:100:0,201,255	0/0:88,0:88:100:0,255,255	0/0:237,0:237:100:0,255,255	0/0:215,0:215:100:0,255,255	0/0:285,0:285:100:0,255,255	0/0:40,0:40:99:0,120,255	0/0:111,0:111:100:0,255,255	0/0:103,0:103:100:0,255,255	0/0:22,0:22:99:0,66,255	0/0:102,0:102:100:0,255,255	0/0:180,0:180:100:0,255,255	0/0:181,0:181:100:0,255,255	0/0:70,0:70:100:0,210,255	0/0:111,0:111:100:0,255,255	0/0:112,0:112:100:0,255,255	0/0:264,0:264:100:0,255,255	0/0:181,0:181:100:0,255,255	0/0:30,0:30:99:0,90,255
ENA|CM000075|CM000075.5	47095289	SENA|CM000075|CM000075.5_47095289	C	T	.	PASS	QualityScore=0.0;DP=1907	GT:AD:DP:GQ:PL	0/0:4,0:4:94:0,12,144	0/1:6,6:12:100:180,0,180	0/1:104,26:130:100:255,0,255	0/1:48,19:67:100:255,0,255	0/0:7,0:7:99:0,21,252	0/1:32,6:38:99:101,0,255	0/0:116,0:116:100:0,255,255	0/0:134,0:134:100:0,255,255	0/1:10,5:15:99:135,0,255	0/0:88,0:88:100:0,255,255	0/0:34,0:34:99:0,102,255	0/0:80,0:80:100:0,240,255	0/0:30,0:30:99:0,90,255	0/1:36,19:55:100:255,0,255	0/0:101,11:112:99:59,0,255	0/0:103,0:103:100:0,255,255	0/1:127,22:149:100:255,0,255	0/0:21,0:21:99:0,63,255	0/0:53,0:53:99:0,159,255	0/1:38,17:55:100:255,0,255	0/0:12,2:14:99:30,0,255	0/1:37,10:47:100:219,0,255	0/0:92,0:92:100:0,255,255	0/0:71,0:71:100:0,213,255	0/1:30,8:38:100:174,0,255	0/0:48,0:48:99:0,144,255	0/0:71,0:71:100:0,213,255	0/0:132,0:132:100:0,255,255	0/0:72,7:79:96:14,0,255	0/0:12,0:12:99:0,36,255
ENA|CM000075|CM000075.5	56093418	SENA|CM000075|CM000075.5_56093418	C	T	.	PASS	QualityScore=0.0;DP=1135	GT:AD:DP:GQ:PL	0/0:11,0:11:99:0,33,255	0/0:13,0:13:99:0,39,255	0/0:50,0:50:99:0,150,255	0/0:42,0:42:99:0,126,255	0/0:3,0:3:88:0,9,108	0/0:25,0:25:99:0,75,255	0/0:66,0:66:100:0,198,255	0/0:65,0:65:100:0,195,255	0/0:11,0:11:99:0,33,255	1/1:0,45:45:99:255,135,0	0/0:44,2:46:99:0,66,255	1/1:0,44:44:99:255,132,0	0/0:14,0:14:99:0,42,255	0/0:30,0:30:99:0,90,255	0/0:57,0:57:100:0,171,255	0/0:50,0:50:99:0,150,255	0/0:82,0:82:100:0,247,255	0/0:14,0:14:99:0,42,255	0/0:59,0:59:100:0,177,255	0/0:65,0:65:100:0,195,255	0/0:10,0:10:99:0,30,255	0/0:28,0:28:99:0,84,255	0/0:47,0:47:99:0,141,255	0/0:46,0:46:99:0,138,255	0/0:31,0:31:99:0,93,255	0/0:19,0:19:99:0,57,255	0/0:34,0:34:99:0,102,255	0/0:59,0:59:100:0,177,255	0/0:57,0:57:100:0,171,255	0/0:12,0:12:99:0,36,255
ENA|CM000075|CM000075.5	56694519	SENA|CM000075|CM000075.5_56694519	A	G	.	PASS	QualityScore=0.0;DP=902	GT:AD:DP:GQ:PL	0/0:1,0:1:66:0,3,36	0/0:6,0:6:98:0,18,216	0/0:79,2:81:100:0,171,255	0/0:17,0:17:99:0,51,255	0/0:3,0:3:88:0,9,108	0/0:13,0:13:99:0,39,255	0/0:72,1:73:100:0,184,255	0/0:62,0:62:100:0,186,255	0/0:3,0:3:88:0,9,108	1/1:0,40:40:99:255,120,0	1/1:3,40:43:99:255,21,0	1/1:0,66:66:100:255,198,0	0/0:4,0:4:94:0,12,144	0/0:21,0:21:99:0,63,255	0/0:47,0:47:99:0,141,255	0/0:50,0:50:99:0,150,255	0/0:81,0:81:100:0,244,255	0/0:2,0:2:79:0,6,72	0/0:29,0:29:99:0,87,255	0/0:37,0:37:99:0,111,255	0/0:1,0:1:66:0,3,36	0/0:17,0:17:99:0,51,255	0/0:24,1:25:99:0,39,255	0/0:47,0:47:99:0,141,255	0/0:8,0:8:99:0,24,255	0/0:15,0:15:99:0,45,255	0/0:24,0:24:99:0,72,255	0/0:49,0:49:99:0,147,255	0/0:33,0:33:99:0,99,255	0/0:4,0:4:94:0,12,144
ENA|CM000075|CM000075.5	57760110	SENA|CM000075|CM000075.5_57760110	A	G	.	PASS	QualityScore=0.0;DP=2698	GT:AD:DP:GQ:PL	0/0:5,0:5:96:0,15,180	0/0:15,0:15:99:0,45,255	0/1:84,43:127:100:255,0,255	0/0:58,0:58:100:0,174,255	1/0:7,14:21:100:255,0,189	1/0:22,30:52:100:255,0,255	1/0:73,93:166:100:255,0,255	1/0:79,97:176:100:255,0,255	0/0:17,1:18:98:0,18,255	0/0:297,0:297:100:0,255,255	0/0:171,0:171:100:0,255,255	0/0:297,0:297:100:0,255,255	0/0:12,0:12:99:0,36,255	0/0:38,0:38:99:0,114,255	0/1:69,46:115:100:255,0,255	0/1:78,41:119:100:255,0,255	1/0:85,99:184:100:255,0,255	0/1:15,7:22:100:186,0,255	0/1:50,35:85:100:255,0,255	0/0:75,0:75:100:0,225,255	0/0:10,0:10:99:0,30,255	0/1:32,21:53:100:255,0,255	0/0:60,0:60:100:0,180,255	0/1:68,47:115:100:255,0,255	0/0:34,0:34:99:0,102,255	0/1:34,19:53:100:255,0,255	1/0:38,65:103:100:255,0,255	0/1:96,51:147:100:255,0,255	0/0:43,0:43:99:0,129,255	0/1:18,9:27:100:243,0,255
ENA|CM000075|CM000075.5	61184122	SENA|CM000075|CM000075.5_61184122	G	A	.	PASS	QualityScore=0.0;DP=882	GT:AD:DP:GQ:PL	1/1:0,2:2:79:72,6,0	1/1:0,15:15:99:255,45,0	0/0:50,0:50:99:0,150,255	1/0:7,13:20:100:255,0,192	0/0:3,0:3:88:0,9,108	0/1:4,3:7:99:87,0,123	0/0:75,0:75:100:0,225,255	0/1:28,7:35:99:146,0,255	1/1:0,7:7:99:252,21,0	1/1:0,38:38:99:255,114,0	1/1:0,31:31:99:255,93,0	1/1:0,50:50:99:255,150,0	0/0:12,0:12:99:0,36,255	1/1:0,19:19:99:255,57,0	0/0:47,0:47:99:0,141,255	0/0:53,0:53:99:0,159,255	0/1:33,24:57:100:255,0,255	0/1:5,4:9:99:117,0,153	0/0:48,0:48:99:0,144,255	1/1:0,32:32:99:255,96,0	0/0:5,0:5:96:0,15,180	0/0:20,0:20:99:0,60,255	0/0:28,0:28:99:0,84,255	0/0:45,0:45:99:0,135,255	1/1:0,21:21:99:255,63,0	0/0:33,0:33:99:0,99,255	0/0:29,0:29:99:0,87,255	0/1:37,9:46:100:185,0,255	0/1:24,7:31:99:159,0,255	0/0:14,0:14:99:0,42,255
ENA|CM000075|CM000075.5	61184124	SENA|CM000075|CM000075.5_61184124	G	A	.	PASS	QualityScore=0.0;DP=882	GT:AD:DP:GQ:PL	1/1:0,2:2:79:72,6,0	1/1:0,15:15:99:255,45,0	0/0:50,0:50:99:0,150,255	1/0:7,13:20:100:255,0,192	0/0:3,0:3:88:0,9,108	0/0:7,0:7:99:0,21,252	0/0:75,0:75:100:0,225,255	0/0:35,0:35:99:0,105,255	1/1:0,7:7:99:252,21,0	1/1:0,38:38:99:255,114,0	1/1:0,31:31:99:255,93,0	1/1:0,50:50:99:255,150,0	0/0:12,0:12:99:0,36,255	1/1:0,19:19:99:255,57,0	0/0:47,0:47:99:0,141,255	0/0:53,0:53:99:0,159,255	0/1:33,24:57:100:255,0,255	0/0:9,0:9:99:0,27,255	0/0:48,0:48:99:0,144,255	1/1:0,32:32:99:255,96,0	0/0:5,0:5:96:0,15,180	0/0:20,0:20:99:0,60,255	0/0:28,0:28:99:0,84,255	0/0:45,0:45:99:0,135,255	1/1:0,21:21:99:255,63,0	0/0:33,0:33:99:0,99,255	0/0:29,0:29:99:0,87,255	0/0:46,0:46:99:0,138,255	0/0:31,0:31:99:0,93,255	0/0:14,0:14:99:0,42,255
ENA|CM000075|CM000075.5	61184126	SENA|CM000075|CM000075.5_61184126	A	G	.	PASS	QualityScore=0.0;DP=453	GT:AD:DP:GQ:PL	./.:0,0:0	0/0:6,0:6:98:0,18,216	0/0:20,0:20:99:0,60,255	0/0:13,0:13:99:0,39,255	0/0:2,0:2:79:0,6,72	1/0:2,3:5:99:93,0,57	0/0:37,0:37:99:0,111,255	0/1:10,7:17:100:201,0,255	0/0:3,0:3:88:0,9,108	0/0:28,0:28:99:0,84,255	0/0:18,0:18:99:0,54,255	0/0:26,0:26:99:0,78,255	0/0:5,0:5:96:0,15,180	0/0:11,0:11:99:0,33,255	0/0:21,0:21:99:0,63,255	0/0:26,0:26:99:0,78,255	0/0:31,0:31:99:0,93,255	0/1:4,4:8:99:120,0,120	0/0:27,0:27:99:0,81,255	0/0:16,0:16:99:0,48,255	0/0:2,0:2:79:0,6,72	0/0:8,0:8:99:0,24,255	0/0:13,0:13:99:0,39,255	0/0:19,0:19:99:0,57,255	0/0:11,0:11:99:0,33,255	0/0:17,0:17:99:0,51,255	0/0:15,0:15:99:0,45,255	0/1:16,9:25:100:249,0,255	0/1:12,7:19:100:195,0,255	0/0:4,0:4:94:0,12,144
ENA|CM000075|CM000075.5	61184130	SENA|CM000075|CM000075.5_61184130	C	T	.	PASS	QualityScore=0.0;DP=453	GT:AD:DP:GQ:PL	./.:0,0:0	0/0:6,0:6:98:0,18,216	0/0:20,0:20:99:0,60,255	0/0:13,0:13:99:0,39,255	0/0:2,0:2:79:0,6,72	1/0:2,3:5:99:93,0,57	0/0:37,0:37:99:0,111,255	0/1:10,7:17:100:201,0,255	0/0:3,0:3:88:0,9,108	0/0:28,0:28:99:0,84,255	0/0:18,0:18:99:0,54,255	0/0:26,0:26:99:0,78,255	0/0:5,0:5:96:0,15,180	0/0:11,0:11:99:0,33,255	0/0:21,0:21:99:0,63,255	0/0:26,0:26:99:0,78,255	0/0:31,0:31:99:0,93,255	0/1:4,4:8:99:120,0,120	0/0:27,0:27:99:0,81,255	0/0:16,0:16:99:0,48,255	0/0:2,0:2:79:0,6,72	0/0:8,0:8:99:0,24,255	0/0:13,0:13:99:0,39,255	0/0:19,0:19:99:0,57,255	0/0:11,0:11:99:0,33,255	0/0:17,0:17:99:0,51,255	0/0:15,0:15:99:0,45,255	0/1:16,9:25:100:249,0,255	0/1:12,7:19:100:195,0,255	0/0:4,0:4:94:0,12,144
ENA|CM000075|CM000075.5	61451475	SENA|CM000075|CM000075.5_61451475	C	T	.	PASS	QualityScore=0.0;DP=4071	GT:AD:DP:GQ:PL	0/0:3,0:3:88:0,9,108	0/0:8,1:9:88:9,0,255	0/1:297,56:353:100:255,0,255	0/1:114,20:134:100:255,0,255	0/0:4,0:4:94:0,12,144	0/1:40,8:48:99:144,0,255	0/1:245,49:294:100:255,0,255	0/1:182,65:247:100:255,0,255	0/1:4,2:6:99:54,0,126	0/1:209,59:268:100:255,0,255	0/1:89,73:162:100:255,0,255	0/1:203,68:271:100:255,0,255	0/0:26,3:29:99:21,0,255	0/1:21,7:28:100:168,0,255	0/1:184,41:225:100:255,0,255	0/1:237,49:286:100:255,0,255	0/1:310,82:392:100:255,0,255	0/0:16,2:18:98:18,0,255	0/1:103,17:120:100:251,0,255	0/0:73,11:84:99:143,0,255	0/0:4,0:4:94:0,12,144	0/0:45,4:49:68:0,4,255	0/1:81,18:99:100:255,0,255	0/1:157,38:195:100:255,0,255	0/0:25,0:25:99:0,75,255	0/1:39,8:47:99:147,0,255	0/0:64,9:73:99:104,0,255	0/1:310,55:365:100:255,0,255	0/1:193,33:226:100:255,0,255	0/0:6,1:7:96:15,0,195
ENA|CM000075|CM000075.5	61451476	SENA|CM000075|CM000075.5_61451476	G	A	.	PASS	QualityScore=0.0;DP=4073	GT:AD:DP:GQ:PL	0/0:3,0:3:88:0,9,108	0/0:8,1:9:88:9,0,255	0/1:297,56:353:100:255,0,255	0/1:114,20:134:100:255,0,255	0/0:4,0:4:94:0,12,144	0/1:40,8:48:99:144,0,255	0/1:245,49:294:100:255,0,255	0/1:198,47:245:100:255,0,255	0/1:4,2:6:99:54,0,126	0/0:264,0:264:100:0,255,255	0/0:162,0:162:100:0,255,255	0/0:274,0:274:100:0,255,255	0/0:26,3:29:99:21,0,255	0/0:25,3:28:99:23,0,255	0/1:184,41:225:100:255,0,255	0/1:237,49:286:100:255,0,255	0/1:354,43:397:100:255,0,255	0/0:16,2:18:98:18,0,255	0/1:103,17:120:100:251,0,255	0/0:73,11:84:99:143,0,255	0/0:4,0:4:94:0,12,144	0/0:45,4:49:68:0,4,255	0/1:81,18:99:100:255,0,255	0/1:157,38:195:100:255,0,255	0/0:25,0:25:99:0,75,255	0/1:39,8:47:99:147,0,255	0/0:64,9:73:99:104,0,255	0/1:310,55:365:100:255,0,255	0/1:193,33:226:100:255,0,255	0/0:6,1:7:96:15,0,195
ENA|CM000075|CM000075.5	61451485	SENA|CM000075|CM000075.5_61451485	G	A	.	PASS	QualityScore=0.0;DP=4071	GT:AD:DP:GQ:PL	0/0:3,0:3:88:0,9,108	0/1:7,2:9:99:45,0,225	0/1:297,59:356:100:255,0,255	0/1:97,37:134:100:255,0,255	1/0:2,2:4:99:60,0,60	0/0:42,6:48:99:72,0,255	0/1:245,51:296:100:255,0,255	0/0:229,17:246:99:0,128,255	0/0:6,0:6:98:0,18,216	0/0:264,0:264:100:0,255,255	0/0:162,0:162:100:0,255,255	0/0:274,0:274:100:0,255,255	0/0:27,2:29:97:0,15,255	0/1:23,5:28:99:96,0,255	0/1:175,49:224:100:255,0,255	0/1:229,51:280:100:255,0,255	0/1:297,94:391:100:255,0,255	0/1:14,4:18:99:90,0,255	0/1:101,19:120:100:255,0,255	0/1:66,18:84:100:255,0,255	0/0:4,0:4:94:0,12,144	0/0:44,5:49:99:33,0,255	0/1:82,17:99:100:255,0,255	0/1:159,36:195:100:255,0,255	0/1:20,5:25:99:104,0,255	0/0:45,2:47:99:0,70,255	0/1:61,12:73:100:212,0,255	0/1:310,60:370:100:255,0,255	0/1:184,42:226:100:255,0,255	0/0:7,0:7:99:0,21,252
ENA|CM000075|CM000075.5	65872879	SENA|CM000075|CM000075.5_65872879	G	T	.	PASS	QualityScore=0.0;DP=938	GT:AD:DP:GQ:PL	1/1:0,1:1:66:36,3,0	1/1:1,8:9:88:255,0,9	0/0:64,0:64:100:0,192,255	0/0:30,0:30:99:0,90,255	0/0:1,0:1:66:0,3,36	0/0:14,0:14:99:0,42,255	0/0:71,0:71:100:0,213,255	0/0:55,0:55:100:0,165,255	1/0:1,5:6:98:162,0,18	0/0:56,0:56:100:0,168,255	0/0:39,0:39:99:0,117,255	0/0:73,0:73:100:0,219,255	0/0:14,0:14:99:0,42,255	1/1:0,14:14:99:255,42,0	0/0:37,0:37:99:0,111,255	0/1:30,19:49:100:255,0,255	0/0:74,0:74:100:0,222,255	0/0:5,0:5:96:0,15,180	0/1:16,13:29:100:255,0,255	1/1:0,30:30:99:255,90,0	0/0:4,0:4:94:0,12,144	0/0:18,0:18:99:0,54,255	0/0:31,0:31:99:0,93,255	0/0:37,0:37:99:0,111,255	1/1:0,11:11:99:255,33,0	1/0:9,14:23:100:255,0,255	0/0:34,0:34:99:0,102,255	0/0:78,1:79:100:0,202,255	0/0:28,0:28:99:0,84,255	0/1:1,1:2:99:30,0,30
ENA|CM000075|CM000075.5	67191849	SENA|CM000075|CM000075.5_67191849	C	T	.	PASS	QualityScore=0.0;DP=901	GT:AD:DP:GQ:PL	1/0:1,2:3:99:63,0,27	0/0:7,0:7:99:0,21,252	0/0:50,0:50:99:0,150,255	0/0:26,0:26:99:0,78,255	0/0:1,0:1:66:0,3,36	0/0:6,0:6:98:0,18,216	0/0:54,0:54:100:0,162,255	0/1:40,11:51:100:243,0,255	0/0:8,0:8:99:0,24,255	0/1:50,32:82:100:255,0,255	1/0:30,34:64:100:255,0,255	0/1:52,25:77:100:255,0,255	0/0:9,0:9:99:0,27,255	0/1:12,7:19:100:195,0,255	0/0:49,6:55:99:50,0,255	0/0:42,0:42:99:0,126,255	0/0:40,0:40:99:0,120,255	0/1:3,1:4:99:24,0,96	0/0:31,0:31:99:0,93,255	0/1:32,11:43:100:255,0,255	0/0:2,0:2:79:0,6,72	0/0:12,1:13:67:0,4,255	0/0:30,0:30:99:0,90,255	0/0:32,0:32:99:0,96,255	0/0:9,1:10:79:6,0,255	0/0:24,0:24:99:0,72,255	0/0:22,0:22:99:0,66,255	0/0:54,0:54:100:0,162,255	0/0:31,4:35:99:38,0,255	0/0:7,0:7:99:0,21,252
ENA|CM000075|CM000075.5	67191851	SENA|CM000075|CM000075.5_67191851	G	C,T	.	PASS	QualityScore=0.0;DP=901	GT:AD:DP:GQ:PL	0/0:3,0,0:3:88:0,9,108,255,255,255	0/0:7,0,0:7:99:0,21,252,255,255,255	0/0:50,0,0:50:99:0,150,255,255,255,255	0/0:26,0,0:26:99:0,78,255,255,255,255	0/0:1,0,0:1:66:0,3,36,255,255,255	0/0:6,0,0:6:98:0,18,216,255,255,255	0/0:54,0,0:54:100:0,162,255,255,255,255	0/0:51,0,0:51:99:0,153,255,255,255,255	0/0:8,0,0:8:99:0,24,255,255,255,255	0/0:82,0,0:82:100:0,247,255,255,255,255	0/0:64,0,0:64:100:0,192,255,255,255,255	0/0:77,0,0:77:100:0,231,255,255,255,255	0/0:9,0,0:9:99:0,27,255,255,255,255	0/0:19,0,0:19:99:0,57,255,255,255,255	0/0:55,0,0:55:100:0,165,255,255,255,255	0/0:42,0,0:42:99:0,126,255,255,255,255	0/0:39,1,0:40:99:0,84,255,255,255,255	0/0:4,0,0:4:94:0,12,144,255,255,255	0/0:31,0,0:31:99:0,93,255,255,255,255	0/0:43,0,0:43:99:0,129,255,255,255,255	0/0:2,0,0:2:79:0,6,72,255,255,255	0/0:13,0,0:13:99:0,39,255,255,255,255	0/0:30,0,0:30:99:0,90,255,255,255,255	0/0:32,0,0:32:99:0,96,255,255,255,255	0/0:10,0,0:10:99:0,30,255,255,255,255	0/0:24,0,0:24:99:0,72,255,255,255,255	0/0:21,0,1:22:99:0,63,255,255,255,255	0/0:54,0,0:54:100:0,162,255,255,255,255	0/0:35,0,0:35:99:0,105,255,255,255,255	0/0:7,0,0:7:99:0,21,252,255,255,255
ENA|CM000075|CM000075.5	83972795	SENA|CM000075|CM000075.5_83972795	C	T	.	PASS	QualityScore=0.0;DP=811	GT:AD:DP:GQ:PL	1/1:0,1:1:66:36,3,0	1/1:0,5:5:96:180,15,0	0/0:65,0:65:100:0,195,255	0/1:15,13:28:100:255,0,255	0/1:3,1:4:99:24,0,96	0/0:8,0:8:99:0,24,255	0/0:49,0:49:99:0,147,255	0/0:53,0:53:99:0,159,255	1/1:0,4:4:94:144,12,0	0/0:48,0:48:99:0,144,255	0/0:25,0:25:99:0,75,255	0/0:94,0:94:100:0,255,255	1/1:1,6:7:96:195,0,15	1/1:0,13:13:99:255,39,0	0/0:45,1:46:99:0,102,255	0/1:17,10:27:100:255,0,255	0/0:64,0:64:100:0,192,255	0/0:7,0:7:99:0,21,252	0/1:17,7:24:100:180,0,255	1/1:0,38:38:99:255,114,0	0/0:2,0:2:79:0,6,72	0/0:11,0:11:99:0,33,255	0/1:13,9:22:100:255,0,255	0/0:41,0:41:99:0,123,255	1/1:0,7:7:99:252,21,0	1/0:7,12:19:100:255,0,195	0/0:14,0:14:99:0,42,255	0/0:53,0:53:99:0,159,255	0/1:18,11:29:100:255,0,255	1/1:0,3:3:88:108,9,0
ENA|CM000075|CM000075.5	87856947	SENA|CM000075|CM000075.5_87856947	T	A	.	PASS	QualityScore=0.0;DP=1316	GT:AD:DP:GQ:PL	0/0:6,0:6:98:0,18,216	0/0:24,0:24:99:0,72,255	0/0:70,1:71:100:0,178,255	0/0:53,0:53:99:0,159,255	0/0:10,0:10:99:0,30,255	0/0:17,0:17:99:0,51,255	0/0:93,0:93:100:0,255,255	0/0:58,0:58:100:0,174,255	0/0:11,0:11:99:0,33,255	0/1:33,16:49:100:255,0,255	1/0:9,16:25:100:255,0,249	0/1:61,41:102:100:255,0,255	0/0:27,0:27:99:0,81,255	0/0:37,0:37:99:0,111,255	0/0:77,0:77:100:0,231,255	0/0:68,0:68:100:0,204,255	0/0:78,0:78:100:0,234,255	0/0:16,0:16:99:0,48,255	0/0:33,0:33:99:0,99,255	0/0:62,0:62:100:0,186,255	0/0:13,0:13:99:0,39,255	0/0:27,0:27:99:0,81,255	0/0:33,0:33:99:0,99,255	0/0:57,0:57:100:0,171,255	0/0:36,0:36:99:0,108,255	0/0:38,0:38:99:0,114,255	0/0:43,0:43:99:0,129,255	0/0:87,0:87:100:0,255,255	0/0:50,0:50:99:0,150,255	0/0:15,0:15:99:0,45,255
ENA|CM000075|CM000075.5	87856950	SENA|CM000075|CM000075.5_87856950	A	C	.	PASS	QualityScore=0.0;DP=1316	GT:AD:DP:GQ:PL	0/1:3,3:6:99:90,0,90	0/1:17,7:24:100:180,0,255	0/0:71,0:71:100:0,213,255	0/0:53,0:53:99:0,159,255	0/0:10,0:10:99:0,30,255	0/0:17,0:17:99:0,51,255	0/0:93,0:93:100:0,255,255	0/0:58,0:58:100:0,174,255	0/1:6,5:11:99:147,0,183	0/0:49,0:49:99:0,147,255	0/0:25,0:25:99:0,75,255	0/0:102,0:102:100:0,255,255	0/0:27,0:27:99:0,81,255	1/0:9,28:37:100:255,0,213	0/0:77,0:77:100:0,231,255	0/0:68,0:68:100:0,204,255	0/0:78,0:78:100:0,234,255	0/0:16,0:16:99:0,48,255	0/0:33,0:33:99:0,99,255	1/0:12,50:62:100:255,0,246	0/0:13,0:13:99:0,39,255	0/0:27,0:27:99:0,81,255	0/0:33,0:33:99:0,99,255	0/0:57,0:57:100:0,171,255	1/0:7,29:36:99:255,0,144	0/0:38,0:38:99:0,114,255	0/0:43,0:43:99:0,129,255	0/0:87,0:87:100:0,255,255	0/0:50,0:50:99:0,150,255	0/0:15,0:15:99:0,45,255
ENA|CM000075|CM000075.5	87856961	SENA|CM000075|CM000075.5_87856961	A	T	.	PASS	QualityScore=0.0;DP=1316	GT:AD:DP:GQ:PL	0/0:6,0:6:98:0,18,216	0/1:19,5:24:99:107,0,255	1/0:35,36:71:100:255,0,255	0/1:28,25:53:100:255,0,255	0/0:10,0:10:99:0,30,255	0/1:9,8:17:100:237,0,255	1/0:46,47:93:100:255,0,255	0/1:30,28:58:100:255,0,255	0/1:9,2:11:99:39,0,255	0/0:49,0:49:99:0,147,255	0/0:25,0:25:99:0,75,255	0/0:102,0:102:100:0,255,255	0/1:20,7:27:100:171,0,255	0/1:28,9:37:100:213,0,255	0/1:47,30:77:100:255,0,255	0/1:36,32:68:100:255,0,255	1/0:29,49:78:100:255,0,255	0/0:16,0:16:99:0,48,255	0/1:20,13:33:100:255,0,255	0/1:50,12:62:100:246,0,255	0/0:12,1:13:67:0,4,255	0/1:16,11:27:100:255,0,255	0/1:17,16:33:100:255,0,255	0/1:36,21:57:100:255,0,255	0/1:29,7:36:99:144,0,255	0/1:28,10:38:100:246,0,255	0/1:34,9:43:100:194,0,255	0/1:50,37:87:100:255,0,255	0/1:32,18:50:100:255,0,255	0/1:11,4:15:99:99,0,255
ENA|CM000075|CM000075.5	87856972	SENA|CM000075|CM000075.5_87856972	G	A	.	PASS	QualityScore=0.0;DP=1316	GT:AD:DP:GQ:PL	0/0:6,0:6:98:0,18,216	0/0:24,0:24:99:0,72,255	0/0:70,1:71:100:0,178,255	0/0:53,0:53:99:0,159,255	0/0:10,0:10:99:0,30,255	0/0:17,0:17:99:0,51,255	0/0:93,0:93:100:0,255,255	0/0:58,0:58:100:0,174,255	0/0:11,0:11:99:0,33,255	0/1:33,16:49:100:255,0,255	1/0:9,16:25:100:255,0,249	0/1:61,41:102:100:255,0,255	0/0:27,0:27:99:0,81,255	0/0:37,0:37:99:0,111,255	0/0:77,0:77:100:0,231,255	0/0:68,0:68:100:0,204,255	0/0:78,0:78:100:0,234,255	0/0:16,0:16:99:0,48,255	0/0:33,0:33:99:0,99,255	0/0:62,0:62:100:0,186,255	0/0:13,0:13:99:0,39,255	0/0:27,0:27:99:0,81,255	0/0:33,0:33:99:0,99,255	0/0:57,0:57:100:0,171,255	0/0:36,0:36:99:0,108,255	0/0:38,0:38:99:0,114,255	0/0:43,0:43:99:0,129,255	0/0:87,0:87:100:0,255,255	0/0:50,0:50:99:0,150,255	0/0:15,0:15:99:0,45,255
ENA|CM000075|CM000075.5	95133739	SENA|CM000075|CM000075.5_95133739	T	G	.	PASS	QualityScore=0.0;DP=546	GT:AD:DP:GQ:PL	0/0:1,0:1:66:0,3,36	0/0:6,0:6:98:0,18,216	0/0:32,0:32:99:0,96,255	0/0:15,0:15:99:0,45,255	0/0:3,0:3:88:0,9,108	0/0:9,0:9:99:0,27,255	1/1:0,33:33:99:255,99,0	0/0:30,0:30:99:0,90,255	0/0:6,0:6:98:0,18,216	1/1:0,39:39:99:255,117,0	1/1:0,20:20:99:255,60,0	1/1:0,41:41:99:255,123,0	0/0:3,0:3:88:0,9,108	0/0:13,0:13:99:0,39,255	0/0:27,0:27:99:0,81,255	1/0:8,21:29:100:255,0,200	0/0:36,0:36:99:0,108,255	0/0:3,0:3:88:0,9,108	0/1:11,8:19:100:231,0,255	0/0:17,0:17:99:0,51,255	0/0:4,0:4:94:0,12,144	0/0:11,0:11:99:0,33,255	0/0:13,0:13:99:0,39,255	0/0:27,0:27:99:0,81,255	0/0:12,0:12:99:0,36,255	0/1:8,6:14:100:174,0,246	1/0:6,6:12:100:180,0,180	0/0:39,0:39:99:0,117,255	0/0:29,0:29:99:0,87,255	1/0:1,2:3:99:63,0,27
ENA|CM000075|CM000075.5	100445963	SENA|CM000075|CM000075.5_100445963	T	C	.	PASS	QualityScore=0.0;DP=1453	GT:AD:DP:GQ:PL	0/0:8,0:8:99:0,24,255	0/0:7,0:7:99:0,21,252	0/0:66,0:66:100:0,198,255	0/0:28,0:28:99:0,84,255	0/0:9,0:9:99:0,27,255	0/0:15,0:15:99:0,45,255	0/0:66,0:66:100:0,198,255	0/0:94,0:94:100:0,255,255	0/0:9,0:9:99:0,27,255	0/1:63,48:111:100:255,0,255	0/1:46,36:82:100:255,0,255	1/0:89,89:178:100:255,0,255	0/0:11,0:11:99:0,33,255	0/0:72,0:72:100:0,216,255	0/0:61,0:61:100:0,183,255	0/0:52,0:52:99:0,156,255	0/0:108,0:108:100:0,255,255	0/0:4,0:4:94:0,12,144	0/0:29,0:29:99:0,87,255	0/0:130,0:130:100:0,255,255	0/0:4,0:4:94:0,12,144	0/0:21,0:21:99:0,63,255	0/0:40,0:40:99:0,120,255	0/0:61,0:61:100:0,183,255	0/0:43,0:43:99:0,129,255	0/0:40,0:40:99:0,120,255	0/0:27,0:27:99:0,81,255	0/0:29,0:29:99:0,87,255	0/0:40,0:40:99:0,120,255	0/0:8,0:8:99:0,24,255
ENA|CM000075|CM000075.5	100445988	SENA|CM000075|CM000075.5_100445988	C	A,T	.	PASS	QualityScore=0.0;DP=1453	GT:AD:DP:GQ:PL	0/0:8,0,0:8:99:0,24,255,255,255,255	0/0:7,0,0:7:99:0,21,252,255,255,255	0/0:66,0,0:66:100:0,198,255,255,255,255	0/0:28,0,0:28:99:0,84,255,255,255,255	0/0:9,0,0:9:99:0,27,255,255,255,255	0/0:15,0,0:15:99:0,45,255,255,255,255	0/0:66,0,0:66:100:0,198,255,255,255,255	0/2:67,0,27:94:100:0,201,255,255,255,255	0/0:9,0,0:9:99:0,27,255,255,255,255	0/1:63,48,0:111:100:255,0,255,255,255,255	0/1:46,36,0:82:100:255,0,255,255,255,255	1/0:89,89,0:178:100:255,0,255,255,255,255	0/0:11,0,0:11:99:0,33,255,255,255,255	0/0:72,0,0:72:100:0,216,255,255,255,255	0/0:61,0,0:61:100:0,183,255,255,255,255	0/0:52,0,0:52:99:0,156,255,255,255,255	0/2:72,0,36:108:100:0,216,255,255,255,255	0/0:4,0,0:4:94:0,12,144,255,255,255	0/0:29,0,0:29:99:0,87,255,255,255,255	0/0:129,0,1:130:100:0,255,255,255,255,255	0/0:4,0,0:4:94:0,12,144,255,255,255	0/0:20,0,1:21:99:0,60,255,255,255,255	0/0:40,0,0:40:99:0,120,255,255,255,255	0/0:61,0,0:61:100:0,183,255,255,255,255	0/0:43,0,0:43:99:0,129,255,255,255,255	0/0:40,0,0:40:99:0,120,255,255,255,255	0/0:27,0,0:27:99:0,81,255,255,255,255	0/0:29,0,0:29:99:0,87,255,255,255,255	0/0:40,0,0:40:99:0,120,255,255,255,255	0/0:8,0,0:8:99:0,24,255,255,255,255
ENA|CM000075|CM000075.5	107947721	SENA|CM000075|CM000075.5_107947721	C	G	.	PASS	QualityScore=0.0;DP=1430	GT:AD:DP:GQ:PL	0/0:8,0:8:99:0,24,255	0/0:20,0:20:99:0,60,255	1/1:0,83:83:100:255,250,0	0/0:44,0:44:99:0,132,255	1/1:0,5:5:96:180,15,0	1/1:0,25:25:99:255,75,0	0/0:75,0:75:100:0,225,255	0/1:43,35:78:100:255,0,255	0/0:8,0:8:99:0,24,255	1/1:0,72:72:100:255,216,0	1/1:0,57:57:100:255,171,0	1/1:0,98:98:100:255,255,0	1/1:0,23:23:99:255,69,0	0/0:37,0:37:99:0,111,255	1/1:0,69:69:100:255,207,0	1/0:24,34:58:100:255,0,255	1/1:0,66:66:100:255,198,0	1/1:0,21:21:99:255,63,0	0/0:58,0:58:100:0,174,255	0/0:66,0:66:100:0,198,255	1/1:0,10:10:99:255,30,0	1/1:0,47:47:99:255,141,0	1/1:0,59:59:100:255,177,0	1/0:28,30:58:100:255,0,255	0/0:43,0:43:99:0,129,255	1/0:24,30:54:100:255,0,255	0/1:26,17:43:100:255,0,255	1/1:1,69:70:100:255,175,0	0/0:49,0:49:99:0,147,255	1/0:12,14:26:100:255,0,255
ENA|CM000075|CM000075.5	107947742	SENA|CM000075|CM000075.5_107947742	T	C	.	PASS	QualityScore=0.0;DP=1430	GT:AD:DP:GQ:PL	0/0:8,0:8:99:0,24,255	0/0:20,0:20:99:0,60,255	1/1:0,83:83:100:255,250,0	0/0:44,0:44:99:0,132,255	1/1:0,5:5:96:180,15,0	1/1:0,25:25:99:255,75,0	0/0:75,0:75:100:0,225,255	0/1:43,35:78:100:255,0,255	0/0:8,0:8:99:0,24,255	1/1:0,72:72:100:255,216,0	1/1:0,57:57:100:255,171,0	1/1:0,98:98:100:255,255,0	1/1:0,23:23:99:255,69,0	0/0:37,0:37:99:0,111,255	1/1:0,69:69:100:255,207,0	1/0:24,34:58:100:255,0,255	1/1:0,66:66:100:255,198,0	1/1:0,21:21:99:255,63,0	0/0:58,0:58:100:0,174,255	0/0:66,0:66:100:0,198,255	1/1:0,10:10:99:255,30,0	1/1:0,47:47:99:255,141,0	1/1:0,59:59:100:255,177,0	1/0:28,30:58:100:255,0,255	0/0:43,0:43:99:0,129,255	1/0:24,30:54:100:255,0,255	0/1:26,17:43:100:255,0,255	1/1:1,69:70:100:255,175,0	0/0:49,0:49:99:0,147,255	1/0:12,14:26:100:255,0,255
ENA|CM000075|CM000075.5	107947743	SENA|CM000075|CM000075.5_107947743	G	A	.	PASS	QualityScore=0.0;DP=1430	GT:AD:DP:GQ:PL	0/0:8,0:8:99:0,24,255	0/0:20,0:20:99:0,60,255	1/1:0,83:83:100:255,250,0	0/0:44,0:44:99:0,132,255	1/1:0,5:5:96:180,15,0	1/1:0,25:25:99:255,75,0	0/0:75,0:75:100:0,225,255	0/1:43,35:78:100:255,0,255	0/0:8,0:8:99:0,24,255	0/0:72,0:72:100:0,216,255	0/0:57,0:57:100:0,171,255	0/0:98,0:98:100:0,255,255	1/1:0,23:23:99:255,69,0	0/0:37,0:37:99:0,111,255	1/1:0,69:69:100:255,207,0	1/0:25,33:58:100:255,0,255	1/1:0,66:66:100:255,198,0	1/1:0,21:21:99:255,63,0	0/0:58,0:58:100:0,174,255	0/0:66,0:66:100:0,198,255	1/1:0,10:10:99:255,30,0	1/1:0,47:47:99:255,141,0	1/1:2,57:59:99:255,106,0	1/0:28,30:58:100:255,0,255	0/0:43,0:43:99:0,129,255	1/0:24,30:54:100:255,0,255	0/1:26,17:43:100:255,0,255	1/1:1,69:70:100:255,175,0	0/0:49,0:49:99:0,147,255	1/0:12,14:26:100:255,0,255
ENA|CM000075|CM000075.5	113793055	SENA|CM000075|CM000075.5_113793055	C	T	.	PASS	QualityScore=0.0;DP=939	GT:AD:DP:GQ:PL	0/0:1,0:1:66:0,3,36	0/1:3,2:5:99:57,0,93	0/0:61,0:61:100:0,183,255	0/0:27,0:27:99:0,81,255	0/0:2,0:2:79:0,6,72	0/0:4,0:4:94:0,12,144	0/0:65,0:65:100:0,195,255	0/0:65,0:65:100:0,195,255	1/0:3,6:9:99:189,0,81	0/0:47,0:47:99:0,141,255	0/0:39,0:39:99:0,117,255	0/0:89,0:89:100:0,255,255	0/0:9,0:9:99:0,27,255	0/1:9,9:18:100:255,0,255	0/0:57,0:57:100:0,171,255	0/0:60,0:60:100:0,180,255	0/0:96,0:96:100:0,255,255	0/0:5,0:5:96:0,15,180	0/0:32,0:32:99:0,96,255	0/1:13,13:26:100:255,0,255	0/0:3,0:3:88:0,9,108	0/0:14,0:14:99:0,42,255	0/0:19,0:19:99:0,57,255	0/0:34,0:34:99:0,102,255	1/0:4,5:9:99:153,0,117	0/0:17,0:17:99:0,51,255	0/0:17,0:17:99:0,51,255	0/0:60,0:60:100:0,180,255	0/0:48,0:48:99:0,144,255	0/0:1,0:1:66:0,3,36
ENA|CM000075|CM000075.5	119523912	SENA|CM000075|CM000075.5_119523912	G	A	.	PASS	QualityScore=0.0;DP=10154	GT:AD:DP:GQ:PL	1/1:0,1:1:66:36,3,0	1/0:1,1:2:99:30,0,30	1/1:4,74:78:99:255,91,0	0/1:193,74:267:100:255,0,255	0/0:40,6:46:99:78,0,255	1/0:10,34:44:100:255,0,228	0/1:708,193:901:100:255,0,255	1/1:0,79:79:100:255,237,0	1/1:0,8:8:99:255,24,0	0/1:1023,188:1211:100:255,0,255	0/1:630,147:777:100:255,0,255	0/1:1721,254:1975:100:255,0,255	0/0:39,5:44:99:47,0,255	1/0:17,23:40:100:255,0,255	0/0:532,54:586:100:181,0,255	0/1:630,167:797:100:255,0,255	0/1:562,130:692:100:255,0,255	0/1:31,10:41:100:236,0,255	0/1:285,104:389:100:255,0,255	1/0:32,49:81:100:255,0,255	0/0:15,2:17:99:21,0,255	0/0:115,8:123:99:0,82,255	1/0:29,41:70:100:255,0,255	0/1:27,26:53:100:255,0,255	1/0:9,14:23:100:255,0,255	0/1:193,57:250:100:255,0,255	0/1:215,76:291:100:255,0,255	0/1:708,176:884:100:255,0,255	0/1:264,90:354:100:255,0,255	0/1:22,8:30:100:198,0,255
ENA|CM000075|CM000075.5	119523915	SENA|CM000075|CM000075.5_119523915	C	T	.	PASS	QualityScore=0.0;DP=10111	GT:AD:DP:GQ:PL	0/0:1,0:1:66:0,3,36	0/0:2,0:2:79:0,6,72	0/0:78,0:78:100:0,234,255	0/1:237,29:266:100:244,0,255	0/0:44,2:46:99:0,66,255	0/0:44,0:44:99:0,132,255	0/1:798,106:904:100:255,0,255	0/0:79,0:79:100:0,237,255	0/0:8,0:8:99:0,24,255	0/0:1161,0:1161:100:0,255,255	0/0:752,0:752:100:0,255,255	0/0:1968,53:2021:100:0,255,255	0/1:34,10:44:100:228,0,255	0/0:40,0:40:99:0,120,255	0/1:504,58:562:100:255,0,255	0/1:708,85:793:100:255,0,255	0/0:630,45:675:100:0,255,255	0/0:38,3:41:97:0,16,255	0/1:338,47:385:100:255,0,255	0/0:81,0:81:100:0,244,255	0/0:15,2:17:99:21,0,255	0/1:107,16:123:100:206,0,255	0/0:70,0:70:100:0,210,255	0/0:53,0:53:99:0,159,255	0/0:23,0:23:99:0,69,255	0/1:222,26:248:100:190,0,255	0/0:264,26:290:99:64,0,255	0/0:848,63:911:100:0,255,255	0/1:323,40:363:100:255,0,255	0/0:28,2:30:98:0,18,255
ENA|CM000075|CM000075.5	119523918	SENA|CM000075|CM000075.5_119523918	C	G,T	.	PASS	QualityScore=0.0;DP=10180	GT:AD:DP:GQ:PL	0/0:1,0,0:1:66:0,3,36,255,255,255	0/0:2,0,0:2:79:0,6,72,255,255,255	0/0:78,0,0:78:100:0,234,255,255,255,255	0/0:254,10,0:264:100:0,255,255,255,255,255	0/0:43,3,0:46:99:0,30,255,255,255,255	0/0:44,0,0:44:99:0,132,255,255,255,255	0/0:848,61,0:909:100:0,255,255,255,255,255	0/0:79,0,0:79:100:0,237,255,255,255,255	0/0:8,0,0:8:99:0,24,255,255,255,255	0/1:798,323,63:1184:100:255,0,255,255,255,255	0/1:409,310,36:755:100:255,0,255,255,255,255	0/1:1507,504,0:2011:100:255,0,255,255,255,255	0/0:38,6,0:44:99:83,0,255,255,255,255	0/0:40,0,0:40:99:0,120,255,255,255,255	0/0:562,26,0:588:100:0,255,255,255,255,255	0/0:798,36,0:834:100:0,255,255,255,255,255	0/0:668,31,0:699:100:0,255,255,255,255,255	0/0:39,2,0:41:99:0,51,255,255,255,255	0/0:354,29,0:383:99:0,108,255,255,255,255	0/0:81,0,0:81:100:0,244,255,255,255,255	0/0:16,1,0:17:97:0,15,255,255,255,255	0/0:117,6,0:123:99:0,154,255,255,255,255	0/0:70,0,0:70:100:0,210,255,255,255,255	0/0:53,0,0:53:99:0,159,255,255,255,255	0/0:23,0,0:23:99:0,69,255,255,255,255	0/0:237,15,0:252:100:0,218,255,255,255,255	0/0:285,6,0:291:100:0,255,255,255,255,255	0/0:848,24,0:872:100:0,255,255,255,255,255	0/0:338,20,0:358:100:0,255,255,255,255,255	0/0:30,0,0:30:99:0,90,255,255,255,255
ENA|CM000075|CM000075.5	119523919	SENA|CM000075|CM000075.5_119523919	A	C,G	.	PASS	QualityScore=0.0;DP=9910	GT:AD:DP:GQ:PL	0/0:1,0,0:1:66:0,3,36,255,255,255	0/0:2,0,0:2:79:0,6,72,255,255,255	0/0:76,2,0:78:100:0,163,255,255,255,255	1/0:89,92,64:245:100:255,0,255,255,255,255	0/1:19,16,10:45:100:255,0,255,255,255,255	0/0:44,0,0:44:99:0,132,255,255,255,255	1/0:310,354,193:857:100:255,0,255,255,255,255	0/0:79,0,0:79:100:0,237,255,255,255,255	0/0:8,0,0:8:99:0,24,255,255,255,255	0/1:848,310,0:1158:100:255,0,255,255,255,255	0/1:595,173,0:768:100:255,0,255,255,255,255	0/1:1721,354,0:2075:100:255,0,255,255,255,255	0/1:16,15,9:40:100:255,0,255,255,255,255	0/0:37,2,1:40:99:0,45,255,255,255,255	1/2:174,184,184:542:100:255,0,255,255,255,255	1/0:229,310,229:768:100:255,0,255,255,255,255	0/2:323,159,188:670:100:255,0,255,255,255,255	0/1:16,12,12:40:100:255,0,255,255,255,255	1/0:111,171,83:365:100:255,0,255,255,255,255	0/0:78,3,0:81:99:0,135,255,255,255,255	1/2:4,6,6:16:99:186,0,114,255,255,255	0/1:41,38,34:113:100:255,0,255,255,255,255	0/0:70,0,0:70:100:0,210,255,255,255,255	0/0:53,0,0:53:99:0,159,255,255,255,255	0/0:23,0,0:23:99:0,69,255,255,255,255	1/0:82,110,47:239:100:255,0,255,255,255,255	1/0:100,107,68:275:100:255,0,255,255,255,255	1/2:264,310,274:848:100:255,0,255,255,255,255	1/0:122,128,89:339:100:255,0,255,255,255,255	1/0:9,13,6:28:100:255,0,255,255,255,255
ENA|CM000075|CM000075.5	120892003	SENA|CM000075|CM000075.5_120892003	C	A	.	PASS	QualityScore=0.0;DP=721	GT:AD:DP:GQ:PL	./.:0,0:0	0/0:7,0:7:99:0,21,252	0/0:56,0:56:100:0,168,255	0/0:29,0:29:99:0,87,255	0/0:6,0:6:98:0,18,216	0/0:19,0:19:99:0,57,255	0/0:48,0:48:99:0,144,255	0/0:62,0:62:100:0,186,255	0/0:10,0:10:99:0,30,255	1/1:0,35:35:99:255,105,0	1/1:0,21:21:99:255,63,0	1/1:0,41:41:99:255,123,0	0/0:16,0:16:99:0,48,255	0/0:13,0:13:99:0,39,255	0/0:36,0:36:99:0,108,255	0/0:33,0:33:99:0,99,255	0/0:55,0:55:100:0,165,255	0/0:6,0:6:98:0,18,216	0/0:32,0:32:99:0,96,255	0/0:29,0:29:99:0,87,255	0/0:6,0:6:98:0,18,216	0/0:5,0:5:96:0,15,180	0/0:25,0:25:99:0,75,255	0/0:23,0:23:99:0,69,255	0/0:13,0:13:99:0,39,255	0/0:11,0:11:99:0,33,255	0/0:12,0:12:99:0,36,255	0/0:40,0:40:99:0,120,255	0/0:26,0:26:99:0,78,255	0/0:6,0:6:98:0,18,216
ENA|CM000075|CM000075.5	122225300	SENA|CM000075|CM000075.5_122225300	C	A	.	PASS	QualityScore=0.0;DP=1046	GT:AD:DP:GQ:PL	1/1:0,2:2:79:72,6,0	0/0:3,0:3:88:0,9,108	0/0:82,0:82:100:0,247,255	0/0:27,0:27:99:0,81,255	0/0:3,0:3:88:0,9,108	0/0:18,0:18:99:0,54,255	0/0:55,0:55:100:0,165,255	0/0:69,0:69:100:0,207,255	./.:0,0:0	0/0:58,0:58:100:0,174,255	0/0:46,0:46:99:0,138,255	0/0:116,0:116:100:0,255,255	0/0:10,0:10:99:0,30,255	1/1:1,22:23:99:255,33,0	0/0:46,0:46:99:0,138,255	0/1:37,27:64:100:255,0,255	0/0:79,0:79:100:0,237,255	0/0:7,0:7:99:0,21,252	0/0:29,0:29:99:0,87,255	0/0:18,0:18:99:0,54,255	./.:0,0:0	0/0:12,0:12:99:0,36,255	0/0:45,0:45:99:0,135,255	0/0:59,0:59:100:0,177,255	0/0:6,0:6:98:0,18,216	0/1:14,3:17:99:57,0,255	0/0:19,0:19:99:0,57,255	0/0:72,0:72:100:0,216,255	0/0:58,0:58:100:0,174,255	0/0:3,0:3:88:0,9,108
ENA|CM000075|CM000075.5	122612269	SENA|CM000075|CM000075.5_122612269	A	G	.	PASS	QualityScore=0.0;DP=1480	GT:AD:DP:GQ:PL	0/0:9,0:9:99:0,27,255	0/0:13,0:13:99:0,39,255	0/0:54,1:55:99:0,130,255	0/0:44,0:44:99:0,132,255	0/0:7,0:7:99:0,21,252	0/0:47,0:47:99:0,141,255	0/0:93,0:93:100:0,255,255	0/0:67,1:68:100:0,169,255	0/0:14,0:14:99:0,42,255	0/0:109,0:109:100:0,255,255	0/0:53,0:53:99:0,159,255	0/0:120,0:120:100:0,255,255	0/0:23,0:23:99:0,69,255	0/0:26,0:26:99:0,78,255	0/0:55,0:55:100:0,165,255	0/0:73,0:73:100:0,219,255	0/0:81,0:81:100:0,244,255	0/0:18,0:18:99:0,54,255	0/0:56,2:58:99:0,102,255	0/0:62,0:62:100:0,186,255	0/0:5,0:5:96:0,15,180	0/0:45,0:45:99:0,135,255	0/0:74,3:77:99:0,124,255	0/0:46,0:46:99:0,138,255	0/0:48,0:48:99:0,144,255	0/0:33,0:33:99:0,99,255	0/0:48,0:48:99:0,144,255	0/0:73,0:73:100:0,219,255	0/0:58,0:58:100:0,174,255	0/0:19,0:19:99:0,57,255
ENA|CM000075|CM000075.5	122612275	SENA|CM000075|CM000075.5_122612275	T	C	.	PASS	QualityScore=0.0;DP=713	GT:AD:DP:GQ:PL	0/0:4,0:4:94:0,12,144	0/0:3,0:3:88:0,9,108	0/0:24,0:24:99:0,72,255	0/0:12,0:12:99:0,36,255	0/0:2,0:2:79:0,6,72	0/0:23,0:23:99:0,69,255	0/0:51,0:51:99:0,153,255	0/0:33,0:33:99:0,99,255	0/0:7,0:7:99:0,21,252	0/1:39,36:75:100:255,0,255	0/1:20,16:36:100:255,0,255	0/1:37,36:73:100:255,0,255	0/0:11,0:11:99:0,33,255	0/0:9,0:9:99:0,27,255	0/0:21,0:21:99:0,63,255	0/0:30,0:30:99:0,90,255	0/0:32,0:32:99:0,96,255	0/0:7,0:7:99:0,21,252	0/0:29,0:29:99:0,87,255	0/0:31,0:31:99:0,93,255	0/0:1,0:1:66:0,3,36	0/0:16,0:16:99:0,48,255	0/0:30,0:30:99:0,90,255	0/0:26,0:26:99:0,78,255	0/0:25,0:25:99:0,75,255	0/0:17,0:17:99:0,51,255	0/0:16,0:16:99:0,48,255	0/0:39,0:39:99:0,117,255	0/0:26,0:26:99:0,78,255	0/0:4,0:4:94:0,12,144
ENA|CM000075|CM000075.5	122612282	SENA|CM000075|CM000075.5_122612282	C	T	.	PASS	QualityScore=0.0;DP=713	GT:AD:DP:GQ:PL	0/0:4,0:4:94:0,12,144	0/0:3,0:3:88:0,9,108	0/0:24,0:24:99:0,72,255	0/0:12,0:12:99:0,36,255	0/0:2,0:2:79:0,6,72	0/0:23,0:23:99:0,69,255	0/0:51,0:51:99:0,153,255	0/0:33,0:33:99:0,99,255	0/0:7,0:7:99:0,21,252	0/1:39,36:75:100:255,0,255	0/1:20,16:36:100:255,0,255	0/1:37,36:73:100:255,0,255	0/0:11,0:11:99:0,33,255	0/0:9,0:9:99:0,27,255	0/0:21,0:21:99:0,63,255	0/0:30,0:30:99:0,90,255	0/0:32,0:32:99:0,96,255	0/0:7,0:7:99:0,21,252	0/0:29,0:29:99:0,87,255	0/0:31,0:31:99:0,93,255	0/0:1,0:1:66:0,3,36	0/0:16,0:16:99:0,48,255	0/0:30,0:30:99:0,90,255	0/0:26,0:26:99:0,78,255	0/0:25,0:25:99:0,75,255	0/0:17,0:17:99:0,51,255	0/0:16,0:16:99:0,48,255	0/0:39,0:39:99:0,117,255	0/0:26,0:26:99:0,78,255	0/0:4,0:4:94:0,12,144
ENA|CM000075|CM000075.5	125452361	SENA|CM000075|CM000075.5_125452361	T	C	.	PASS	QualityScore=0.0;DP=3274	GT:AD:DP:GQ:PL	0/1:4,1:5:99:21,0,129	0/0:6,0:6:98:0,18,216	0/1:105,27:132:100:255,0,255	0/1:140,33:173:100:255,0,255	0/0:7,1:8:93:12,0,228	0/1:42,29:71:100:255,0,255	0/0:181,0:181:100:0,255,255	0/1:152,41:193:100:255,0,255	0/0:5,0:5:96:0,15,180	0/0:157,0:157:100:0,255,255	0/0:123,0:123:100:0,255,255	0/0:209,0:209:100:0,255,255	0/1:21,10:31:100:255,0,255	0/0:16,0:16:99:0,48,255	0/1:100,32:132:100:255,0,255	0/1:193,72:265:100:255,0,255	0/1:297,42:339:100:255,0,255	0/1:15,4:19:99:87,0,255	0/0:107,0:107:100:0,255,255	0/0:79,0:79:100:0,237,255	0/1:15,7:22:100:186,0,255	0/0:38,4:42:98:17,0,255	0/1:159,94:253:100:255,0,255	0/1:78,52:130:100:255,0,255	0/0:28,0:28:99:0,84,255	0/1:91,20:111:100:255,0,255	0/1:105,13:118:99:113,0,255	0/0:113,0:113:100:0,255,255	0/1:130,61:191:100:255,0,255	0/0:15,0:15:99:0,45,255
ENA|CM000075|CM000075.5	125452364	SENA|CM000075|CM000075.5_125452364	T	A	.	PASS	QualityScore=0.0;DP=3275	GT:AD:DP:GQ:PL	0/1:4,1:5:99:21,0,129	0/0:6,0:6:98:0,18,216	0/1:103,29:132:100:255,0,255	0/1:140,33:173:100:255,0,255	0/0:7,1:8:93:12,0,228	0/1:42,29:71:100:255,0,255	0/0:181,0:181:100:0,255,255	0/1:152,41:193:100:255,0,255	0/0:5,0:5:96:0,15,180	1/1:0,157:157:100:255,255,0	1/1:0,123:123:100:255,255,0	1/1:0,209:209:100:255,255,0	0/1:21,10:31:100:255,0,255	0/0:16,0:16:99:0,48,255	0/1:100,32:132:100:255,0,255	0/1:193,73:266:100:255,0,255	0/1:297,42:339:100:255,0,255	0/1:15,4:19:99:87,0,255	0/0:106,1:107:100:0,255,255	0/0:79,0:79:100:0,237,255	0/1:15,7:22:100:186,0,255	0/0:38,4:42:98:17,0,255	0/1:159,94:253:100:255,0,255	0/1:78,52:130:100:255,0,255	0/0:28,0:28:99:0,84,255	0/1:91,20:111:100:255,0,255	0/1:105,13:118:99:113,0,255	0/0:113,0:113:100:0,255,255	0/1:130,61:191:100:255,0,255	0/0:15,0:15:99:0,45,255
ENA|CM000075|CM000075.5	125452375	SENA|CM000075|CM000075.5_125452375	C	G	.	PASS	QualityScore=0.0;DP=3273	GT:AD:DP:GQ:PL	0/1:3,2:5:99:57,0,93	0/0:6,0:6:98:0,18,216	0/1:105,27:132:100:255,0,255	0/1:145,28:173:100:255,0,255	1/0:2,6:8:99:192,0,48	0/1:57,14:71:100:255,0,255	0/1:125,56:181:100:255,0,255	1/0:94,99:193:100:255,0,255	0/1:3,2:5:99:57,0,93	0/0:157,0:157:100:0,255,255	0/0:123,0:123:100:0,255,255	0/0:209,0:209:100:0,255,255	0/0:31,0:31:99:0,93,255	0/0:16,0:16:99:0,48,255	0/1:105,27:132:100:255,0,255	0/1:209,57:266:100:255,0,255	0/1:274,64:338:100:255,0,255	0/0:17,2:19:96:15,0,255	0/1:66,41:107:100:255,0,255	0/0:75,4:79:99:0,94,255	0/1:16,6:22:99:150,0,255	0/1:28,14:42:100:255,0,255	0/1:203,49:252:100:255,0,255	0/0:130,0:130:100:0,255,255	0/0:28,0:28:99:0,84,255	0/1:83,28:111:100:255,0,255	0/1:83,35:118:100:255,0,255	0/1:76,37:113:100:255,0,255	0/0:176,15:191:99:0,34,255	0/1:8,7:15:100:207,0,243
ENA|CM000075|CM000075.5	125452376	SENA|CM000075|CM000075.5_125452376	C	T	.	PASS	QualityScore=0.0;DP=3276	GT:AD:DP:GQ:PL	0/0:5,0:5:96:0,15,180	0/0:6,0:6:98:0,18,216	0/0:131,1:132:100:0,255,255	0/0:173,0:173:100:0,255,255	0/0:8,0:8:99:0,24,255	0/0:71,0:71:100:0,213,255	0/0:181,0:181:100:0,255,255	0/0:193,0:193:100:0,255,255	0/0:5,0:5:96:0,15,180	0/1:101,56:157:100:255,0,255	0/1:80,43:123:100:255,0,255	0/1:140,69:209:100:255,0,255	0/0:31,0:31:99:0,93,255	0/0:16,0:16:99:0,48,255	0/0:132,0:132:100:0,255,255	0/0:264,1:265:100:0,255,255	0/0:338,0:338:100:0,255,255	0/0:19,0:19:99:0,57,255	0/0:106,1:107:100:0,255,255	0/0:79,0:79:100:0,237,255	0/0:22,0:22:99:0,66,255	0/0:42,0:42:99:0,126,255	0/0:254,0:254:100:0,255,255	0/0:130,0:130:100:0,255,255	0/0:28,0:28:99:0,84,255	0/0:111,0:111:100:0,255,255	0/0:118,0:118:100:0,255,255	0/0:113,0:113:100:0,255,255	0/0:193,0:193:100:0,255,255	0/0:15,0:15:99:0,45,255
ENA|CM000075|CM000075.5	125452444	SENA|CM000075|CM000075.5_125452444	C	T	.	PASS	QualityScore=0.0;DP=7967	GT:AD:DP:GQ:PL	0/1:9,5:14:99:138,0,255	0/1:1,1:2:99:30,0,30	0/1:323,169:492:100:255,0,255	0/1:371,133:504:100:255,0,255	0/1:21,7:28:100:168,0,255	0/1:118,53:171:100:255,0,255	0/1:453,237:690:100:255,0,255	1/0:164,209:373:100:255,0,255	0/0:4,0:4:94:0,12,144	0/0:64,0:64:100:0,192,255	0/0:32,0:32:99:0,96,255	0/0:98,0:98:100:0,255,255	0/1:50,20:70:100:255,0,255	0/1:3,2:5:99:57,0,93	0/1:237,151:388:100:255,0,255	0/1:478,229:707:100:255,0,255	0/1:595,323:918:100:255,0,255	0/1:46,28:74:100:255,0,255	0/1:264,133:397:100:255,0,255	0/1:1,1:2:99:30,0,30	0/1:31,21:52:100:255,0,255	0/1:98,31:129:100:255,0,255	0/1:285,120:405:100:255,0,255	0/1:285,97:382:100:255,0,255	./.:0,0:0	0/1:215,77:292:100:255,0,255	0/1:310,78:388:100:255,0,255	0/1:390,229:619:100:255,0,255	0/1:430,166:596:100:255,0,255	0/1:51,20:71:100:255,0,255
ENA|CM000075|CM000075.5	125452587	SENA|CM000075|CM000075.5_125452587	A	G	.	PASS	QualityScore=0.0;DP=18464	GT:AD:DP:GQ:PL	0/0:43,3:46:99:0,30,255	0/0:37,0:37:99:0,111,255	0/1:668,161:829:100:255,0,255	0/1:1239,245:1484:100:255,0,255	0/1:51,12:63:100:243,0,255	0/1:297,84:381:100:255,0,255	0/1:1239,254:1493:100:255,0,255	0/0:1023,42:1065:100:0,255,255	0/0:33,0:33:99:0,99,255	0/0:55,0:55:100:0,165,255	0/0:38,0:38:99:0,114,255	0/0:107,2:109:100:0,255,255	0/1:117,31:148:100:255,0,255	0/0:88,2:90:100:0,199,255	0/1:848,107:955:100:255,0,255	0/1:1161,237:1398:100:255,0,255	0/1:1968,371:2339:100:255,0,255	0/1:122,17:139:100:194,0,255	0/1:708,150:858:100:255,0,255	0/0:222,1:223:100:0,255,255	0/0:86,6:92:99:0,61,255	0/1:229,28:257:100:236,0,255	0/1:902,151:1053:100:255,0,255	0/1:630,132:762:100:255,0,255	0/0:94,1:95:100:0,250,255	0/1:504,113:617:100:255,0,255	0/1:708,203:911:100:255,0,255	0/1:1023,198:1221:100:255,0,255	0/1:1239,285:1524:100:255,0,255	0/1:114,35:149:100:255,0,255
ENA|CM000075|CM000075.5	125452589	SENA|CM000075|CM000075.5_125452589	C	G	.	PASS	QualityScore=0.0;DP=18339	GT:AD:DP:GQ:PL	1/0:8,38:46:99:255,0,150	1/1:0,37:37:99:255,111,0	1/0:285,532:817:100:255,0,255	1/0:390,1089:1479:100:255,0,255	1/0:17,46:63:100:255,0,255	1/0:137,245:382:100:255,0,255	1/0:430,1023:1453:100:255,0,255	1/0:222,848:1070:100:255,0,255	1/1:1,32:33:99:255,64,0	0/0:55,0:55:100:0,165,255	0/0:36,2:38:99:0,43,255	0/0:109,0:109:100:0,255,255	1/0:47,101:148:100:255,0,255	1/1:2,88:90:100:255,199,0	1/0:285,708:993:100:255,0,255	1/0:430,960:1390:100:255,0,255	1/0:595,1721:2316:100:255,0,255	1/0:46,93:139:100:255,0,255	1/0:264,595:859:100:255,0,255	1/1:2,222:224:100:255,255,0	1/0:32,60:92:100:255,0,255	1/0:84,175:259:100:255,0,255	1/0:274,752:1026:100:255,0,255	1/0:237,504:741:100:255,0,255	1/1:1,94:95:100:255,250,0	1/0:209,390:599:100:255,0,255	1/0:310,595:905:100:255,0,255	1/0:354,902:1256:100:255,0,255	1/0:453,1023:1476:100:255,0,255	1/0:56,93:149:100:255,0,255
ENA|CM000075|CM000075.5	125452602	SENA|CM000075|CM000075.5_125452602	C	A,G,T	.	PASS	QualityScore=0.0;DP=35386	GT:AD:DP:GQ:PL	0/1:67,17,5,0:89:100:255,0,255,255,255,255,255,255,255,255	1/0:32,50,1,0:83:100:255,0,255,255,255,255,255,255,255,255	0/2:1161,132,174,106:1573:100:255,0,255,255,255,255,255,255,255,255	0/1:1968,297,188,198:2651:100:255,0,255,255,255,255,255,255,255,255	0/1:92,13,4,5:114:99:153,0,255,255,255,255,255,255,255,255	0/0:630,38,47,10:725:100:0,255,255,255,255,255,255,255,255,255	0/0:2253,193,149,184:2779:0:0,255,255,255,255,255,255,255,255,255	0/0:1968,178,128,177:2451:0:0,47,255,255,255,255,255,255,255,255	1/0:33,33,0,4:70:100:255,0,255,255,255,255,255,255,255,255	0/0:57,0,0,0:57:100:0,171,255,255,255,255,255,255,255,255	0/0:36,0,1,1:38:99:0,108,255,255,255,255,255,255,255,255	0/0:109,0,0,0:109:100:0,255,255,255,255,255,255,255,255,255	0/1:215,51,9,0:275:100:255,0,255,255,255,255,255,255,255,255	1/0:83,93,1,0:177:100:255,0,255,255,255,255,255,255,255,255	0/1:1411,285,68,58:1822:100:255,0,255,255,255,255,255,255,255,255	0/0:2253,193,173,127:2746:0:0,255,255,255,255,255,255,255,255,255	0/3:3401,354,285,409:4449:0:255,0,255,255,255,255,255,255,255,255	0/0:237,13,10,8:268:100:0,255,255,255,255,255,255,255,255,255	0/0:1411,107,105,95:1718:100:0,255,255,255,255,255,255,255,255,255	1/0:222,264,2,1:489:100:255,0,255,255,255,255,255,255,255,255	0/0:143,9,10,1:163:99:0,134,255,255,255,255,255,255,255,255	0/1:409,80,27,18:534:100:255,0,255,255,255,255,255,255,255,255	0/1:1610,237,137,93:2077:100:255,0,255,255,255,255,255,255,255,255	0/0:1239,82,101,0:1422:100:0,255,255,255,255,255,255,255,255,255	1/0:81,131,1,0:213:100:255,0,255,255,255,255,255,255,255,255	0/0:902,95,79,72:1148:100:255,0,255,255,255,255,255,255,255,255	0/0:1322,106,92,94:1614:100:0,255,255,255,255,255,255,255,255,255	0/0:1968,193,101,173:2435:0:255,0,255,255,255,255,255,255,255,255	0/1:2253,274,203,105:2835:0:255,0,255,255,255,255,255,255,255,255	0/0:209,23,15,15:262:99:131,0,255,255,255,255,255,255,255,255
ENA|CM000075|CM000075.5	132773834	SENA|CM000075|CM000075.5_132773834	C	T	.	PASS	QualityScore=0.0;DP=827	GT:AD:DP:GQ:PL	0/0:10,0:10:99:0,30,255	0/0:28,0:28:99:0,84,255	1/1:0,24:24:99:255,72,0	1/1:0,17:17:99:255,51,0	0/0:7,0:7:99:0,21,252	1/1:0,19:19:99:255,57,0	0/0:52,0:52:99:0,156,255	0/0:42,0:42:99:0,126,255	0/0:13,0:13:99:0,39,255	0/0:25,0:25:99:0,75,255	0/0:13,0:13:99:0,39,255	0/0:40,0:40:99:0,120,255	0/0:11,0:11:99:0,33,255	0/0:25,0:25:99:0,75,255	0/0:46,0:46:99:0,138,255	0/1:18,7:25:100:177,0,255	0/0:44,0:44:99:0,132,255	0/0:17,0:17:99:0,51,255	0/0:30,0:30:99:0,90,255	0/0:65,0:65:100:0,195,255	0/0:9,0:9:99:0,27,255	0/0:34,0:34:99:0,102,255	1/0:20,23:43:100:255,0,255	0/0:24,0:24:99:0,72,255	0/0:28,0:28:99:0,84,255	0/1:22,16:38:100:255,0,255	1/0:12,14:26:100:255,0,255	0/1:19,12:31:100:255,0,255	0/1:13,12:25:100:255,0,255	0/0:16,0:16:99:0,48,255
ENA|CM000075|CM000075.5	132773838	SENA|CM000075|CM000075.5_132773838	T	C	.	PASS	QualityScore=0.0;DP=827	GT:AD:DP:GQ:PL	0/0:10,0:10:99:0,30,255	0/0:28,0:28:99:0,84,255	1/1:0,24:24:99:255,72,0	1/1:0,17:17:99:255,51,0	0/0:7,0:7:99:0,21,252	1/1:0,19:19:99:255,57,0	0/0:52,0:52:99:0,156,255	0/0:42,0:42:99:0,126,255	0/0:13,0:13:99:0,39,255	0/0:25,0:25:99:0,75,255	0/0:13,0:13:99:0,39,255	0/0:40,0:40:99:0,120,255	0/0:11,0:11:99:0,33,255	0/0:25,0:25:99:0,75,255	0/0:46,0:46:99:0,138,255	0/1:18,7:25:100:177,0,255	0/0:44,0:44:99:0,132,255	0/0:17,0:17:99:0,51,255	0/0:30,0:30:99:0,90,255	0/0:65,0:65:100:0,195,255	0/0:9,0:9:99:0,27,255	0/0:34,0:34:99:0,102,255	1/0:20,23:43:100:255,0,255	0/0:24,0:24:99:0,72,255	0/0:28,0:28:99:0,84,255	0/1:22,16:38:100:255,0,255	1/0:12,14:26:100:255,0,255	0/1:19,12:31:100:255,0,255	0/1:13,12:25:100:255,0,255	0/0:16,0:16:99:0,48,255
ENA|CM000075|CM000075.5	143774032	SENA|CM000075|CM000075.5_143774032	T	G	.	PASS	QualityScore=0.0;DP=648	GT:AD:DP:GQ:PL	./.:0,0:0	1/0:1,4:5:99:129,0,21	1/1:1,41:42:99:255,91,0	0/0:28,0:28:99:0,84,255	0/0:1,0:1:66:0,3,36	0/0:5,0:5:96:0,15,180	1/1:0,43:43:99:255,129,0	0/1:23,16:39:100:255,0,255	1/1:0,2:2:79:72,6,0	0/0:51,0:51:99:0,153,255	0/0:32,0:32:99:0,96,255	0/0:57,0:57:100:0,171,255	0/0:9,0:9:99:0,27,255	1/1:0,14:14:99:255,42,0	0/0:28,0:28:99:0,84,255	1/0:12,19:31:100:255,0,255	0/0:51,0:51:99:0,153,255	0/0:1,0:1:66:0,3,36	1/1:0,19:19:99:255,57,0	1/1:1,14:15:89:255,9,0	0/0:3,0:3:88:0,9,108	0/0:13,0:13:99:0,39,255	0/0:13,0:13:99:0,39,255	0/0:20,0:20:99:0,60,255	1/1:0,11:11:99:255,33,0	1/0:10,10:20:100:255,0,255	1/0:4,14:18:99:255,0,90	1/0:22,22:44:100:255,0,255	0/0:29,0:29:99:0,87,255	1/1:0,4:4:94:144,12,0
ENA|CM000075|CM000075.5	143774039	SENA|CM000075|CM000075.5_143774039	C	T	.	PASS	QualityScore=0.0;DP=648	GT:AD:DP:GQ:PL	./.:0,0:0	0/1:4,1:5:99:21,0,129	0/0:42,0:42:99:0,126,255	1/1:1,27:28:99:255,48,0	1/1:0,1:1:66:36,3,0	0/0:5,0:5:96:0,15,180	0/0:43,0:43:99:0,129,255	0/0:39,0:39:99:0,117,255	0/0:2,0:2:79:0,6,72	0/0:51,0:51:99:0,153,255	0/0:31,1:32:99:0,60,255	0/0:57,0:57:100:0,171,255	1/0:3,6:9:99:189,0,81	0/0:14,0:14:99:0,42,255	1/1:0,28:28:99:255,84,0	0/0:31,0:31:99:0,93,255	0/0:51,0:51:99:0,153,255	0/0:1,0:1:66:0,3,36	0/0:19,0:19:99:0,57,255	0/0:15,0:15:99:0,45,255	1/1:0,3:3:88:108,9,0	1/1:0,13:13:99:255,39,0	0/0:13,0:13:99:0,39,255	0/1:11,9:20:100:255,0,255	0/0:11,0:11:99:0,33,255	0/0:20,0:20:99:0,60,255	0/0:18,0:18:99:0,54,255	0/0:44,0:44:99:0,132,255	0/1:17,12:29:100:255,0,255	0/0:4,0:4:94:0,12,144
ENA|CM000075|CM000075.5	146538915	SENA|CM000075|CM000075.5_146538915	T	G	.	PASS	QualityScore=0.0;DP=37783	GT:AD:DP:GQ:PL	0/0:26,1:27:99:0,46,255	0/0:112,0:112:100:0,255,255	0/0:3645,8:3653:100:0,255,255	0/0:1840,0:1840:100:0,255,255	0/0:41,0:41:99:0,123,255	0/0:297,0:297:100:0,255,255	0/0:3645,0:3645:100:0,255,255	0/0:2765,0:2765:100:0,255,255	0/0:119,0:119:100:0,255,255	1/1:7,1411:1418:100:255,255,0	1/0:74,254:328:100:255,0,255	1/1:98,2582:2680:100:255,255,0	0/0:409,0:409:100:0,255,255	0/0:708,0:708:100:0,255,255	0/0:2411,2:2413:100:0,255,255	0/0:2411,0:2411:100:0,255,255	0/0:1610,1:1611:100:0,255,255	0/0:168,0:168:100:0,255,255	0/0:1507,4:1511:100:0,255,255	0/0:630,0:630:100:0,255,255	0/0:77,0:77:100:0,231,255	0/0:478,0:478:100:0,255,255	0/0:1239,2:1241:100:0,255,255	0/0:1507,0:1507:100:0,255,255	0/0:181,0:181:100:0,255,255	0/0:798,0:798:100:0,255,255	0/0:1161,0:1161:100:0,255,255	0/0:3174,1:3175:100:0,255,255	0/0:2253,0:2253:100:0,255,255	0/0:126,0:126:100:0,255,255
ENA|CM000075|CM000075.5	146538925	SENA|CM000075|CM000075.5_146538925	G	C	.	PASS	QualityScore=0.0;DP=42917	GT:AD:DP:GQ:PL	0/0:27,0:27:99:0,81,255	0/0:115,0:115:100:0,255,255	0/0:3645,127:3772:100:0,255,255	0/0:1968,60:2028:100:0,255,255	0/0:40,3:43:99:0,21,255	0/0:297,3:300:100:0,255,255	0/0:3645,1:3646:100:0,255,255	0/0:2962,0:2962:100:0,255,255	0/0:120,0:120:100:0,255,255	0/0:3174,0:3174:100:0,255,255	0/0:409,0:409:100:0,255,255	0/0:4190,0:4190:100:0,255,255	0/0:390,36:426:96:14,0,255	0/0:752,2:754:100:0,255,255	0/1:2105,409:2514:100:255,0,255	0/0:2411,135:2546:100:0,255,255	0/0:1840,1:1841:100:0,255,255	0/1:143,27:170:100:255,0,255	0/0:1610,0:1610:100:0,255,255	0/0:630,0:630:100:0,255,255	0/0:72,5:77:99:0,52,255	0/1:390,86:476:100:255,0,255	0/1:1089,198:1287:100:255,0,255	0/0:1610,4:1614:100:0,255,255	0/0:182,0:182:100:0,255,255	0/0:848,6:854:100:0,255,255	0/0:1239,0:1239:100:0,255,255	0/0:3401,30:3431:100:0,255,255	0/0:2253,88:2341:100:0,255,255	0/0:139,0:139:100:0,255,255
ENA|CM000075|CM000075.5	146538927	SENA|CM000075|CM000075.5_146538927	G	A	.	PASS	QualityScore=0.0;DP=43279	GT:AD:DP:GQ:PL	0/0:26,1:27:99:0,46,255	0/0:115,0:115:100:0,255,255	0/0:3908,31:3939:100:0,255,255	0/0:1968,0:1968:100:0,255,255	0/0:43,0:43:99:0,129,255	0/0:297,0:297:100:0,255,255	0/0:3645,7:3652:100:0,255,255	0/0:2962,1:2963:100:0,255,255	0/0:120,0:120:100:0,255,255	1/1:3,3174:3177:100:255,255,0	1/1:3,409:412:100:255,255,0	1/1:1,4190:4191:100:255,255,0	0/0:409,0:409:100:0,255,255	0/0:752,0:752:100:0,255,255	0/0:2411,2:2413:100:0,255,255	0/0:2582,1:2583:100:0,255,255	0/0:1840,1:1841:100:0,255,255	0/0:170,0:170:100:0,255,255	0/0:1610,4:1614:100:0,255,255	0/0:630,1:631:100:0,255,255	0/0:77,0:77:100:0,231,255	0/0:478,0:478:100:0,255,255	0/0:1322,3:1325:100:0,255,255	0/0:1610,0:1610:100:0,255,255	0/0:182,0:182:100:0,255,255	0/0:848,0:848:100:0,255,255	0/0:1239,1:1240:100:0,255,255	0/0:3645,2:3647:100:0,255,255	0/0:2411,4:2415:100:0,255,255	0/0:140,0:140:100:0,255,255
ENA|CM000075|CM000075.5	146543359	SENA|CM000075|CM000075.5_146543359	G	C,T	.	PASS	QualityScore=0.0;DP=450	GT:AD:DP:GQ:PL	./.:0,0,0:0	1/1:0,1,0:1:66:36,3,0,255,255,255	1/1:3,31,2:36:78:255,0,6,255,255,255	1/0:2,6,0:8:99:192,0,48,255,255,255	1/1:0,1,0:1:66:36,3,0,255,255,255	1/0:1,1,0:2:99:30,0,30,255,255,255	1/1:3,33,1:37:51:255,0,0,255,255,255	1/1:2,12,2:16:99:255,0,30,255,255,255	0/1:3,2,0:5:99:57,0,93,255,255,255	1/1:1,20,0:21:99:255,28,0,255,255,255	2/1:3,7,20:30:99:222,0,78,255,255,255	1/2:6,33,18:57:99:255,0,99,255,255,255	1/0:1,2,0:3:99:63,0,27,255,255,255	1/1:1,7,1:9:93:228,0,12,255,255,255	1/2:1,14,12:27:89:255,9,0,255,255,255	1/1:3,26,2:31:99:255,0,21,255,255,255	1/1:2,16,0:18:98:255,0,18,255,255,255	1/1:0,10,0:10:99:255,30,0,255,255,255	1/0:2,10,0:12:99:255,0,36,255,255,255	0/1:18,4,0:22:99:78,0,255,255,255,255	1/1:0,1,0:1:66:36,3,0,255,255,255	1/1:0,3,0:3:88:108,9,0,255,255,255	1/2:1,8,8:17:88:255,0,9,255,255,255	1/1:1,12,1:14:67:255,4,0,255,255,255	0/1:2,1,0:3:99:27,0,63,255,255,255	1/0:1,3,0:4:99:96,0,24,255,255,255	1/1:0,6,0:6:98:216,18,0,255,255,255	1/1:4,29,1:34:99:255,0,45,255,255,255	1/1:3,18,0:21:99:255,0,44,255,255,255	1/1:0,1,0:1:66:36,3,0,255,255,255
ENA|CM000075|CM000075.5	146547971	SENA|CM000075|CM000075.5_146547971	G	A	.	PASS	QualityScore=0.0;DP=44182	GT:AD:DP:GQ:PL	0/0:66,0:66:100:0,198,255	0/0:161,2:163:100:0,255,255	0/0:4190,46:4236:100:0,255,255	0/0:2105,2:2107:100:0,255,255	0/0:33,0:33:99:0,99,255	0/0:338,1:339:100:0,255,255	0/0:3908,17:3925:100:0,255,255	0/0:3401,3:3404:100:0,255,255	0/0:135,0:135:100:0,255,255	1/1:13,1610:1623:100:255,255,0	1/1:3,1023:1026:100:255,255,0	1/1:14,2105:2119:100:255,255,0	0/0:562,2:564:100:0,255,255	0/0:848,0:848:100:0,255,255	0/0:2765,2:2767:100:0,255,255	0/0:2962,15:2977:100:0,255,255	0/0:2105,1:2106:100:0,255,255	0/0:170,0:170:100:0,255,255	0/0:1968,4:1972:100:0,255,255	0/0:848,20:868:100:0,255,255	0/0:80,0:80:100:0,240,255	0/0:504,1:505:100:0,255,255	0/0:1507,3:1510:100:0,255,255	0/0:1840,4:1844:100:0,255,255	0/0:229,0:229:100:0,255,255	0/0:902,2:904:100:0,255,255	0/0:1023,1:1024:100:0,255,255	0/0:3645,27:3672:100:0,255,255	0/0:2765,13:2778:100:0,255,255	0/0:188,0:188:100:0,255,255
ENA|CM000075|CM000075.5	146547972	SENA|CM000075|CM000075.5_146547972	G	A	.	PASS	QualityScore=0.0;DP=40857	GT:AD:DP:GQ:PL	0/0:44,0:44:99:0,132,255	0/0:148,0:148:100:0,255,255	0/0:3908,3:3911:100:0,255,255	0/0:1968,5:1973:100:0,255,255	0/0:33,0:33:99:0,99,255	0/0:323,1:324:100:0,255,255	0/0:3645,1:3646:100:0,255,255	0/0:3174,1:3175:100:0,255,255	0/0:127,0:127:100:0,255,255	0/0:1322,0:1322:100:0,255,255	0/0:504,23:527:100:0,255,255	0/0:1507,22:1529:100:0,255,255	0/0:562,4:566:100:0,255,255	0/0:848,0:848:100:0,255,255	0/0:2765,1:2766:100:0,255,255	0/0:2962,0:2962:100:0,255,255	0/0:1968,19:1987:100:0,255,255	0/0:164,1:165:100:0,255,255	0/0:1968,0:1968:100:0,255,255	0/0:798,0:798:100:0,255,255	0/0:80,0:80:100:0,240,255	0/0:504,0:504:100:0,255,255	0/0:1411,0:1411:100:0,255,255	0/0:1840,7:1847:100:0,255,255	0/0:215,1:216:100:0,255,255	0/0:848,5:853:100:0,255,255	0/0:960,3:963:100:0,255,255	0/0:3401,1:3402:100:0,255,255	0/0:2582,1:2583:100:0,255,255	0/0:178,1:179:100:0,255,255
ENA|CM000075|CM000075.5	146547991	SENA|CM000075|CM000075.5_146547991	G	A	.	PASS	QualityScore=0.0;DP=44423	GT:AD:DP:GQ:PL	0/0:66,0:66:100:0,198,255	0/0:163,0:163:100:0,255,255	0/0:4190,0:4190:100:0,255,255	0/0:2105,0:2105:100:0,255,255	0/0:33,0:33:99:0,99,255	0/0:338,0:338:100:0,255,255	0/0:3908,3:3911:100:0,255,255	0/0:3401,21:3422:100:0,255,255	0/0:135,0:135:100:0,255,255	0/0:1507,121:1628:100:0,255,255	0/1:504,504:1008:100:255,0,255	0/1:1507,595:2102:100:255,0,255	0/0:595,0:595:100:0,255,255	0/0:848,0:848:100:0,255,255	0/0:2765,0:2765:100:0,255,255	0/0:3174,0:3174:100:0,255,255	0/0:2105,24:2129:100:0,255,255	0/0:170,0:170:100:0,255,255	0/0:2105,1:2106:100:0,255,255	0/0:848,0:848:100:0,255,255	0/0:80,0:80:100:0,240,255	0/0:504,0:504:100:0,255,255	0/0:1507,0:1507:100:0,255,255	0/0:1840,1:1841:100:0,255,255	0/0:229,0:229:100:0,255,255	0/0:902,0:902:100:0,255,255	0/0:1023,0:1023:100:0,255,255	0/0:3645,0:3645:100:0,255,255	0/0:2765,3:2768:100:0,255,255	0/0:188,0:188:100:0,255,255
ENA|CM000075|CM000075.5	146548029	SENA|CM000075|CM000075.5_146548029	A	C,G	.	PASS	QualityScore=0.0;DP=126465	GT:AD:DP:GQ:PL	0/0:229,0,0:229:100:0,255,255,255,255,255	0/0:297,0,1:298:100:0,255,255,255,255,255	0/0:9763,65,12:9840:100:0,255,255,255,255,255	0/0:5545,0,6:5551:100:0,255,255,255,255,255	0/0:125,0,0:125:100:0,255,255,255,255,255	0/0:1411,0,1:1412:100:0,255,255,255,255,255	0/0:9763,0,13:9776:100:0,255,255,255,255,255	0/0:9763,0,5:9768:100:0,255,255,255,255,255	0/0:297,0,1:298:100:0,255,255,255,255,255	0/0:7892,3,5:7900:100:0,255,255,255,255,255	0/0:3645,0,2:3647:100:0,255,255,255,255,255	0/0:9763,0,8:9771:100:0,255,255,255,255,255	0/0:1089,1,0:1090:100:0,255,255,255,255,255	0/0:1840,0,3:1843:100:0,255,255,255,255,255	0/0:7353,0,6:7359:100:0,255,255,255,255,255	0/0:7892,0,14:7906:100:0,255,255,255,255,255	0/0:7353,1,6:7360:100:0,255,255,255,255,255	0/0:478,0,0:478:100:0,255,255,255,255,255	0/0:5169,3,1:5173:100:0,255,255,255,255,255	0/0:1968,0,1:1969:100:0,255,255,255,255,255	0/0:229,4,0:233:100:0,255,255,255,255,255	0/0:1322,0,1:1323:100:0,255,255,255,255,255	0/0:3645,35,0:3680:100:0,255,255,255,255,255	0/0:5545,0,4:5549:100:0,255,255,255,255,255	0/0:532,0,2:534:100:0,255,255,255,255,255	0/0:2105,0,0:2105:100:0,255,255,255,255,255	0/0:2582,0,0:2582:100:0,255,255,255,255,255	0/0:9763,0,14:9777:100:0,255,255,255,255,255	0/0:8471,0,8:8479:100:0,255,255,255,255,255	0/0:409,0,1:410:100:0,255,255,255,255,255
ENA|CM000075|CM000075.5	146548036	SENA|CM000075|CM000075.5_146548036	A	T	.	PASS	QualityScore=0.0;DP=126394	GT:AD:DP:GQ:PL	0/0:229,0:229:100:0,255,255	0/0:285,0:285:100:0,255,255	0/0:9763,69:9832:100:0,255,255	0/0:5545,1:5546:100:0,255,255	0/0:124,1:125:100:0,255,255	0/0:1411,1:1412:100:0,255,255	0/0:9763,1:9764:100:0,255,255	0/0:9763,2:9765:100:0,255,255	0/0:297,0:297:100:0,255,255	0/0:7892,4:7896:100:0,255,255	0/0:3645,0:3645:100:0,255,255	0/0:9763,5:9768:100:0,255,255	0/0:1089,1:1090:100:0,255,255	0/0:1840,0:1840:100:0,255,255	0/0:7353,4:7357:100:0,255,255	0/0:7892,2:7894:100:0,255,255	0/0:7353,6:7359:100:0,255,255	0/0:478,0:478:100:0,255,255	0/0:5169,4:5173:100:0,255,255	0/0:1968,0:1968:100:0,255,255	0/0:229,4:233:100:0,255,255	0/0:1322,1:1323:100:0,255,255	0/0:3645,37:3682:100:0,255,255	0/0:5545,17:5562:100:0,255,255	0/0:532,0:532:100:0,255,255	0/0:2105,2:2107:100:0,255,255	0/0:2582,0:2582:100:0,255,255	0/0:9763,5:9768:100:0,255,255	0/0:8471,2:8473:100:0,255,255	0/0:409,0:409:100:0,255,255
ENA|CM000075|CM000075.5	151408121	SENA|CM000075|CM000075.5_151408121	G	A,T	.	PASS	QualityScore=0.0;DP=640	GT:AD:DP:GQ:PL	./.:0,0,0:0	0/0:7,0,0:7:99:0,21,252,255,255,255	0/0:35,1,0:36:99:0,72,255,255,255,255	0/0:14,0,0:14:99:0,42,255,255,255,255	0/0:2,0,0:2:79:0,6,72,255,255,255	0/0:4,0,0:4:94:0,12,144,255,255,255	0/0:33,1,0:34:99:0,67,255,255,255,255	0/0:42,0,0:42:99:0,126,255,255,255,255	0/0:4,0,0:4:94:0,12,144,255,255,255	0/1:28,18,0:46:100:255,0,255,255,255,255	1/1:0,21,0:21:99:255,63,0,255,255,255	0/1:26,16,0:42:100:255,0,255,255,255,255	0/0:4,0,0:4:94:0,12,144,255,255,255	0/0:19,0,0:19:99:0,57,255,255,255,255	0/0:35,0,0:35:99:0,105,255,255,255,255	0/0:30,1,0:31:99:0,57,255,255,255,255	0/0:62,0,0:62:100:0,186,255,255,255,255	0/0:1,0,0:1:66:0,3,36,255,255,255	0/0:29,0,0:29:99:0,87,255,255,255,255	0/0:27,0,0:27:99:0,81,255,255,255,255	./.:0,0,0:0	0/0:19,0,0:19:99:0,57,255,255,255,255	0/0:21,0,0:21:99:0,63,255,255,255,255	0/0:28,0,0:28:99:0,84,255,255,255,255	0/0:7,0,0:7:99:0,21,252,255,255,255	0/0:11,0,0:11:99:0,33,255,255,255,255	0/0:19,0,0:19:99:0,57,255,255,255,255	0/0:48,0,0:48:99:0,144,255,255,255,255	0/0:22,1,0:23:99:0,33,255,255,255,255	0/0:4,0,0:4:94:0,12,144,255,255,255
[truncated: 986,336 more chars]
